# Supplementary material for: Insights from the cold transcriptome of Physcomitrella patens: global specialization pattern of conserved transcriptional regulators and identification of orphan genes involved in cold acclimation
Source: New Phytol. 2014 Sep 10;205(2):869–81. doi: 10.1111/nph.13004 (PMC4301180; doi:10.1111/nph.13004)
Supplement: Supplementary file 2 — Table S1 Primers used for quantitative real-time polymerase chain reaction (qPCR) [file nph0205-0869-sd2.xls]

## Sheet: Table S1
Supporting Information Table S1
Table S1 The table depicts the primers used for quantitative real-time PCR (qPCR)
Target	Name	Sequence	Primer name
Pp1s373_18V6.1	AP2/EREBP transcription factor	atttgaatgtgccgtacatgg	AP2_qRT_f
Pp1s373_18V6.1	AP2/EREBP transcription factor	acaccgacgtcgactcct	AP2_qRT_r
Pp1s309_91V6.1	calcium-dependent protein kinase	ccctcagcttgaaccacatc	CPK_qRT_f
Pp1s309_91V6.1	calcium-dependent protein kinase	cgaagtactgaaatgcagcaa	CPK_qRT_r
Pp1s442_22V6.2	Dehydrin, PpCOR47	ccacccgcttagatgagagt	Dehydrin_qRT_f
Pp1s442_22V6.2	Dehydrin, PpCOR47	tctcctgtgctagcgttcg	Dehydrin_qRT_r
Pp1s98_2V6.1	glutathione peroxidase	attcccttgcaatcagttcg	GPX_qRT_f
Pp1s98_2V6.1	glutathione peroxidase	cgcaaattccttgatctgct	GPX_qRT_r
Pp1s267_21V6.1	LEA	cgagttggtgacaagactgc	LEA1_for
Pp1s267_21V6.1	LEA	cttggcctcatatgccttgt	LEA1_rev
Pp1s11_247V6.1	Pp1s11_247V6.1	gctgatcggagtggtggt	159288_qRT_f
Pp1s11_247V6.1	Pp1s11_247V6.1	ccactgcaaagcgacgta	159288_qRT__r
Pp1s173_143V6.1	PpABI3B transcription factor	ccaagaggggaattatgtcct	ABI3_qRT_
Pp1s173_143V6.1	PpABI3B transcription factor	gctccactgctttccgagt	ABI3_qRT_r
Pp1s60_65V6.1	PsbO	gctctcgtcttggcttcgt	psbO_qRT_f
Pp1s60_65V6.1	PsbO	ttgatctcgtcgaacgtcag	psbO_qRT_r
Pp1s63_71V6.1	PsbP	tgctcactagaaccgctgac	PsbP_qRT_f
Pp1s63_71V6.1	PsbP	cacagtggctgcgatcag	PsbP_qRT_r
Pp1s286_53V6.1	PUFA desaturase	gatgtggatctgagcttgttga	Dx_Des1_for
Pp1s286_53V6.1	PUFA desaturase	caggagcagacgcttattcc	Dx_Des1_rev
Pp1s335_22V6.1	s-adenosylmethionine decarboxylase	gcaggtggatttgccatc	SpeD_qRT_f
Pp1s335_22V6.1	s-adenosylmethionine decarboxylase	aagacggccggtttgaat	SpeD_qRT_r
Pp1s93_98V6.1	sucrose synthase	cggcaatcttgtagcctctc	sucrose_qRT_f
Pp1s93_98V6.1	sucrose synthase	cgtgtgctatgttgcactgag	sucrose_qRT_r
The expression profiles of differentially expressed genes during cold treatment of Physcomitrella patens were confirmed by qPCR. The gene identifier are listed on the left, followed by the description of the gene, the primer sequence and the primer name on the right.
