# Supplementary material for: Insights from the cold transcriptome of Physcomitrella patens: global specialization pattern of conserved transcriptional regulators and identification of orphan genes involved in cold acclimation
Source: New Phytol. 2014 Sep 10;205(2):869–81. doi: 10.1111/nph.13004 (PMC4301180; doi:10.1111/nph.13004)
Supplement: Supplementary file 3 — Table S2List of (co-)orthologs for the differentially expressed genes Table S3 Differential gene expression Table S4 Early differentially expressed genes 0 vs 1 h Table S5 Early differentially expressed genes 0 vs 3 h Table S6 Intermediate differentially expressed genes 0 vs 8 h Table S7 Late differentially expressed genes 0 vs 24 h Table S8 Persistently induced and repressed genes Table S13 Abscisic acid (ABA)-responsive differentially expressed genes Table S14 Differentially expressed orphan genes [file nph0205-0869-sd3.xls]

## Sheet: Table S2
Supporting Information Tables S2-S8, S13 & S14
Table S2 Gene families of differentially expressed genes. Gene family definitions based on protein similarity clustering of 27 fully sequenced Archaeplastida genomes performed by Zimmer et al. (2013). Columns from left to right: cluster_id (columnA): unique identifier of the gene family/cluster; model (column B): unique identifier of the differentially expressed gene; reg_Xh_vs_Yh (columns C-L): …
Cyame, Cyanidioschyzon merolae;Micp2, Micromonas sp.; Micp1, Micromonas pusilla; Ostta, Ostreococcus tauri; Ostlu, Ostreococcus lucimarinus; Chlre, Chlamydomonas reinhardtii; Volca, Volvox carteri; Chlsp, Chlorella variabilis; Phypa, Physcomitrella paten; Selmo, Selaginella moellendorffii; Zeama, Zea mays; Bradi, Brachypodium distachyon; Sorbi, Sorghum bicolor; Orysa, Oryza sativa; Poptr, Populus…
Zimmer, AD, Lang D, Buchta K, Rombauts S, Nishiyama T, Hasebe M, van de Peer Y, Rensing SA, Reski R. 2013. Reannotation and extended community resources of the non-seed plant Physcomitrella patens provide insights into the evolution of plant gene structures and functions. BMC Genomics 14: 498.
Cluster ID	Model	reg_0h_vs_1h	reg_0h_vs_3h	reg_0h_vs_8h	reg_0h_vs_24h	reg_1h_vs_3h	reg_1h_vs_8h	reg_1h_vs_24h	reg_3h_vs_8h	reg_3h_vs_24h	reg_8h_vs_24h	nmembers	nspecies	Gene family
7	Pp1s102_217V6.1	unchanged	unchanged	up	unchanged	unchanged	up	unchanged	up	unchanged	down	824	25	Phypa:Pp1s178_41V6.1, Phypa:Pp1s283_12V6.1, Phypa:Pp1s327_34V6.1, Phypa:Pp1s5_68V6.1, Phypa:Pp1s68_46V6.1, Phypa:Pp1s172_87V6.1, Araly:Araly1_496808, Arath:AT1G35710.1, Bradi:Bradi4g00900.1, Glyma:Glyma1_16285848, Poptr:POPTR_0019s14310.1, Poptr:POPTR_0015s15100.1, Glyma:Glyma1_16265132, Poptr:POPTR_0019s14960.1, Poptr:POPTR_0015s15180.1, Bradi:Bradi4g28110.1, Glyma:Glyma1_16292886, Poptr:POPTR_0…
7	Pp1s111_101V6.1	unchanged	unchanged	unchanged	unchanged	unchanged	down	down	unchanged	unchanged	unchanged	824	25	Poptr:POPTR_0019s14310.1, Glyma:Glyma1_16285848, Poptr:POPTR_0015s15100.1, Bradi:Bradi4g00900.1, Poptr:POPTR_0019s14960.1, Glyma:Glyma1_16265132, Poptr:POPTR_0015s15180.1, Arath:AT1G35710.1, Poptr:POPTR_0013s03060.1, Glyma:Glyma1_16292886, Poptr:POPTR_0030s00520.1, Bradi:Bradi4g28110.1, Poptr:POPTR_0019s14400.1, Glyma:Glyma1_16256882, Poptr:POPTR_0019s13060.1, Araly:Araly1_496808, Poptr:POPTR_001…
7	Pp1s247_8V6.1	unchanged	unchanged	up	down	unchanged	up	down	up	down	down	824	25	Poptr:POPTR_0019s14310.1, Glyma:Glyma1_16285848, Poptr:POPTR_0015s15100.1, Poptr:POPTR_0019s14960.1, Bradi:Bradi4g00900.1, Glyma:Glyma1_16265132, Poptr:POPTR_0015s15180.1, Poptr:POPTR_0013s03060.1, Glyma:Glyma1_16292886, Poptr:POPTR_0030s00520.1, Arath:AT1G35710.1, Poptr:POPTR_0019s14400.1, Bradi:Bradi4g28110.1, Glyma:Glyma1_16256882, Poptr:POPTR_0019s13060.1, Poptr:POPTR_0019s14340.1, Glyma:Glym…
7	Pp1s68_46V6.1	unchanged	unchanged	down	down	unchanged	down	down	unchanged	unchanged	unchanged	824	25	Poptr:POPTR_0012s14900.1, Glyma:Glyma1_16292380, Bradi:Bradi4g00880.1, Poptr:POPTR_0019s14310.1, Arath:AT5G56040.1, Poptr:POPTR_0015s15100.1, Glyma:Glyma1_16285848, Araly:Araly1_491919, Poptr:POPTR_0019s14960.1, Poptr:POPTR_0015s15180.1, Glyma:Glyma1_16265132, Bradi:Bradi4g00900.1, Poptr:POPTR_0013s03060.1, Phypa:Pp1s244_6V6.1, Poptr:POPTR_0030s00520.1, Glyma:Glyma1_16292886, Poptr:POPTR_0019s144…
18	Pp1s1_60V6.1	unchanged	unchanged	up	unchanged	unchanged	up	unchanged	unchanged	unchanged	unchanged	459	25	Medtr:Medtr_AC174323_47.2, Medtr:Medtr_AC183923_24.2, Medtr:Medtr_AC202319_10.1, Medtr:Medtr_AC183923_25.2, Medtr:Medtr_AC202496_6.1, Medtr:Medtr_AC152156_29.2, Medtr:Medtr_AC157777_47.2, Medtr:Medtr_AC137080_38.2, Medtr:Medtr_AC141109_28.2, Medtr:Medtr_AC137832_39.2, Medtr:Medtr_AC137832_64.2, Medtr:Medtr_AC141109_34.2, Medtr:Medtr_AC141435_35.2, Medtr:Medtr_AC144478_23.2, Medtr:Medtr_AC140022_2…
18	Pp1s188_78V6.1	unchanged	unchanged	up	up	unchanged	up	up	up	up	unchanged	459	25	Medtr:Medtr_AC174323_47.2, Medtr:Medtr_AC183923_24.2, Medtr:Medtr_AC202319_10.1, Medtr:Medtr_AC183923_25.2, Medtr:Medtr_AC202496_6.1, Medtr:Medtr_AC152156_29.2, Medtr:Medtr_AC157777_47.2, Medtr:Medtr_AC137080_38.2, Medtr:Medtr_AC141109_28.2, Medtr:Medtr_AC137832_39.2, Medtr:Medtr_AC137832_64.2, Medtr:Medtr_AC141109_34.2, Medtr:Medtr_AC141435_35.2, Medtr:Medtr_AC144478_23.2, Medtr:Medtr_AC140022_2…
18	Pp1s391_45V6.1	unchanged	unchanged	up	unchanged	unchanged	up	unchanged	up	unchanged	down	459	25	Medtr:Medtr_AC174323_47.2, Medtr:Medtr_AC183923_24.2, Medtr:Medtr_AC202319_10.1, Medtr:Medtr_AC183923_25.2, Medtr:Medtr_AC202496_6.1, Medtr:Medtr_AC152156_29.2, Medtr:Medtr_AC157777_47.2, Medtr:Medtr_AC137080_38.2, Medtr:Medtr_AC141109_28.2, Medtr:Medtr_AC137832_39.2, Medtr:Medtr_AC137832_64.2, Medtr:Medtr_AC141109_34.2, Medtr:Medtr_AC141435_35.2, Medtr:Medtr_AC144478_23.2, Medtr:Medtr_AC140022_2…
18	Pp1s397_2V6.1	unchanged	unchanged	unchanged	up	unchanged	unchanged	up	unchanged	up	unchanged	459	25	Medtr:Medtr_AC174323_19.2, Medtr:Medtr_AC174323_47.2, Medtr:Medtr_AC183923_24.2, Medtr:Medtr_AC202319_10.1, Medtr:Medtr_AC183923_25.2, Medtr:Medtr_AC202496_6.1, Medtr:Medtr_AC152156_29.2, Medtr:Medtr_AC157777_47.2, Medtr:Medtr_AC137080_38.2, Medtr:Medtr_AC141109_28.2, Medtr:Medtr_AC137832_39.2, Medtr:Medtr_AC137832_64.2, Medtr:Medtr_AC141109_34.2, Medtr:Medtr_AC141435_35.2, Medtr:Medtr_AC144478_2…
20	Pp1s12_29V6.1	unchanged	unchanged	unchanged	up	unchanged	unchanged	up	unchanged	up	up	441	26	Sorbi:Sb02g034950.1, Sorbi:Sb03g033300.1, Sorbi:Sb06g019540.1, Sorbi:Sb03g027480.1, Sorbi:Sb03g027440.1, Selmo:Selmo1_3_417263, Vitvi:GSVIVP00034310001, Sorbi:Sb03g004010.1, Sorbi:Sb03g027430.1, Sorbi:Sb05g024240.1, Sorbi:Sb02g022270.1, Sorbi:Sb03g027460.1, Sorbi:Sb02g024840.1, Sorbi:Sb03g027490.1, Sorbi:Sb03g027520.1, Sorbi:Sb04g007270.1, Sorbi:Sb04g007260.1, Sorbi:Sb03g027510.1, Sorbi:Sb01g0002…
20	Pp1s72_306V6.1	unchanged	unchanged	up	unchanged	unchanged	unchanged	unchanged	up	unchanged	unchanged	441	26	Cucsa:Cucsa.083170.1, Glyma:Glyma1_16304374, Sorbi:Sb06g019540.1, Sorbi:Sb03g033300.1, Sorbi:Sb03g004010.1, Sorbi:Sb03g027480.1, Sorbi:Sb08g002910.1, Sorbi:Sb03g027430.1, Sorbi:Sb03g027440.1, Sorbi:Sb05g024240.1, Sorbi:Sb02g022270.1, Sorbi:Sb03g027460.1, Sorbi:Sb03g027520.1, Sorbi:Sb02g024840.1, Sorbi:Sb02g034950.1, Sorbi:Sb03g027490.1, Sorbi:Sb04g007260.1, Sorbi:Sb03g027510.1, Sorbi:Sb04g007270.…
23	Pp1s21_274V6.1	unchanged	up	up	up	unchanged	up	unchanged	up	unchanged	down	411	18	Vitvi:GSVIVP00022789001, Vitvi:GSVIVP00016457001, Orysa:LOC_Os01g14670.1, Vitvi:GSVIVP00022817001, Bradi:Bradi4g06080.1, Araly:Araly1_494086, Zeama:Zeama_127738_P.01, Vitvi:GSVIVP00022778001, Vitvi:GSVIVP00022776001, Vitvi:GSVIVP00006266001, Cucsa:Cucsa.048380.1, Vitvi:GSVIVP00022784001, Vitvi:GSVIVP00022781001, Vitvi:GSVIVP00022783001, Vitvi:GSVIVP00022769001, Glyma:Glyma1_16314533, Orysa:LOC_Os…
23	Pp1s21_279V6.1	unchanged	up	up	up	unchanged	up	unchanged	up	unchanged	down	411	18	Vitvi:GSVIVP00022778001, Bradi:Bradi4g06080.1, Vitvi:GSVIVP00022776001, Cucsa:Cucsa.027740.1, Carpa:CARPA_evm.TU.contig_36235.1, Vitvi:GSVIVP00022789001, Vitvi:GSVIVP00022783001, Cucsa:Cucsa.048360.1, Cucsa:Cucsa.027740.2, Vitvi:GSVIVP00022784001, Cucsa:Cucsa.048330.1, Vitvi:GSVIVP00006266001, Orysa:LOC_Os03g44880.1, Cucsa:Cucsa.048370.1, Phypa:Pp1s10_279V6.1, Vitvi:GSVIVP00014121001, Vitvi:GSVIV…
23	Pp1s338_52V6.1	unchanged	unchanged	unchanged	unchanged	unchanged	down	unchanged	down	unchanged	unchanged	411	18	Cucsa:Cucsa.048380.1, Vitvi:GSVIVP00022783001, Poptr:POPTR_0001s46940.1, Zeama:Zeama_004298_P.01, Medtr:Medtr_AC146560_2.2, Glyma:Glyma1_16314533, Vitvi:GSVIVP00022776001, Cucsa:Cucsa.027740.1, Bradi:Bradi4g06080.1, Vitvi:GSVIVP00022778001, Carpa:CARPA_evm.TU.contig_36235.1, Cucsa:Cucsa.027740.2, Vitvi:GSVIVP00022784001, Cucsa:Cucsa.048330.1, Cucsa:Cucsa.048360.1, Cucsa:Cucsa.048340.1, Cucsa:Cucs…
23	Pp1s86_31V6.1	unchanged	unchanged	up	unchanged	unchanged	up	unchanged	unchanged	unchanged	unchanged	411	18	Vitvi:GSVIVP00022779001, Cucsa:Cucsa.027740.1, Mimgu:mgf015230m, Glyma:Glyma1_16312735, Bradi:Bradi4g06080.1, Carpa:CARPA_evm.TU.contig_36235.1, Vitvi:GSVIVP00022778001, Vitvi:GSVIVP00022776001, Cucsa:Cucsa.048330.1, Cucsa:Cucsa.027740.2, Cucsa:Cucsa.048360.1, Vitvi:GSVIVP00022784001, Cucsa:Cucsa.048340.1, Vitvi:GSVIVP00022781001, Cucsa:Cucsa.048370.1, Cucsa:Cucsa.048380.1, Vitvi:GSVIVP0002277100…
25	Pp1s16_292V6.1	unchanged	unchanged	unchanged	unchanged	unchanged	up	up	unchanged	up	unchanged	383	22	Glyma:Glyma1_16260572, Zeama:Zeama_080861_P.01, Glyma:Glyma1_16267006, Zeama:Zeama_103022_P.01, Glyma:Glyma1_16270141, Zeama:Zeama_109065_P.01, Zeama:Zeama_005040_P.01, Glyma:Glyma1_16276712, Glyma:Glyma1_16270143, Lotja:Lotja_AP006102_6.1, Zeama:Zeama_025090_P.01, Zeama:Zeama_020766_P.01, Glyma:Glyma1_16308134, Zeama:Zeama_086389_P.01, Glyma:Glyma1_16247298, Zeama:Zeama_163598_P.01, Zeama:Zeama_…
25	Pp1s215_60V6.1	unchanged	unchanged	up	up	unchanged	up	up	up	up	unchanged	383	22	Zeama:Zeama_146140_P.01, Zeama:Zeama_108747_P.01, Manes:cassava34029.m1, Arath:AT2G35060.2, Glyma:Glyma1_16270328, Orysa:LOC_Os07g48130.3, Glyma:Glyma1_16260572, Glyma:Glyma1_16270141, Glyma:Glyma1_16276712, Zeama:Zeama_109065_P.01, Glyma:Glyma1_16267006, Zeama:Zeama_080861_P.01, Zeama:Zeama_086389_P.01, Glyma:Glyma1_16270143, Zeama:Zeama_020766_P.01, Glyma:Glyma1_16308134, Glyma:Glyma1_16247298,…
25	Pp1s25_346V6.1	unchanged	unchanged	down	unchanged	unchanged	down	unchanged	down	unchanged	unchanged	383	22	Orysa:LOC_Os09g38960.2, Zeama:Zeama_086389_P.01, Glyma:Glyma1_16270328, Ricco:Ricco_28359.m000274, Zeama:Zeama_005040_P.01, Glyma:Glyma1_16276712, Zeama:Zeama_103022_P.01, Glyma:Glyma1_16260572, Zeama:Zeama_146140_P.01, Glyma:Glyma1_16270141, Zeama:Zeama_109065_P.01, Zeama:Zeama_020766_P.01, Glyma:Glyma1_16308134, Zeama:Zeama_080861_P.01, Glyma:Glyma1_16267006, Glyma:Glyma1_16270143, Zeama:Zeama_…
27	Pp1s136_191V6.1	unchanged	unchanged	down	down	unchanged	down	down	unchanged	unchanged	unchanged	367	26	Poptr:POPTR_0003s19660.1, Glyma:Glyma1_16293791, Vitvi:GSVIVP00018959001, Poptr:POPTR_0014s12500.1, Glyma:Glyma1_16298923, Selmo:Selmo1_3_417560, Cucsa:Cucsa.097190.2, Vitvi:GSVIVP00027983001, Bradi:Bradi1g48700.1, Vitvi:GSVIVP00033332001, Glyma:Glyma1_16314357, Glyma:Glyma1_16271891, Poptr:POPTR_0014s18670.1, Glyma:Glyma1_16278320, Poptr:POPTR_0014s17830.1, Poptr:POPTR_0002s25710.1, Poptr:POPTR_…
27	Pp1s21_257V6.1	unchanged	unchanged	unchanged	down	unchanged	unchanged	down	unchanged	unchanged	unchanged	367	26	Zeama:Zeama_079413_P.01, Vitvi:GSVIVP00027983001, Glyma:Glyma1_16314357, Vitvi:GSVIVP00011051001, Poptr:POPTR_0002s25710.1, Manes:cassava6099.valid.m1, Poptr:POPTR_0003s18100.1, Mimgu:mgf015927m, Selmo:Selmo1_3_409191, Bradi:Bradi2g12730.1, Vitvi:GSVIVP00018959001, Poptr:POPTR_0003s19660.1, Vitvi:GSVIVP00033332001, Vitvi:GSVIVP00033319001, Poptr:POPTR_0014s18670.1, Glyma:Glyma1_16271891, Poptr:PO…
27	Pp1s224_120V6.1	unchanged	unchanged	up	up	unchanged	up	up	up	up	unchanged	367	26	Poptr:POPTR_0014s18670.1, Poptr:POPTR_0003s19660.1, Glyma:Glyma1_16314357, Vitvi:GSVIVP00018959001, Vitvi:GSVIVP00033319001, Bradi:Bradi4g39180.1, Glyma:Glyma1_16271891, Glyma:Glyma1_16281264, Vitvi:GSVIVP00035099001, Glyma:Glyma1_16298923, Poptr:POPTR_0014s17830.1, Poptr:POPTR_0008s17960.1, Vitvi:GSVIVP00028393001, Glyma:Glyma1_16274821, Poptr:POPTR_0010s06540.1, Vitvi:GSVIVP00028389001, Glyma:G…
27	Pp1s352_50V6.1	unchanged	unchanged	up	unchanged	unchanged	up	unchanged	up	unchanged	down	367	26	Glyma:Glyma1_16317380, Vitvi:GSVIVP00037642001, Poptr:POPTR_0014s18670.1, Phypa:Pp1s342_31V6.1, Vitvi:GSVIVP00028494001, Poptr:POPTR_0003s19650.1, Glyma:Glyma1_16281264, Bradi:Bradi2g12730.2, Glyma:Glyma1_16271891, Glyma:Glyma1_16314357, Poptr:POPTR_0003s19660.1, Vitvi:GSVIVP00033332001, Glyma:Glyma1_16278320, Vitvi:GSVIVP00027983001, Bradi:Bradi5g19790.2, Vitvi:GSVIVP00033330001, Vitvi:GSVIVP000…
28	Pp1s111_71V6.1	unchanged	unchanged	up	unchanged	unchanged	unchanged	unchanged	unchanged	unchanged	down	364	18	Zeama:Zeama_177631_P.01, Sorbi:Sb07g011890.1, Manes:cassava9530.m1, Sorbi:Sb02g035980.1, Manes:cassava12717.valid.m1, Manes:cassava18448.valid.m1, Bradi:Bradi1g25150.2, Sorbi:Sb10g000980.1, Manes:cassava6961.valid.m1, Sorbi:Sb08g017750.1, Manes:cassava8161.valid.m1, Sorbi:Sb10g019350.1, Sorbi:Sb03g004320.1, Sorbi:Sb10g023430.1, Manes:cassava27747.m1, Sorbi:Sb02g036000.1, Manes:cassava36566.valid.…
28	Pp1s243_10V6.1	unchanged	unchanged	up	unchanged	unchanged	up	unchanged	unchanged	down	down	364	18	Manes:cassava6961.valid.m1, Vitvi:GSVIVP00019341001, Glyma:Glyma1_16259714, Manes:cassava23753.valid.m1, Bradi:Bradi3g34490.1, Sorbi:Sb01g027880.1, Lotja:Lotja_AP004509_10.1, Sorbi:Sb08g017750.1, Manes:cassava9530.m1, Sorbi:Sb02g036000.1, Sorbi:Sb10g019350.1, Lotja:Lotja_AP004509_13.1, Manes:cassava27747.m1, Manes:cassava36566.valid.m1, Sorbi:Sb03g004320.1, Glyma:Glyma1_16274893, Sorbi:Sb02g03603…
31	Pp1s193_68V6.1	unchanged	unchanged	unchanged	down	unchanged	unchanged	down	unchanged	down	unchanged	332	23	Vitvi:GSVIVP00003655001, Poptr:POPTR_0019s00630.1, Zeama:Zeama_046762_P.01, Vitvi:GSVIVP00031812001, Zeama:Zeama_093497_P.01, Volca:Volca1_62695, Volca:Volca1_109867, Volca:Volca1_74309, Zeama:Zeama_094457_P.01, Zeama:Zeama_163400_P.01, Zeama:Zeama_121228_P.01, Zeama:Zeama_115113_P.01, Sorbi:Sb05g002110.1, Sorbi:Sb08g001380.1, Sorbi:Sb06g025220.1, Zeama:Zeama_027351_P.01, Zeama:Zeama_028926_P.01,…
31	Pp1s309_91V6.1	unchanged	unchanged	up	up	unchanged	up	up	up	up	unchanged	332	23	Araly:Araly1_910374, Vitvi:GSVIVP00031812001, Vitvi:GSVIVP00003655001, Zeama:Zeama_080660_P.01, Volca:Volca1_62695, Volca:Volca1_74309, Volca:Volca1_109867, Zeama:Zeama_094457_P.01, Zeama:Zeama_115113_P.01, Zeama:Zeama_093497_P.01, Vitvi:GSVIVP00027136001, Zeama:Zeama_028094_P.01, Vitvi:GSVIVP00002665001, Zeama:Zeama_121228_P.01, Vitvi:GSVIVP00015499001, Zeama:Zeama_163400_P.01, Vitvi:GSVIVP00002…
40	Pp1s419_7V6.1	unchanged	unchanged	down	down	unchanged	down	unchanged	down	unchanged	unchanged	291	21	Sorbi:Sb01g011030.1, Glyma:Glyma1_16265707, Glyma:Glyma1_16301990, Glyma:Glyma1_16252068, Glyma:Glyma1_16293513, Glyma:Glyma1_16271823, Glyma:Glyma1_16271827, Glyma:Glyma1_16265706, Sorbi:Sb04g006480.2, Vitvi:GSVIVP00013069001, Glyma:Glyma1_16281516, Glyma:Glyma1_16254296, Lotja:Lotja_AP004943_14.1, Glyma:Glyma1_16265713, Vitvi:GSVIVP00024672001, Manes:cassava35323.valid.m1, Lotja:Lotja_AP004943_…
40	Pp1s419_8V6.1	unchanged	unchanged	down	down	unchanged	down	unchanged	down	unchanged	unchanged	291	21	Glyma:Glyma1_16293515, Zeama:Zeama_109130_P.01, Medtr:Medtr_AC149580_13.2, Vitvi:GSVIVP00034068001, Sorbi:Sb03g042450.1, Selmo:Selmo1_3_168576, Phypa:Pp1s36_361V6.1, Selmo:Selmo1_3_437605, Sorbi:Sb01g011030.2, Glyma:Glyma1_16293513, Glyma:Glyma1_16252068, Glyma:Glyma1_16301990, Bradi:Bradi1g09260.1, Orysa:LOC_Os02g10120.1, Glyma:Glyma1_16271823, Sorbi:Sb01g011050.1, Orysa:LOC_Os08g39840.1, Sorbi:…
40	Pp1s70_182V6.1	unchanged	up	down	down	up	unchanged	unchanged	down	down	unchanged	291	21	Poptr:POPTR_0005s03560.1, Glyma:Glyma1_16293513, Manes:cassava29640.valid.m1, Selmo:Selmo1_3_168576, Selmo:Selmo1_3_441081, Cucsa:Cucsa.153670.1, Arath:AT3G45140.1, Glyma:Glyma1_16293515, Sorbi:Sb03g042440.1, Glyma:Glyma1_16252068, Sorbi:Sb01g011030.1, Glyma:Glyma1_16301990, Glyma:Glyma1_16271823, Sorbi:Sb01g011040.1, Sorbi:Sb08g023120.1, Glyma:Glyma1_16254296, Arath:AT1G55020.1, Vitvi:GSVIVP0001…
41	Pp1s199_21V6.1	unchanged	unchanged	down	down	unchanged	down	down	unchanged	unchanged	unchanged	278	24	Glyma:Glyma1_16290520, Arath:AT1G04600.1, Phypa:Pp1s17_368V6.1, Glyma:Glyma1_16290795, Araly:Araly1_492062, Phypa:Pp1s66_218V6.1, Phypa:Pp1s174_120V6.1, Arath:AT3G19960.1, Phypa:Pp1s199_21V6.1, Araly:Araly1_887579, Araly:Araly1_479514, Araly:Araly1_913100, Araly:Araly1_907290, Araly:Araly1_474163, Araly:Araly1_319536, Arath:AT2G33240.1, Araly:Araly1_862468, Arath:AT5G20490.1, Arath:AT2G20290.1, A…
42	Pp1s181_3V6.1	unchanged	unchanged	unchanged	unchanged	unchanged	unchanged	unchanged	up	unchanged	down	269	27	Cucsa:Cucsa.303940.1, Chlsp:Chlsp_144025, Ricco:Ricco_30131.m006880, Ostta:Ostta_15769, Orysa:LOC_Os05g30480.1, Chlsp:Chlsp_32920, Guith:Guith_NP_113319.1, Phypa:Pp1s39_121V6.1, Vitvi:GSVIVP00024351001, Orysa:LOC_Os11g47760.2, Chlsp:Chlsp_56032, Orysa:LOC_Os03g60620.1, Orysa:LOC_Os03g16920.1, Chlsp:Chlsp_48993, Vitvi:GSVIVP00021301001, Orysa:LOC_Os03g16860.2, Vitvi:GSVIVP00024357001, Orysa:LOC_Os…
42	Pp1s2_216V6.1	unchanged	unchanged	up	up	unchanged	up	up	up	up	unchanged	269	27	Medtr:Medtr_AC188991_7.1, Vitvi:GSVIVP00022731001, Orysa:LOC_Os01g62290.2, Mimgu:mgf021190m, Vitvi:GSVIVP00021301001, Orysa:LOC_Os03g60620.1, Vitvi:GSVIVP00024351001, Chlsp:Chlsp_56032, Chlsp:Chlsp_144025, Micp2:Micp2_104823, Orysa:LOC_Os11g47760.4, Vitvi:GSVIVP00024357001, Cucsa:Cucsa.010600.1, Orysa:LOC_Os11g47760.3, Cucsa:Cucsa.066080.1, Orysa:LOC_Os11g47760.5, Vitvi:GSVIVP00018481001, Micp1:M…
42	Pp1s298_26V6.1	unchanged	unchanged	up	unchanged	unchanged	up	unchanged	up	unchanged	down	269	27	Orysa:LOC_Os01g62290.2, Glyma:Glyma1_16268012, Chlsp:Chlsp_32920, Vitvi:GSVIVP00021301001, Zeama:Zeama_127985_P.01, Medtr:Medtr_AC155895_2.2, Vitvi:GSVIVP00022731001, Vitvi:GSVIVP00024351001, Mimgu:mgf011726m, Chlsp:Chlsp_48993, Micp2:Micp2_92841, Orysa:LOC_Os03g16920.1, Orysa:LOC_Os03g60620.1, Orysa:LOC_Os11g47760.2, Orysa:LOC_Os11g47760.4, Orysa:LOC_Os03g16860.2, Micp1:Micp1_49425, Vitvi:GSVIVP…
42	Pp1s39_121V6.1	unchanged	unchanged	unchanged	unchanged	unchanged	unchanged	down	unchanged	unchanged	unchanged	269	27	Glyma:Glyma1_16286675, Vitvi:GSVIVP00022731001, Medtr:Medtr_AC171167_13.2, Vitvi:GSVIVP00024351001, Chlsp:Chlsp_48993, Chlsp:Chlsp_32920, Orysa:LOC_Os01g62290.2, Orysa:LOC_Os03g16920.1, Chlsp:Chlsp_56032, Orysa:LOC_Os03g60620.1, Chlsp:Chlsp_144025, Orysa:LOC_Os11g47760.5, Cucsa:Cucsa.178940.1, Vitvi:GSVIVP00021301001, Orysa:LOC_Os11g47760.2, Orysa:LOC_Os03g16860.2, Cucsa:Cucsa.010600.1, Vitvi:GSV…
42	Pp1s526_2V6.1	unchanged	unchanged	up	up	unchanged	unchanged	up	unchanged	up	unchanged	269	27	Orysa:LOC_Os03g16920.1, Vitvi:GSVIVP00022731001, Glyma:Glyma1_16298198, Orysa:LOC_Os11g47760.5, Vitvi:GSVIVP00018506001, Orysa:LOC_Os01g62290.2, Orysa:LOC_Os03g60620.1, Chlsp:Chlsp_56032, Vitvi:GSVIVP00024351001, Vitvi:GSVIVP00021301001, Cucsa:Cucsa.010600.1, Medtr:Medtr_AC127167_41.2, Vitvi:GSVIVP00024357001, Micp2:Micp2_104823, Orysa:LOC_Os11g47760.2, Chlsp:Chlsp_144025, Micp1:Micp1_30210, Vitv…
43	Pp1s178_84V6.1	unchanged	unchanged	unchanged	up	unchanged	up	up	unchanged	up	up	263	22	Medtr:Medtr_AC161788_3.2, Selmo:Selmo1_3_170849, Medtr:Medtr_AC150845_29.2, Medtr:Medtr_AC150845_25.2, Medtr:Medtr_AC156829_15.2, Sorbi:Sb03g028640.1, Phypa:Pp1s235_95V6.1, Medtr:Medtr_CR955010_5.2, Orysa:LOC_Os01g41820.1, Micp2:Micp2_93908, Mimgu:mgf025448m, Mimgu:mgf001555m, Mimgu:mgf006670m, Orysa:LOC_Os01g43700.2, Orysa:LOC_Os01g43774.1, Sorbi:Sb03g028590.1, Sorbi:Sb03g028560.1, Selmo:Selmo1_…
43	Pp1s22_14V6.1	unchanged	unchanged	up	unchanged	unchanged	up	up	up	unchanged	unchanged	263	22	Ricco:Ricco_30076.m004534, Orysa:LOC_Os01g41820.1, Orysa:LOC_Os07g44110.1, Medtr:Medtr_AC156829_15.2, Zeama:Zeama_070331_P.01, Medtr:Medtr_AC150845_46.2, Sorbi:Sb03g028620.1, Medtr:Medtr_AC150845_29.2, Medtr:Medtr_AC150845_25.2, Medtr:Medtr_CR955010_5.2, Sorbi:Sb03g028610.1, Mimgu:mgf005004m, Micp2:Micp2_93908, Sorbi:Sb03g028670.1, Sorbi:Sb03g028570.1, Sorbi:Sb03g028600.1, Orysa:LOC_Os01g41810.1,…
45	Pp1s37_351V6.1	unchanged	unchanged	up	up	unchanged	unchanged	unchanged	unchanged	unchanged	unchanged	261	25	Cucsa:Cucsa.352810.2, Cucsa:Cucsa.359610.2, Ricco:Ricco_30128.m008624, Ricco:Ricco_30128.m008598, Ricco:Ricco_30198.m000878, Sorbi:Sb07g026810.1, Ricco:Ricco_30170.m013745, Cucsa:Cucsa.352810.4, Selmo:Selmo1_3_78287, Ricco:Ricco_30094.m000670, Cucsa:Cucsa.352810.3, Zeama:Zeama_AC206396_3FGP027.1, Ricco:Ricco_29937.m000200, Ricco:Ricco_30162.m001261, Ricco:Ricco_29661.m000915, Cucsa:Cucsa.338230.2…
45	Pp1s8_288V6.1	unchanged	unchanged	unchanged	up	unchanged	unchanged	up	unchanged	up	up	261	25	Cucsa:Cucsa.352810.3, Glyma:Glyma1_16313706, Glyma:Glyma1_16282752, Ricco:Ricco_30128.m008624, Ricco:Ricco_30094.m000670, Cucsa:Cucsa.352810.2, Cucsa:Cucsa.352810.4, Ricco:Ricco_30162.m001261, Cucsa:Cucsa.359610.3, Ricco:Ricco_29883.m001964, Ricco:Ricco_29844.m003208, Selmo:Selmo1_3_173214, Cucsa:Cucsa.338230.2, Ricco:Ricco_29661.m000915, Cucsa:Cucsa.209370.2, Ricco:Ricco_29844.m003209, Cucsa:Cuc…
46	Pp1s160_88V6.1	unchanged	unchanged	unchanged	up	unchanged	unchanged	up	unchanged	up	unchanged	259	23	Zeama:Zeama_131692_P.01, Medtr:Medtr_CU306338_1.1, Poptr:POPTR_0015s10080.1, Poptr:POPTR_0001s04970.1, Cucsa:Cucsa.157510.3, Poptr:POPTR_0013s13490.1, Medtr:Medtr_CU012050_21.2, Cucsa:Cucsa.157510.2, Poptr:POPTR_0001s04940.1, Medtr:Medtr_AC203546_37.1, Araly:Araly1_899601, Cucsa:Cucsa.157510.1, Poptr:POPTR_0003s21690.1, Cucsa:Cucsa.142920.1, Poptr:POPTR_0001s23710.1, Cucsa:Cucsa.119100.1, Araly:A…
46	Pp1s379_24V6.1	unchanged	unchanged	unchanged	unchanged	unchanged	down	down	unchanged	down	unchanged	259	23	Araly:Araly1_897726, Araly:Araly1_490142, Araly:Araly1_490214, Poptr:POPTR_0015s10080.1, Poptr:POPTR_0001s04970.1, Chlre:Chlre4_147446, Mimgu:mgf002434m, Chlre:Chlre4_143511, Medtr:Medtr_AC137603_45.2, Poptr:POPTR_0001s04940.1, Poptr:POPTR_0013s13490.1, Cucsa:Cucsa.157510.3, Medtr:Medtr_CU306338_1.1, Araly:Araly1_482124, Araly:Araly1_470669, Cucsa:Cucsa.157510.4, Cucsa:Cucsa.157510.2, Medtr:Medtr…
46	Pp1s66_72V6.1	unchanged	unchanged	up	unchanged	unchanged	up	unchanged	unchanged	unchanged	down	259	23	Phypa:Pp1s379_24V6.1, Medtr:Medtr_AC170583_23.2, Cucsa:Cucsa.058230.1, Glyma:Glyma1_16260428, Cucsa:Cucsa.157510.4, Poptr:POPTR_0015s10080.1, Medtr:Medtr_CU012050_21.2, Medtr:Medtr_CU306338_1.1, Poptr:POPTR_0013s13490.1, Cucsa:Cucsa.157510.3, Cucsa:Cucsa.157510.2, Medtr:Medtr_AC203547_5.1, Cucsa:Cucsa.157510.1, Poptr:POPTR_0001s04970.1, Poptr:POPTR_0003s21690.1, Cucsa:Cucsa.142920.1, Medtr:Medtr_…
46	Pp1s67_70V6.1	unchanged	unchanged	unchanged	down	unchanged	unchanged	down	unchanged	down	down	259	23	Cucsa:Cucsa.249920.1, Cucsa:Cucsa.157510.4, Mimgu:mgf015831m, Medtr:Medtr_AC170583_23.2, Arath:AT1G06490.1, Araly:Araly1_490214, Poptr:POPTR_0005s22510.2, Araly:Araly1_482124, Medtr:Medtr_CU306338_1.1, Cucsa:Cucsa.157510.2, Cucsa:Cucsa.157510.3, Araly:Araly1_470669, Araly:Araly1_897726, Poptr:POPTR_0013s13490.1, Medtr:Medtr_CU012050_21.2, Cucsa:Cucsa.157510.1, Araly:Araly1_907409, Poptr:POPTR_000…
46	Pp1s88_136V6.1	unchanged	unchanged	unchanged	down	unchanged	unchanged	down	unchanged	unchanged	unchanged	259	23	Vitvi:GSVIVP00018885001, Ricco:Ricco_30147.m013812, Cucsa:Cucsa.157510.4, Poptr:POPTR_0005s22510.2, Arath:AT2G13680.1, Medtr:Medtr_AC170583_23.2, Cucsa:Cucsa.157510.2, Medtr:Medtr_CU306338_1.1, Poptr:POPTR_0015s10080.1, Poptr:POPTR_0013s13490.1, Cucsa:Cucsa.157510.3, Poptr:POPTR_0003s21690.1, Poptr:POPTR_0001s04970.1, Cucsa:Cucsa.142920.1, Medtr:Medtr_CU012050_21.2, Medtr:Medtr_AC203546_37.1, Cuc…
49	Pp1s244_27V6.2	unchanged	unchanged	up	up	unchanged	unchanged	up	unchanged	up	up	251	18	Orysa:LOC_Os04g52600.1, Arath:AT1G29750.1, Orysa:LOC_Os04g52614.1, Phypa:Pp1s300_32V6.1, Orysa:LOC_Os05g16930.1, Poptr:POPTR_0019s02760.1, Orysa:LOC_Os05g16430.1, Orysa:LOC_Os05g16824.4, Poptr:POPTR_0011s10750.1, Orysa:LOC_Os05g17604.4, Orysa:LOC_Os08g10310.2, Orysa:LOC_Os04g52630.1, Orysa:LOC_Os04g52590.1, Orysa:LOC_Os04g52640.2, Arath:AT1G56120.1, Orysa:LOC_Os04g52640.1, Orysa:LOC_Os04g52640.3,…
50	Pp1s280_45V6.1	unchanged	unchanged	unchanged	down	unchanged	unchanged	down	unchanged	down	unchanged	246	22	Medtr:Medtr_AC174316_25.2, Vitvi:GSVIVP00025351001, Ricco:Ricco_30072.m000980, Phypa:Pp1s120_96V6.1, Sorbi:Sb03g026320.1, Ricco:Ricco_30152.m002410, Ricco:Ricco_30174.m009007, Ricco:Ricco_30074.m001411, Sorbi:Sb02g033370.1, Ricco:Ricco_30147.m014074, Ricco:Ricco_30190.m011202, Ricco:Ricco_30169.m006392, Sorbi:Sb10g024200.1, Ricco:Ricco_29885.m000137, Ricco:Ricco_29216.m000250, Ricco:Ricco_29269.m…
59	Pp1s218_7V6.1	unchanged	unchanged	unchanged	down	unchanged	unchanged	down	unchanged	down	unchanged	216	27	Mimgu:mgf011399m, Mimgu:mgf009504m, Volca:Volca1_75910, Micp2:Micp2_104730, Mimgu:mgf006111m, Mimgu:mgf014936m, Zeama:Zeama_133802_P.01, Mimgu:mgf012243m, Volca:Volca1_77081, Mimgu:mgf008371m, Mimgu:mgf007280m, Mimgu:mgf001323m, Mimgu:mgf009580m, Zeama:Zeama_172932_P.01, Zeama:Zeama_142228_P.01, Zeama:Zeama_166299_P.01, Zeama:Zeama_164696_P.01, Zeama:Zeama_099944_P.01, Mimgu:mgf008516m, Zeama:Zea…
59	Pp1s252_101V6.1	unchanged	unchanged	unchanged	down	unchanged	down	down	unchanged	down	down	216	27	Manes:cassava7734.valid.m1, Mimgu:mgf001323m, Vitvi:GSVIVP00021443001, Ostta:Ostta_14981, Volca:Volca1_75910, Mimgu:mgf014936m, Mimgu:mgf011399m, Mimgu:mgf012243m, Mimgu:mgf008371m, Volca:Volca1_77081, Mimgu:mgf006111m, Zeama:Zeama_133802_P.01, Mimgu:mgf009504m, Zeama:Zeama_142228_P.01, Zeama:Zeama_099944_P.01, Mimgu:mgf007280m, Mimgu:mgf009580m, Zeama:Zeama_172932_P.01, Zeama:Zeama_164696_P.01, …
59	Pp1s93_136V6.1	unchanged	unchanged	unchanged	down	unchanged	down	down	down	down	unchanged	216	27	Zeama:Zeama_099944_P.01, Micp2:Micp2_104730, Vitvi:GSVIVP00000417001, Mimgu:mgf008371m, Mimgu:mgf011399m, Mimgu:mgf014936m, Mimgu:mgf012243m, Volca:Volca1_77081, Volca:Volca1_75910, Mimgu:mgf006111m, Mimgu:mgf009504m, Mimgu:mgf007280m, Zeama:Zeama_133802_P.01, Zeama:Zeama_172932_P.01, Zeama:Zeama_142228_P.01, Mimgu:mgf008516m, Zeama:Zeama_164696_P.01, Zeama:Zeama_166299_P.01, Zeama:Zeama_061572_P…
61	Pp1s28_28V6.1	unchanged	unchanged	up	up	unchanged	unchanged	up	unchanged	up	unchanged	218	21	Mimgu:mgf003492m, Mimgu:mgf013614m, Orysa:LOC_Os06g14810.1, Medtr:Medtr_AC135604_10.2, Medtr:Medtr_AC150443_10.2, Medtr:Medtr_CU012056_45.2, Mimgu:mgf003696m, Medtr:Medtr_AC159143_16.2, Mimgu:mgf008489m, Mimgu:mgf012235m, Mimgu:mgf022490m, Mimgu:mgf017173m, Mimgu:mgf019360m, Mimgu:mgf002363m, Mimgu:mgf006653m, Orysa:LOC_Os02g11070.2, Mimgu:mgf006940m, Orysa:LOC_Os02g11070.1, Mimgu:mgf007295m, Ory…
61	Pp1s34_294V6.1	unchanged	unchanged	unchanged	down	unchanged	unchanged	down	unchanged	down	down	218	21	Phypa:Pp1s416_17V6.1, Medtr:Medtr_AC135604_10.2, Poptr:POPTR_0006s26530.1, Medtr:Medtr_AC174325_15.2, Glyma:Glyma1_16258644, Medtr:Medtr_AC150443_10.2, Mimgu:mgf003696m, Medtr:Medtr_AC159143_16.2, Medtr:Medtr_CU012056_45.2, Mimgu:mgf022490m, Mimgu:mgf008489m, Mimgu:mgf013614m, Mimgu:mgf017173m, Mimgu:mgf012235m, Mimgu:mgf019360m, Orysa:LOC_Os02g11070.2, Mimgu:mgf003492m, Mimgu:mgf006653m, Orysa:L…
66	Pp1s74_168V6.1	unchanged	unchanged	unchanged	down	unchanged	unchanged	down	unchanged	down	down	209	26	Glyma:Glyma1_16270880, Glyma:Glyma1_16288208, Ricco:Ricco_30026.m001445, Mimgu:mgf010185m, Cucsa:Cucsa.363180.3, Cucsa:Cucsa.363180.1, Phypa:Pp1s306_43V6.1, Glyma:Glyma1_16278200, Glyma:Glyma1_16314555, Glyma:Glyma1_16246581, Cyame:Cyame_CMO218C, Glyma:Glyma1_16253819, Glyma:Glyma1_16280224, Glyma:Glyma1_16316450, Glyma:Glyma1_16266631, Glyma:Glyma1_16300967, Glyma:Glyma1_16264982, Glyma:Glyma1_1…
69	Pp1s438_15V6.1	unchanged	unchanged	unchanged	up	unchanged	unchanged	up	up	up	up	207	19	Medtr:Medtr_AC137838_2.2, Cucsa:Cucsa.302770.1, Manes:cassava38524.m1, Manes:cassava33189.m1, Manes:cassava41188.m1, Manes:cassava13857.valid.m1, Manes:cassava8327.valid.m1, Manes:cassava37908.valid.m1, Manes:cassava1202.valid.m1, Manes:cassava10477.m1, Manes:cassava26475.m1, Manes:cassava19497.valid.m1, Medtr:Medtr_AC137838_21.2, Medtr:Medtr_AC119415_12.2, Medtr:Medtr_AC146792_8.2, Manes:cassava…
69	Pp1s8_104V6.1	unchanged	unchanged	down	down	unchanged	down	down	down	unchanged	unchanged	207	19	Medtr:Medtr_AC137838_21.2, Manes:cassava1202.valid.m1, Manes:cassava13857.valid.m1, Manes:cassava8327.valid.m1, Manes:cassava33189.m1, Manes:cassava37908.valid.m1, Manes:cassava41188.m1, Manes:cassava19497.valid.m1, Manes:cassava10477.m1, Manes:cassava26475.m1, Manes:cassava7306.valid.m1, Manes:cassava38524.m1, Medtr:Medtr_AC119415_12.2, Medtr:Medtr_AC119415_63.2, Medtr:Medtr_AC126789_1.2, Medtr:…
70	Pp1s19_310V6.1	unchanged	unchanged	unchanged	up	unchanged	unchanged	up	unchanged	up	up	204	17	Manes:cassava36687.valid.m1, Glyma:Glyma1_16283151, Arath:AT3G15730.1, Araly:Araly1_903548, Arath:AT1G52570.1, Araly:Araly1_489999, Poptr:POPTR_0001s19360.1, Araly:Araly1_883132, Araly:Araly1_352267, Araly:Araly1_491063, Arath:AT4G00240.1, Arath:AT2G42010.1, Arath:AT1G55180.1, Arath:AT5G25370.1, Arath:AT4G35790.3, Arath:AT4G11830.1, Arath:AT4G11830.2, Arath:AT4G11840.1, Arath:AT4G35790.2, Arath:A…
70	Pp1s94_26V6.1	unchanged	unchanged	unchanged	up	unchanged	unchanged	up	unchanged	up	up	204	17	Araly:Araly1_479029, Araly:Araly1_903548, Arath:AT1G55180.1, Poptr:POPTR_0006s27000.1, Araly:Araly1_882914, Araly:Araly1_862932, Araly:Araly1_490542, Bradi:Bradi3g01860.1, Bradi:Bradi2g34290.1, Bradi:Bradi2g04480.1, Bradi:Bradi1g36580.1, Bradi:Bradi1g60680.1, Bradi:Bradi1g53080.1, Bradi:Bradi4g36800.1, Bradi:Bradi4g30500.1, Cucsa:Cucsa.394070.1, Cucsa:Cucsa.320180.1, Cucsa:Cucsa.043970.1, Cucsa:C…
73	Pp1s114_133V6.1	unchanged	unchanged	down	up	unchanged	down	up	down	up	up	202	20	Poptr:POPTR_0001s44040.1, Sorbi:Sb06g019860.1, Selmo:Selmo1_3_127964, Zeama:Zeama_077015_P.01, Mimgu:mgf022313m, Orysa:LOC_Os06g21570.1, Poptr:POPTR_0001s05280.1, Glyma:Glyma1_16243663, Poptr:POPTR_0010s16740.1, Mimgu:mgf021818m, Ricco:Ricco_30226.m001982, Medtr:Medtr_AC146785_42.2, Ricco:Ricco_29808.m000891, Poptr:POPTR_0001s23460.1, Poptr:POPTR_0001s23430.1, Poptr:POPTR_0003s22030.1, Ricco:Ricc…
74	Pp1s136_149V6.1	unchanged	unchanged	up	unchanged	unchanged	up	unchanged	unchanged	unchanged	down	204	25	Chlre:Chlre4_172401, Manes:cassava8303.valid.m1, Manes:cassava1660.valid.m1, Medtr:Medtr_CU013514_7.2, Medtr:Medtr_AC124951_3.2, Medtr:Medtr_CU457808_6.1, Medtr:Medtr_AC137819_11.2, Medtr:Medtr_AC162031_6.2, Medtr:Medtr_AC202517_11.1, Medtr:Medtr_AC136955_10.2, Cucsa:Cucsa.360460.1, Medtr:Medtr_AC174341_24.2, Medtr:Medtr_AC149638_27.2, Mimgu:mgf003762m, Micp1:Micp1_53903, Micp1:Micp1_35603, Micp2…
74	Pp1s210_54V6.1	unchanged	unchanged	up	up	unchanged	up	up	up	unchanged	unchanged	204	25	Medtr:Medtr_AC174341_24.2, Manes:cassava6991.valid.m1, Medtr:Medtr_AC137819_11.2, Medtr:Medtr_CU013514_7.2, Manes:cassava8303.valid.m1, Mimgu:mgf003762m, Manes:cassava1660.valid.m1, Medtr:Medtr_CU457808_6.1, Cucsa:Cucsa.130550.1, Medtr:Medtr_AC124951_3.2, Glyma:Glyma1_16272971, Medtr:Medtr_AC162031_6.2, Medtr:Medtr_AC202517_11.1, Medtr:Medtr_AC136955_10.2, Medtr:Medtr_AC149638_27.2, Micp1:Micp1_5…
75	Pp1s158_139V6.1	unchanged	unchanged	unchanged	up	unchanged	unchanged	up	unchanged	up	up	202	12	Phypa:Pp1s40_165V6.1, Phypa:Pp1s814_2V6.1, Zeama:Zeama_151806_P.01, Phypa:Pp1s30_11V6.1, Phypa:Pp1s2_244V6.1, Phypa:Pp1s51_300V6.1, Phypa:Pp1s37_18V6.1, Phypa:Pp1s207_31V6.1, Zeama:Zeama_111928_P.01, Phypa:Pp1s79_193V6.1, Sorbi:Sb05g025470.1, Sorbi:Sb05g027070.1, Sorbi:Sb05g006170.1, Sorbi:Sb08g022995.1, Sorbi:Sb05g006220.1, Sorbi:Sb05g006190.1, Phypa:Pp1s85_79V6.1, Phypa:Pp1s35_104V6.1, Sorbi:Sb…
75	Pp1s202_94V6.1	unchanged	unchanged	unchanged	up	unchanged	unchanged	up	unchanged	unchanged	up	202	12	Phypa:Pp1s39_382V6.1, Phypa:Pp1s36_81V6.1, Phypa:Pp1s396_25V6.1, Phypa:Pp1s17_276V6.1, Phypa:Pp1s2_244V6.1, Phypa:Pp1s508_3V6.1, Phypa:Pp1s65_123V6.1, Orysa:LOC_Os05g23990.1, Phypa:Pp1s35_102V6.1, Phypa:Pp1s7_28V6.1, Phypa:Pp1s409_5V6.1, Phypa:Pp1s345_29V6.1, Phypa:Pp1s65_125V6.1, Phypa:Pp1s40_165V6.1, Phypa:Pp1s2_245V6.1, Phypa:Pp1s35_123V6.1, Phypa:Pp1s37_18V6.1, Phypa:Pp1s4_271V6.1, Phypa:Pp1s…
78	Pp1s137_291V6.1	unchanged	unchanged	unchanged	unchanged	unchanged	unchanged	up	unchanged	up	unchanged	202	25	Glyma:Glyma1_16262127, Zeama:Zeama_019404_P.01, Manes:cassava3457.m1, Poptr:POPTR_0018s09750.1, Glyma:Glyma1_16263589, Zeama:Zeama_006894_P.01, Zeama:Zeama_004912_P.01, Glyma:Glyma1_16267232, Glyma:Glyma1_16252416, Glyma:Glyma1_16256732, Glyma:Glyma1_16305087, Glyma:Glyma1_16257957, Glyma:Glyma1_16255251, Glyma:Glyma1_16274960, Glyma:Glyma1_16295628, Glyma:Glyma1_16305186, Glyma:Glyma1_16304685, …
80	Pp1s27_248V6.1	unchanged	unchanged	unchanged	up	unchanged	up	up	unchanged	up	unchanged	199	27	Zeama:Zeama_001084_P.01, Zeama:Zeama_060561_P.01, Cucsa:Cucsa.271620.1, Micp1:Micp1_45664, Phypa:Pp1s3_208V6.1, Micp1:Micp1_45481, Zeama:Zeama_130121_P.01, Cucsa:Cucsa.271620.2, Zeama:Zeama_060773_P.01, Zeama:Zeama_152315_P.01, Micp2:Micp2_92311, Micp2:Micp2_57068, Cucsa:Cucsa.113140.1, Zeama:Zeama_009443_P.01, Micp2:Micp2_65881, Cucsa:Cucsa.213720.1, Orysa:LOC_Os02g08490.1, Mimgu:mgf002298m, Phy…
80	Pp1s3_208V6.1	unchanged	unchanged	unchanged	up	unchanged	unchanged	up	unchanged	up	unchanged	199	27	Phypa:Pp1s3_208V6.1, Poptr:POPTR_0017s12630.1, Micp1:Micp1_45374, Glyma:Glyma1_16311775, Micp1:Micp1_44966, Cucsa:Cucsa.271620.1, Ricco:Ricco_29848.m004552, Micp1:Micp1_65129, Cucsa:Cucsa.271620.2, Zeama:Zeama_001084_P.01, Cucsa:Cucsa.113140.1, Micp2:Micp2_78285, Zeama:Zeama_009443_P.01, Phypa:Pp1s88_195V6.1, Micp2:Micp2_107072, Mimgu:mgf006261m, Micp2:Micp2_65881, Phypa:Pp1s81_51V6.1, Cucsa:Cucs…
80	Pp1s62_161V6.1	unchanged	unchanged	up	unchanged	unchanged	up	unchanged	unchanged	unchanged	unchanged	199	27	Cucsa:Cucsa.334360.1, Orysa:LOC_Os02g08490.1, Micp1:Micp1_45374, Araly:Araly1_889286, Cucsa:Cucsa.271620.1, Ricco:Ricco_29630.m000784, Zeama:Zeama_060773_P.01, Micp1:Micp1_44966, Micp1:Micp1_45664, Micp2:Micp2_92311, Cucsa:Cucsa.271620.2, Micp1:Micp1_45481, Micp1:Micp1_65129, Cucsa:Cucsa.113140.1, Zeama:Zeama_009443_P.01, Zeama:Zeama_001084_P.01, Micp2:Micp2_57068, Micp2:Micp2_78285, Mimgu:mgf006…
80	Pp1s88_195V6.1	unchanged	unchanged	down	down	unchanged	unchanged	down	unchanged	down	down	199	27	Micp2:Micp2_92311, Cucsa:Cucsa.156930.1, Medtr:Medtr_AC199763_13.1, Zeama:Zeama_060773_P.01, Arath:AT5G15450.1, Glyma:Glyma1_16263275, Micp1:Micp1_45664, Zeama:Zeama_001084_P.01, Cucsa:Cucsa.271620.1, Micp1:Micp1_45481, Cucsa:Cucsa.271620.2, Micp2:Micp2_57068, Poptr:POPTR_0015s06770.1, Phypa:Pp1s3_208V6.1, Zeama:Zeama_009443_P.01, Cucsa:Cucsa.113140.1, Phypa:Pp1s81_51V6.1, Mimgu:mgf002298m, Poptr…
85	Pp1s2_335V6.1	unchanged	unchanged	unchanged	down	unchanged	unchanged	down	unchanged	down	unchanged	194	20	Zeama:Zeama_021595_P.01, Bradi:Bradi5g08280.1, Orysa:LOC_Os02g43370.1, Zeama:Zeama_129096_P.01, Mimgu:mgf014841m, Mimgu:mgf009981m, Zeama:Zeama_051179_P.01, Zeama:Zeama_055471_P.01, Orysa:LOC_Os04g44320.1, Orysa:LOC_Os02g43370.2, Orysa:LOC_Os08g17830.1, Zeama:Zeama_067508_P.01, Zeama:Zeama_015299_P.01, Orysa:LOC_Os04g44330.1, Orysa:LOC_Os04g57840.1, Zeama:Zeama_004440_P.01, Orysa:LOC_Os04g45900.1…
90	Pp1s117_6V6.1	unchanged	unchanged	unchanged	up	unchanged	unchanged	up	unchanged	up	up	196	24	Cucsa:Cucsa.172320.1, Chlre:Chlre4_97742, Volca:Volca1_55291, Vitvi:GSVIVP00021291001, Chlre:Chlre4_167163, Manes:cassava6587.valid.m1, Poptr:POPTR_0007s14090.1, Phypa:Pp1s117_6V6.1, Poptr:POPTR_0005s11740.1, Manes:cassava30128.valid.m1, Manes:cassava35484.valid.m1, Volca:Volca1_56769, Chlre:Chlre4_97647, Ricco:Ricco_30190.m011103, Chlre:Chlre4_98022, Phypa:Pp1s100_192V6.1, Chlre:Chlre4_98181, Ri…
90	Pp1s197_4V6.1	unchanged	unchanged	unchanged	up	unchanged	unchanged	up	unchanged	up	unchanged	196	24	Chlre:Chlre4_97742, Chlre:Chlre4_97647, Sorbi:Sb02g032240.1, Medtr:Medtr_AC144343_2.2, Chlre:Chlre4_167195, Volca:Volca1_55394, Volca:Volca1_55291, Manes:cassava6587.valid.m1, Poptr:POPTR_0007s14090.1, Chlre:Chlre4_167163, Orysa:LOC_Os03g02780.1, Ricco:Ricco_30190.m011103, Manes:cassava35484.valid.m1, Chlre:Chlre4_98022, Volca:Volca1_102100, Phypa:Pp1s100_200V6.1, Zeama:Zeama_085953_P.01, Manes:c…
90	Pp1s2_218V6.1	unchanged	unchanged	unchanged	up	unchanged	unchanged	up	unchanged	up	up	196	24	Chlre:Chlre4_97742, Phypa:Pp1s117_6V6.1, Chlre:Chlre4_144564, Chlre:Chlre4_167195, Chlsp:Chlsp_48891, Orysa:LOC_Os01g61920.1, Ricco:Ricco_29758.m000665, Selmo:Selmo1_3_167497, Volca:Volca1_55291, Manes:cassava6587.valid.m1, Chlre:Chlre4_167163, Poptr:POPTR_0007s14090.1, Ricco:Ricco_30190.m011103, Volca:Volca1_56769, Ostlu:Ostlu_44220, Zeama:Zeama_085953_P.01, Phypa:Pp1s100_192V6.1, Manes:cassava3…
90	Pp1s259_63V6.1	unchanged	unchanged	unchanged	up	unchanged	unchanged	up	unchanged	up	up	196	24	Phypa:Pp1s279_86V6.1, Chlre:Chlre4_97742, Volca:Volca1_55394, Bradi:Bradi1g68190.1, Orysa:LOC_Os09g26340.1, Poptr:POPTR_0010s22090.1, Manes:cassava6587.valid.m1, Poptr:POPTR_0007s14090.1, Zeama:Zeama_085953_P.01, Chlre:Chlre4_98022, Chlre:Chlre4_167195, Manes:cassava35484.valid.m1, Phypa:Pp1s100_200V6.1, Ricco:Ricco_30190.m011103, Phypa:Pp1s100_192V6.1, Medtr:Medtr_AC135801_2.2, Volca:Volca1_1021…
90	Pp1s279_86V6.1	unchanged	unchanged	unchanged	up	unchanged	unchanged	up	unchanged	up	up	196	24	Poptr:POPTR_0010s22090.1, Zeama:Zeama_036180_P.01, Poptr:POPTR_0007s14090.1, Manes:cassava6587.valid.m1, Chlre:Chlre4_97742, Poptr:POPTR_0018s10040.1, Volca:Volca1_55291, Zeama:Zeama_049527_P.01, Chlre:Chlre4_167163, Medtr:Medtr_AC135801_2.2, Chlre:Chlre4_167195, Volca:Volca1_56769, Manes:cassava35484.valid.m1, Phypa:Pp1s100_192V6.1, Manes:cassava30128.valid.m1, Chlre:Chlre4_98022, Zeama:Zeama_08…
90	Pp1s378_30V6.1	unchanged	unchanged	unchanged	up	unchanged	unchanged	up	unchanged	unchanged	unchanged	196	24	Medtr:Medtr_AC135801_2.2, Zeama:Zeama_016232_P.01, Zeama:Zeama_085953_P.01, Arath:AT2G28740.1, Manes:cassava6587.valid.m1, Poptr:POPTR_0010s22090.1, Poptr:POPTR_0007s14090.1, Chlre:Chlre4_97613, Manes:cassava29333.valid.m1, Chlre:Chlre4_97742, Volca:Volca1_55291, Chlre:Chlre4_167163, Volca:Volca1_56769, Volca:Volca1_55394, Manes:cassava35484.valid.m1, Chlre:Chlre4_167195, Manes:cassava30128.valid…
91	Pp1s10_26V6.1	unchanged	unchanged	unchanged	unchanged	unchanged	up	unchanged	unchanged	down	down	184	17	Sorbi:Sb09g026320.1, Poptr:POPTR_0005s02630.1, Phypa:Pp1s18_194V6.1, Cucsa:Cucsa.340760.1, Orysa:LOC_Os08g35210.1, Araly:Araly1_470991, Arath:AT1G09090.2, Phypa:Pp1s10_26V6.1, Phypa:Pp1s32_49V6.1, Cucsa:Cucsa.107010.1, Araly:Araly1_312861, Araly:Araly1_884619, Araly:Araly1_325354, Araly:Araly1_886234, Araly:Araly1_917612, Arath:AT1G09090.1, Cucsa:Cucsa.011690.1, Arath:AT5G51060.1, Arath:AT5G60010…
92	Pp1s337_21V6.1	unchanged	unchanged	unchanged	down	unchanged	unchanged	down	unchanged	down	down	183	24	Phypa:Pp1s372_48V6.1, Glyma:Glyma1_16283928, Zeama:Zeama_152328_P.01, Cucsa:Cucsa.165350.1, Glyma:Glyma1_16286665, Glyma:Glyma1_16297603, Glyma:Glyma1_16293360, Glyma:Glyma1_16252805, Zeama:Zeama_047055_P.01, Glyma:Glyma1_16275813, Glyma:Glyma1_16313568, Glyma:Glyma1_16248759, Glyma:Glyma1_16263070, Zeama:Zeama_053284_P.01, Glyma:Glyma1_16260397, Zeama:Zeama_053299_P.01, Glyma:Glyma1_16271272, Ze…
92	Pp1s381_18V6.1	unchanged	unchanged	up	unchanged	unchanged	unchanged	unchanged	up	unchanged	down	183	24	Poptr:POPTR_0011s15110.1, Glyma:Glyma1_16286665, Glyma:Glyma1_16252805, Glyma:Glyma1_16263070, Cucsa:Cucsa.345880.2, Glyma:Glyma1_16283928, Glyma:Glyma1_16275813, Zeama:Zeama_047055_P.01, Glyma:Glyma1_16293360, Glyma:Glyma1_16313568, Glyma:Glyma1_16271272, Glyma:Glyma1_16248759, Zeama:Zeama_152328_P.01, Zeama:Zeama_053299_P.01, Zeama:Zeama_007623_P.01, Glyma:Glyma1_16257270, Glyma:Glyma1_16260397…
96	Pp1s268_11V6.1	unchanged	unchanged	unchanged	unchanged	down	down	down	unchanged	unchanged	unchanged	175	26	Arath:AT1G32490.1, Phypa:Pp1s427_10V6.1, Guith:Guith_NP_113417.1, Volca:Volca1_82170, Phypa:Pp1s18_265V6.1, Araly:Araly1_914834, Phypa:Pp1s331_36V6.1, Phypa:Pp1s38_83V6.1, Phypa:Pp1s43_55V6.1, Phypa:Pp1s22_343V6.1, Phypa:Pp1s43_55V6.2, Araly:Araly1_488117, Araly:Araly1_349295, Phypa:Pp1s268_11V6.1, Arath:AT4G16680.1, Chlsp:Chlsp_137613, Glyma:Glyma1_16292131, Bradi:Bradi1g61220.1, Bradi:Bradi3g13…
97	Pp1s53_36V6.1	unchanged	unchanged	up	unchanged	unchanged	up	unchanged	up	unchanged	unchanged	174	21	Orysa:LOC_Os10g30790.2, Mimgu:mgf013393m, Manes:cassava38510.m1, Manes:cassava10108.m1, Medtr:Medtr_AC122171_28.2, Medtr:Medtr_CU302331_29.1, Medtr:Medtr_CT571262_21.2, Manes:cassava3284.m1, Medtr:Medtr_AC122171_27.2, Mimgu:mgf025462m, Mimgu:mgf023525m, Medtr:Medtr_AC145767_22.2, Mimgu:mgf014618m, Mimgu:mgf016996m, Mimgu:mgf021903m, Mimgu:mgf020995m, Mimgu:mgf018945m, Mimgu:mgf026019m, Mimgu:mgf0…
99	Pp1s196_21V6.1	unchanged	unchanged	down	unchanged	unchanged	down	unchanged	down	unchanged	up	170	19	Orysa:LOC_Os11g44950.2, Ricco:Ricco_29908.m006002, Zeama:Zeama_146192_P.01, Zeama:Zeama_146523_P.01, Vitvi:GSVIVP00019690001, Zeama:Zeama_111998_P.01, Vitvi:GSVIVP00008402001, Vitvi:GSVIVP00003420001, Vitvi:GSVIVP00035023001, Vitvi:GSVIVP00019691001, Vitvi:GSVIVP00028869001, Zeama:Zeama_007829_P.01, Zeama:Zeama_136895_P.01, Zeama:Zeama_044107_P.01, Zeama:Zeama_160108_P.01, Zeama:Zeama_044160_P.01…
102	Pp1s267_56V6.1	unchanged	unchanged	unchanged	up	unchanged	up	up	unchanged	up	up	166	21	Orysa:LOC_Os12g10540.3, Mimgu:mgf009368m, Mimgu:mgf012166m, Manes:cassava28635.m1, Mimgu:mgf000475m, Mimgu:mgf003296m, Mimgu:mgf011060m, Mimgu:mgf009713m, Mimgu:mgf008635m, Mimgu:mgf004694m, Mimgu:mgf005317m, Mimgu:mgf011666m, Araly:Araly1_896196, Phypa:Pp1s55_304V6.1, Orysa:LOC_Os01g10504.1, Phypa:Pp1s26_90V6.1, Mimgu:mgf005652m, Phypa:Pp1s118_209V6.2, Orysa:LOC_Os01g66290.1, Orysa:LOC_Os01g1050…
102	Pp1s26_90V6.1	unchanged	unchanged	down	unchanged	unchanged	down	unchanged	down	unchanged	up	166	21	Araly:Araly1_896196, Mimgu:mgf012166m, Mimgu:mgf007278m, Mimgu:mgf000475m, Mimgu:mgf003296m, Mimgu:mgf004694m, Mimgu:mgf009713m, Mimgu:mgf011060m, Mimgu:mgf005317m, Mimgu:mgf008635m, Phypa:Pp1s55_304V6.1, Orysa:LOC_Os01g10504.1, Mimgu:mgf009368m, Phypa:Pp1s118_209V6.2, Orysa:LOC_Os12g10540.4, Orysa:LOC_Os01g66290.1, Mimgu:mgf005652m, Mimgu:mgf011666m, Phypa:Pp1s26_90V6.1, Phypa:Pp1s55_304V6.3, Or…
110	Pp1s252_11V6.1	unchanged	up	unchanged	down	unchanged	unchanged	down	unchanged	down	down	158	18	Vitvi:GSVIVP00024738001, Bradi:Bradi1g59380.1, Bradi:Bradi1g20910.1, Selmo:Selmo1_3_124022, Sorbi:Sb02g000700.1, Phypa:Pp1s104_69V6.3, Sorbi:Sb01g023060.1, Medtr:Medtr_CU151874_14.1, Arath:AT1G65870.1, Sorbi:Sb05g005200.1, Medtr:Medtr_AC159538_26.2, Medtr:Medtr_AC159538_3.2, Sorbi:Sb02g010230.1, Phypa:Pp1s104_69V6.4, Arath:AT1G55210.1, Sorbi:Sb06g032050.1, Vitvi:GSVIVP00025422001, Medtr:Medtr_AC2…
110	Pp1s252_2V6.1	unchanged	up	up	unchanged	unchanged	unchanged	unchanged	unchanged	down	down	158	18	Lotja:Lotja_AP006077_32.1, Medtr:Medtr_AC159538_26.2, Sorbi:Sb06g020320.1, Vitvi:GSVIVP00025422001, Sorbi:Sb01g023060.1, Sorbi:Sb02g000700.1, Arath:AT1G65870.1, Medtr:Medtr_CU151874_14.1, Medtr:Medtr_AC159538_3.2, Sorbi:Sb02g010230.1, Selmo:Selmo1_3_139600, Sorbi:Sb05g005200.1, Arath:AT1G55210.1, Sorbi:Sb06g032050.1, Arath:AT1G58170.1, Mimgu:mgf008385m, Vitvi:GSVIVP00024738001, Arath:AT1G22900.1,…
110	Pp1s252_5V6.1	unchanged	up	up	unchanged	unchanged	unchanged	unchanged	unchanged	down	down	158	18	Sorbi:Sb01g023060.1, Sorbi:Sb06g020320.1, Arath:AT1G65870.1, Mimgu:mg004177m, Medtr:Medtr_CU151874_14.1, Lotja:Lotja_AP006077_32.1, Sorbi:Sb02g000700.1, Arath:AT1G55210.1, Glyma:Glyma1_16284521, Sorbi:Sb02g010230.1, Sorbi:Sb06g032050.1, Medtr:Medtr_AC159538_3.2, Sorbi:Sb05g005200.1, Vitvi:GSVIVP00024738001, Medtr:Medtr_AC159538_26.2, Mimgu:mgf003538m, Vitvi:GSVIVP00024741001, Vitvi:GSVIVP00024739…
110	Pp1s360_13V6.1	unchanged	unchanged	down	unchanged	unchanged	down	down	down	unchanged	up	158	18	Mimgu:mgf003538m, Medtr:Medtr_CU151874_14.1, Zeama:Zeama_070287_P.01, Arath:AT1G55210.1, Medtr:Medtr_AC197893_7.1, Ricco:Ricco_27574.m000228, Sorbi:Sb06g020320.1, Araly:Araly1_348875, Sorbi:Sb02g000700.1, Sorbi:Sb01g023060.1, Manes:cassava41512.m1, Sorbi:Sb06g032050.1, Sorbi:Sb02g010230.1, Medtr:Medtr_AC159538_3.2, Arath:AT1G65870.1, Sorbi:Sb05g005200.1, Arath:AT5G49040.1, Vitvi:GSVIVP00024741001…
126	Pp1s123_30V6.1	unchanged	unchanged	down	unchanged	unchanged	down	unchanged	down	unchanged	unchanged	144	20	Vitvi:GSVIVP00002503001, Glyma:Glyma1_16253876, Araly:Araly1_480314, Glyma:Glyma1_16263116, Sorbi:Sb08g021720.1, Glyma:Glyma1_16297925, Glyma:Glyma1_16253122, Sorbi:Sb08g021730.1, Sorbi:Sb09g008200.1, Glyma:Glyma1_16290831, Lotja:Lotja_AP006687_6.1, Glyma:Glyma1_16314617, Sorbi:Sb09g023730.1, Glyma:Glyma1_16285450, Sorbi:Sb09g001490.1, Glyma:Glyma1_16270163, Sorbi:Sb03g038000.1, Sorbi:Sb05g001490…
126	Pp1s162_22V6.1	up	unchanged	unchanged	unchanged	unchanged	down	down	unchanged	unchanged	unchanged	144	20	Sorbi:Sb08g021720.1, Glyma:Glyma1_16253122, Sorbi:Sb01g002640.1, Glyma:Glyma1_16297925, Lotja:Lotja_AP006687_6.1, Ricco:Ricco_30025.m000601, Sorbi:Sb08g021730.1, Glyma:Glyma1_16263116, Glyma:Glyma1_16290831, Sorbi:Sb09g008200.1, Glyma:Glyma1_16253876, Glyma:Glyma1_16285450, Glyma:Glyma1_16314617, Sorbi:Sb09g023730.1, Sorbi:Sb09g001490.1, Glyma:Glyma1_16270163, Sorbi:Sb03g038000.1, Sorbi:Sb05g0014…
128	Pp1s100_30V6.1	unchanged	unchanged	unchanged	up	unchanged	unchanged	up	unchanged	unchanged	unchanged	144	20	Zeama:Zeama_180988_P.01, Manes:cassava3430.m1, Manes:cassava3422.m1, Glyma:Glyma1_16313456, Zeama:Zeama_081322_P.01, Glyma:Glyma1_16289249, Glyma:Glyma1_16304678, Glyma:Glyma1_16274974, Manes:cassava23372.valid.m1, Glyma:Glyma1_16299119, Selmo:Selmo1_3_177604, Glyma:Glyma1_16308201, Glyma:Glyma1_16273900, Manes:cassava23371.valid.m1, Manes:cassava3425.m1, Zeama:Zeama_076957_P.01, Manes:cassava342…
136	Pp1s98_235V6.1	unchanged	unchanged	up	up	unchanged	up	up	unchanged	up	up	140	26	Chlre:Chlre4_100722, Araly:Araly1_496128, Chlre:Chlre4_112705, Micp1:Micp1_35705, Glyma:Glyma1_16283951, Chlre:Chlre4_107697, Chlre:Chlre4_98035, Chlre:Chlre4_123644, Glyma:Glyma1_16317713, Chlre:Chlre4_172560, Chlre:Chlre4_108915, Chlre:Chlre4_97627, Chlre:Chlre4_102205, Chlre:Chlre4_168516, Chlre:Chlre4_124894, Chlre:Chlre4_125122, Glyma:Glyma1_16280899, Cucsa:Cucsa.172280.1, Chlsp:Chlsp_37593,…
138	Pp1s1_754V6.1	unchanged	unchanged	unchanged	unchanged	unchanged	unchanged	up	unchanged	up	unchanged	139	26	Orysa:LOC_Os11g14220.1, Mimgu:mgf011975m, Selmo:Selmo1_3_234301, Bradi:Bradi1g10150.1, Bradi:Bradi1g23770.1, Zeama:Zeama_152466_P.01, Zeama:Zeama_153292_P.01, Bradi:Bradi1g69670.1, Chlre:Chlre4_128523, Mimgu:mgf007343m, Chlre:Chlre4_186023, Chlsp:Chlsp_33793, Cucsa:Cucsa.103550.1, Orysa:LOC_Os03g11970.1, Cucsa:Cucsa.298510.1, Cucsa:Cucsa.219020.1, Orysa:LOC_Os07g38730.1, Cucsa:Cucsa.152760.1, Cuc…
138	Pp1s5_297V6.1	unchanged	down	unchanged	unchanged	unchanged	up	unchanged	up	up	unchanged	139	26	Ostlu:Ostlu_33239, Zeama:Zeama_152466_P.01, Guith:Guith_NP_113413.1, Araly:Araly1_494557, Bradi:Bradi1g10150.1, Bradi:Bradi1g23770.1, Bradi:Bradi1g69670.1, Vitvi:GSVIVP00024805001, Chlre:Chlre4_186023, Chlre:Chlre4_128523, Zeama:Zeama_153292_P.01, Volca:Volca1_77526, Phypa:Pp1s341_25V6.1, Chlsp:Chlsp_33793, Cucsa:Cucsa.103550.1, Cucsa:Cucsa.152760.1, Cucsa:Cucsa.219020.1, Cucsa:Cucsa.298510.1, Cu…
138	Pp1s70_210V6.1	unchanged	unchanged	down	unchanged	unchanged	down	unchanged	down	unchanged	unchanged	139	26	Chlre:Chlre4_186023, Zeama:Zeama_152466_P.01, Bradi:Bradi1g10150.1, Cucsa:Cucsa.152760.1, Mimgu:mgf007343m, Mimgu:mgf021018m, Bradi:Bradi1g23770.1, Bradi:Bradi1g69670.1, Zeama:Zeama_153292_P.01, Chlre:Chlre4_128523, Orysa:LOC_Os07g38730.1, Chlsp:Chlsp_33793, Cucsa:Cucsa.103550.1, Cucsa:Cucsa.219020.1, Mimgu:mgf011975m, Phypa:Pp1s131_7V6.1, Cucsa:Cucsa.298510.1, Orysa:LOC_Os03g11970.1, Cucsa:Cucsa…
139	Pp1s17_269V6.1	unchanged	unchanged	unchanged	up	unchanged	up	up	unchanged	up	unchanged	141	24	Phypa:Pp1s17_269V6.2, Poptr:POPTR_0001s44440.2, Phypa:Pp1s17_265V6.2, Cyame:Cyame_CMK296C, Poptr:POPTR_0001s44440.5, Cucsa:Cucsa.266970.1, Poptr:POPTR_0001s27020.1, Poptr:POPTR_0004s02080.1, Glyma:Glyma1_16268449, Poptr:POPTR_0011s13770.6, Poptr:POPTR_0011s13770.5, Glyma:Glyma1_16291421, Poptr:POPTR_0011s13770.4, Glyma:Glyma1_16291424, Poptr:POPTR_0011s13770.3, Glyma:Glyma1_16290654, Poptr:POPTR_…
139	Pp1s351_6V6.1	unchanged	up	up	up	up	up	up	up	up	unchanged	141	24	Medtr:Medtr_AC174341_26.2, Poptr:POPTR_0017s06450.1, Sorbi:Sb04g004270.1, Cucsa:Cucsa.266970.1, Poptr:POPTR_0001s44440.5, Poptr:POPTR_0001s27020.1, Poptr:POPTR_0001s44440.2, Glyma:Glyma1_16268449, Cyame:Cyame_CMK296C, Poptr:POPTR_0004s02080.1, Poptr:POPTR_0011s13770.6, Poptr:POPTR_0011s13770.5, Poptr:POPTR_0017s06450.2, Poptr:POPTR_0011s13770.4, Poptr:POPTR_0011s13770.3, Glyma:Glyma1_16317081, Gl…
139	Pp1s72_104V6.1	unchanged	unchanged	up	up	unchanged	up	up	up	up	unchanged	141	24	Mimgu:mgf009778m, Glyma:Glyma1_16317081, Glyma:Glyma1_16268449, Poptr:POPTR_0017s06450.1, Poptr:POPTR_0017s06450.2, Cucsa:Cucsa.266970.1, Poptr:POPTR_0001s44440.5, Poptr:POPTR_0011s13770.5, Cyame:Cyame_CMK296C, Poptr:POPTR_0001s44440.2, Poptr:POPTR_0004s02080.1, Poptr:POPTR_0001s27020.1, Poptr:POPTR_0011s13770.6, Poptr:POPTR_0011s13770.4, Glyma:Glyma1_16291421, Glyma:Glyma1_16290654, Glyma:Glyma1…
139	Pp1s88_142V6.1	unchanged	unchanged	up	up	unchanged	unchanged	up	unchanged	up	up	141	24	Poptr:POPTR_0017s06450.1, Phypa:Pp1s46_189V6.3, Poptr:POPTR_0011s13770.5, Selmo:Selmo1_3_163447, Poptr:POPTR_0001s44440.5, Cucsa:Cucsa.266970.1, Chlsp:Chlsp_51574, Arath:AT4G05320.2, Cyame:Cyame_CMK296C, Poptr:POPTR_0001s44440.2, Poptr:POPTR_0001s27020.1, Poptr:POPTR_0004s02080.1, Poptr:POPTR_0011s13770.6, Phypa:Pp1s17_265V6.2, Glyma:Glyma1_16290654, Glyma:Glyma1_16268449, Glyma:Glyma1_16291424, …
144	Pp1s7_451V6.1	unchanged	unchanged	up	up	unchanged	up	up	unchanged	up	unchanged	136	24	Sorbi:Sb02g036420.1, Mimgu:mgf003272m, Cucsa:Cucsa.275680.1, Bradi:Bradi1g06860.3, Bradi:Bradi1g06860.2, Bradi:Bradi1g06860.6, Bradi:Bradi1g06870.1, Bradi:Bradi4g12750.1, Bradi:Bradi1g06860.8, Cucsa:Cucsa.193990.2, Bradi:Bradi1g06860.5, Chlsp:Chlsp_59648, Chlre:Chlre4_134382, Micp2:Micp2_91047, Medtr:Medtr_AC162161_25.2, Glyma:Glyma1_16306364, Cyame:Cyame_CMH226C, Glyma:Glyma1_16312144, Glyma:Gly…
149	Pp1s145_46V6.1	unchanged	unchanged	up	up	unchanged	unchanged	up	unchanged	unchanged	unchanged	133	25	Arath:AT1G08880.1, Chlre:Chlre4_97737, Araly:Araly1_916372, Arath:AT5G54640.1, Araly:Araly1_492075, Araly:Araly1_898500, Araly:Araly1_474223, Araly:Araly1_888122, Arath:AT1G51060.1, Arath:AT4G27230.1, Arath:AT1G54690.1, Araly:Araly1_918601, Arath:AT3G20670.1, Bradi:Bradi1g25390.1, Chlre:Chlre4_169653, Bradi:Bradi1g10390.1, Bradi:Bradi4g06010.1, Phypa:Pp1s145_46V6.1, Phypa:Pp1s47_181V6.1, Phypa:Pp…
149	Pp1s452_4V6.1	unchanged	unchanged	unchanged	up	unchanged	unchanged	up	unchanged	up	up	133	25	Vitvi:GSVIVP00023623001, Vitvi:GSVIVP00027438001, Chlre:Chlre4_97953, Sorbi:Sb02g035650.1, Sorbi:Sb01g009820.1, Sorbi:Sb08g016830.1, Sorbi:Sb01g028960.1, Selmo:Selmo1_3_73637, Chlre:Chlre4_97737, Ricco:Ricco_29647.m002054, Phypa:Pp1s145_46V6.1, Phypa:Pp1s188_35V6.1, Phypa:Pp1s47_181V6.1, Phypa:Pp1s55_112V6.1, Phypa:Pp1s452_4V6.1, Araly:Araly1_888122, Araly:Araly1_474223, Araly:Araly1_898500, Aral…
151	Pp1s408_3V6.1	unchanged	unchanged	unchanged	up	unchanged	unchanged	up	unchanged	up	up	131	25	Araly:Araly1_874546, Bradi:Bradi3g60760.1, Selmo:Selmo1_3_269521, Cucsa:Cucsa.237640.14, Medtr:Medtr_AC174379_12.2, Phypa:Pp1s158_160V6.3, Phypa:Pp1s158_160V6.2, Araly:Araly1_483090, Phypa:Pp1s408_3V6.1, Phypa:Pp1s3_332V6.1, Araly:Araly1_866535, Phypa:Pp1s47_244V6.1, Araly:Araly1_472320, Araly:Araly1_491117, Bradi:Bradi3g08690.1, Arath:AT3G51490.1, Arath:AT1G20840.1, Arath:AT4G35300.1, Arath:AT4G…
157	Pp1s109_205V6.1	unchanged	unchanged	up	unchanged	unchanged	unchanged	unchanged	up	unchanged	unchanged	129	23	Bradi:Bradi1g11500.1, Poptr:POPTR_0002s13620.1, Mimgu:mgf001627m, Sorbi:Sb01g010240.1, Micp2:Micp2_64379, Orysa:LOC_Os01g48900.1, Mimgu:mgf002810m, Arath:AT2G44590.2, Mimgu:mgf007674m, Mimgu:mgf007670m, Arath:AT2G44590.1, Mimgu:mgf003153m, Arath:AT5G42080.1, Orysa:LOC_Os05g48240.1, Orysa:LOC_Os03g50520.1, Orysa:LOC_Os10g41820.2, Arath:AT3G61760.1, Orysa:LOC_Os10g41820.1, Orysa:LOC_Os03g50520.2, O…
157	Pp1s300_63V6.1	unchanged	unchanged	unchanged	down	unchanged	up	unchanged	unchanged	down	down	129	23	Arath:AT2G44590.3, Bradi:Bradi2g17090.1, Zeama:Zeama_094594_P.01, Arath:AT2G44590.2, Orysa:LOC_Os05g48240.4, Orysa:LOC_Os10g41820.2, Arath:AT2G44590.1, Orysa:LOC_Os03g50520.1, Arath:AT3G61760.1, Orysa:LOC_Os10g41820.1, Arath:AT5G42080.2, Arath:AT5G42080.1, Orysa:LOC_Os09g39960.1, Orysa:LOC_Os03g50520.2, Poptr:POPTR_0001s10710.1, Poptr:POPTR_0002s13620.1, Bradi:Bradi1g11500.1, Poptr:POPTR_0014s043…
157	Pp1s33_169V6.1	unchanged	unchanged	up	up	unchanged	up	up	up	up	up	129	23	Arath:AT2G44590.1, Orysa:LOC_Os01g48900.1, Mimgu:mgf001627m, Cucsa:Cucsa.257000.6, Cucsa:Cucsa.114940.3, Micp2:Micp2_64379, Mimgu:mgf007670m, Mimgu:mgf007674m, Arath:AT2G44590.3, Mimgu:mgf002810m, Mimgu:mgf003153m, Arath:AT2G44590.2, Orysa:LOC_Os05g48240.1, Arath:AT5G42080.2, Arath:AT3G61760.1, Arath:AT5G42080.1, Selmo:Selmo1_3_266589, Bradi:Bradi1g11500.1, Bradi:Bradi1g11500.4, Bradi:Bradi1g1150…
158	Pp1s201_97V6.1	unchanged	unchanged	up	unchanged	unchanged	up	unchanged	up	unchanged	down	129	23	Cucsa:Cucsa.029540.2, Ricco:Ricco_28200.m000196, Arath:AT5G51460.3, Zeama:Zeama_090902_P.01, Zeama:Zeama_112830_P.01, Araly:Araly1_919840, Zeama:Zeama_158881_P.01, Zeama:Zeama_055150_P.01, Araly:Araly1_492609, Phypa:Pp1s141_116V6.1, Phypa:Pp1s47_110V6.1, Volca:Volca1_43532, Ricco:Ricco_30147.m014214, Vitvi:GSVIVP00007296001, Phypa:Pp1s46_31V6.1, Phypa:Pp1s32_182V6.1, Sorbi:Sb02g039820.1, Selmo:Se…
165	Pp1s20_305V6.1	unchanged	unchanged	unchanged	down	unchanged	unchanged	down	unchanged	down	down	129	18	Phypa:Pp1s43_88V6.1, Zeama:Zeama_170692_P.01, Phypa:Pp1s43_67V6.1, Glyma:Glyma1_16291006, Glyma:Glyma1_16313992, Manes:cassava14518.m1, Vitvi:GSVIVP00013924001, Cucsa:Cucsa.124450.1, Poptr:POPTR_0008s03810.1, Phypa:Pp1s5_197V6.1, Manes:cassava23550.valid.m1, Cucsa:Cucsa.124460.1, Vitvi:GSVIVP00013936001, Cucsa:Cucsa.137590.1, Medtr:Medtr_AC150977_7.2, Cucsa:Cucsa.124470.1, Phypa:Pp1s36_253V6.1, G…
165	Pp1s22_3V6.1	unchanged	unchanged	unchanged	down	unchanged	unchanged	down	unchanged	down	down	129	18	Poptr:POPTR_0010s23100.1, Orysa:LOC_Os04g43760.1, Vitvi:GSVIVP00024561001, Sorbi:Sb06g022740.1, Carpa:CARPA_evm.TU.contig_40737.1, Manes:cassava14518.m1, Phypa:Pp1s43_88V6.1, Cucsa:Cucsa.124450.1, Poptr:POPTR_0008s03810.1, Vitvi:GSVIVP00013924001, Glyma:Glyma1_16253248, Phypa:Pp1s5_197V6.1, Manes:cassava23550.valid.m1, Medtr:Medtr_AC150977_7.2, Poptr:POPTR_0010s23110.1, Cucsa:Cucsa.124470.1, Vitv…
165	Pp1s32_311V6.1	unchanged	unchanged	unchanged	down	unchanged	unchanged	down	unchanged	down	down	129	18	Phypa:Pp1s43_67V6.1, Vitvi:GSVIVP00024561001, Zeama:Zeama_144536_P.01, Sorbi:Sb04g026530.1, Arath:AT3G10340.1, Carpa:CARPA_evm.TU.contig_40737.1, Phypa:Pp1s5_197V6.1, Manes:cassava14518.m1, Cucsa:Cucsa.124450.1, Vitvi:GSVIVP00013927001, Phypa:Pp1s43_88V6.1, Poptr:POPTR_0010s23100.1, Manes:cassava23550.valid.m1, Vitvi:GSVIVP00013924001, Vitvi:GSVIVP00023211001, Cucsa:Cucsa.124460.1, Cucsa:Cucsa.12…
165	Pp1s36_253V6.1	unchanged	unchanged	up	up	unchanged	up	up	up	unchanged	unchanged	129	18	Carpa:CARPA_evm.TU.contig_40737.1, Glyma:Glyma1_16253248, Phypa:Pp1s5_197V6.1, Cucsa:Cucsa.124510.1, Phypa:Pp1s43_67V6.1, Sorbi:Sb04g026510.1, Glyma:Glyma1_16291006, Vitvi:GSVIVP00024561001, Cucsa:Cucsa.124450.1, Manes:cassava14518.m1, Poptr:POPTR_0010s23100.1, Phypa:Pp1s43_88V6.1, Manes:cassava23550.valid.m1, Cucsa:Cucsa.124460.1, Vitvi:GSVIVP00013924001, Poptr:POPTR_0008s03810.1, Cucsa:Cucsa.12…
165	Pp1s43_67V6.1	unchanged	unchanged	unchanged	down	unchanged	unchanged	down	unchanged	down	down	129	18	Medtr:Medtr_AC162160_13.2, Manes:cassava23550.valid.m1, Phypa:Pp1s43_67V6.1, Poptr:POPTR_0016s09230.1, Vitvi:GSVIVP00013927001, Orysa:LOC_Os02g41650.1, Vitvi:GSVIVP00024561001, Carpa:CARPA_evm.TU.contig_40737.1, Poptr:POPTR_0010s23100.1, Phypa:Pp1s43_88V6.1, Manes:cassava14518.m1, Cucsa:Cucsa.124460.1, Vitvi:GSVIVP00013947001, Glyma:Glyma1_16253248, Vitvi:GSVIVP00013924001, Phypa:Pp1s5_197V6.1, P…
165	Pp1s43_79V6.1	unchanged	unchanged	unchanged	down	unchanged	unchanged	down	unchanged	down	down	129	18	Ricco:Ricco_29912.m005291, Phypa:Pp1s494_3V6.1, Vitvi:GSVIVP00024561001, Poptr:POPTR_0016s09230.1, Manes:cassava23872.valid.m1, Phypa:Pp1s43_67V6.1, Glyma:Glyma1_16291006, Phypa:Pp1s43_88V6.1, Cucsa:Cucsa.124460.1, Carpa:CARPA_evm.TU.contig_40737.1, Manes:cassava14518.m1, Cucsa:Cucsa.124450.1, Vitvi:GSVIVP00013924001, Vitvi:GSVIVP00023211001, Poptr:POPTR_0008s03810.1, Glyma:Glyma1_16313992, Phypa…
165	Pp1s43_88V6.1	unchanged	unchanged	unchanged	down	unchanged	unchanged	down	unchanged	down	down	129	18	Cucsa:Cucsa.124460.1, Vitvi:GSVIVP00024561001, Araly:Araly1_482690, Poptr:POPTR_0016s09230.1, Phypa:Pp1s43_67V6.1, Manes:cassava14518.m1, Carpa:CARPA_evm.TU.contig_40737.1, Vitvi:GSVIVP00013924001, Phypa:Pp1s43_79V6.1, Glyma:Glyma1_16253248, Poptr:POPTR_0008s03810.1, Poptr:POPTR_0010s23100.1, Phypa:Pp1s43_88V6.1, Manes:cassava23550.valid.m1, Vitvi:GSVIVP00016492001, Phypa:Pp1s5_197V6.1, Poptr:POP…
165	Pp1s500_4V6.1	unchanged	unchanged	up	down	unchanged	unchanged	down	unchanged	down	down	129	18	Vitvi:GSVIVP00016492001, Vitvi:GSVIVP00013924001, Phypa:Pp1s22_3V6.1, Vitvi:GSVIVP00024561001, Manes:cassava23872.valid.m1, Vitvi:GSVIVP00013927001, Poptr:POPTR_0016s09230.1, Phypa:Pp1s43_67V6.1, Poptr:POPTR_0008s03810.1, Phypa:Pp1s43_88V6.1, Manes:cassava14518.m1, Cucsa:Cucsa.124450.1, Cucsa:Cucsa.124460.1, Phypa:Pp1s5_197V6.1, Vitvi:GSVIVP00013936001, Manes:cassava23550.valid.m1, Vitvi:GSVIVP00…
165	Pp1s52_44V6.1	unchanged	unchanged	unchanged	down	unchanged	unchanged	down	unchanged	down	down	129	18	Manes:cassava23872.valid.m1, Glyma:Glyma1_16253248, Poptr:POPTR_0008s03810.1, Vitvi:GSVIVP00018175001, Phypa:Pp1s43_67V6.1, Poptr:POPTR_0016s09230.1, Vitvi:GSVIVP00023211001, Phypa:Pp1s43_79V6.1, Carpa:CARPA_evm.TU.contig_40737.1, Vitvi:GSVIVP00024561001, Poptr:POPTR_0010s23100.1, Manes:cassava14518.m1, Cucsa:Cucsa.124450.1, Glyma:Glyma1_16313992, Phypa:Pp1s43_88V6.1, Medtr:Medtr_AC150977_7.2, Po…
166	Pp1s201_41V6.1	unchanged	unchanged	unchanged	up	unchanged	unchanged	up	unchanged	unchanged	unchanged	130	25	Selmo:Selmo1_3_140818, Poptr:POPTR_0013s00700.2, Glyma:Glyma1_16246909, Poptr:POPTR_0005s00920.1, Glyma:Glyma1_16314465, Poptr:POPTR_0013s00700.1, Phypa:Pp1s70_130V6.2, Poptr:POPTR_0002s19210.1, Chlre:Chlre4_186126, Glyma:Glyma1_16278204, Phypa:Pp1s70_130V6.3, Phypa:Pp1s70_133V6.1, Poptr:POPTR_0014s11180.2, Phypa:Pp1s67_221V6.1, Poptr:POPTR_0014s11180.1, Poptr:POPTR_0002s19210.3, Ricco:Ricco_3007…
166	Pp1s70_130V6.1	unchanged	unchanged	unchanged	up	unchanged	unchanged	up	unchanged	unchanged	unchanged	130	25	Phypa:Pp1s70_133V6.1, Mimgu:mgf013547m, Poptr:POPTR_0013s00700.2, Phypa:Pp1s70_130V6.2, Poptr:POPTR_0002s19210.1, Zeama:Zeama_095986_P.01, Bradi:Bradi1g53870.6, Poptr:POPTR_0013s00700.1, Glyma:Glyma1_16316463, Poptr:POPTR_0014s11180.2, Ricco:Ricco_30076.m004602, Glyma:Glyma1_16314465, Poptr:POPTR_0005s00920.1, Phypa:Pp1s70_130V6.3, Glyma:Glyma1_16280235, Glyma:Glyma1_16278204, Poptr:POPTR_0014s11…
167	Pp1s22_4V6.1	up	up	up	unchanged	unchanged	up	unchanged	unchanged	unchanged	down	127	17	Lotja:Lotja_AP006709_17.1, Phypa:Pp1s463_7V6.1, Phypa:Pp1s1_12V6.1, Phypa:Pp1s25_362V6.1, Phypa:Pp1s463_8V6.1, Phypa:Pp1s463_13V6.1, Mimgu:mgf010856m, Orysa:LOC_Os11g32650.1, Orysa:LOC_Os07g11440.1, Poptr:POPTR_0001s14310.1, Poptr:POPTR_0003s17550.1, Poptr:POPTR_0001s14320.1, Phypa:Pp1s425_8V6.1, Poptr:POPTR_0003s17540.1, Poptr:POPTR_0003s17530.1, Poptr:POPTR_0014s14200.1, Sorbi:Sb05g020150.1, Ph…
167	Pp1s39_349V6.1	unchanged	unchanged	unchanged	down	unchanged	unchanged	down	unchanged	down	down	127	17	Glyma:Glyma1_16270789, Orysa:LOC_Os11g32650.1, Phypa:Pp1s22_4V6.1, Phypa:Pp1s463_7V6.1, Mimgu:mgf010856m, Phypa:Pp1s39_349V6.1, Phypa:Pp1s500_3V6.1, Orysa:LOC_Os07g11440.1, Phypa:Pp1s426_47V6.1, Poptr:POPTR_0003s17550.1, Poptr:POPTR_0001s14310.1, Phypa:Pp1s365_22V6.1, Phypa:Pp1s365_24V6.1, Poptr:POPTR_0001s14320.1, Poptr:POPTR_0003s17540.1, Poptr:POPTR_0003s17530.1, Phypa:Pp1s303_8V6.1, Vitvi:GSV…
167	Pp1s426_47V6.1	unchanged	up	up	unchanged	unchanged	unchanged	down	unchanged	down	down	127	17	Mimgu:mgf015140m, Vitvi:GSVIVP00004047001, Phypa:Pp1s463_8V6.1, Phypa:Pp1s25_362V6.1, Phypa:Pp1s463_13V6.1, Phypa:Pp1s1_12V6.1, Poptr:POPTR_0003s17550.1, Orysa:LOC_Os07g11440.1, Poptr:POPTR_0001s14310.1, Orysa:LOC_Os11g32650.1, Poptr:POPTR_0001s14320.1, Poptr:POPTR_0014s14200.1, Zeama:Zeama_018724_P.01, Poptr:POPTR_0003s17540.1, Sorbi:Sb05g020150.1, Phypa:Pp1s303_6V6.1, Phypa:Pp1s292_1V6.1, Phypa…
167	Pp1s500_3V6.1	unchanged	up	up	unchanged	unchanged	unchanged	down	unchanged	down	down	127	17	Glyma:Glyma1_16270789, Vitvi:GSVIVP00009234001, Vitvi:GSVIVP00004047001, Phypa:Pp1s39_349V6.1, Poptr:POPTR_0003s17550.1, Vitvi:GSVIVP00008256001, Phypa:Pp1s500_3V6.1, Mimgu:mgf010856m, Phypa:Pp1s463_7V6.1, Phypa:Pp1s22_4V6.1, Orysa:LOC_Os07g11440.1, Phypa:Pp1s365_22V6.1, Orysa:LOC_Os11g32650.1, Phypa:Pp1s426_47V6.1, Poptr:POPTR_0001s14310.1, Poptr:POPTR_0001s14320.1, Phypa:Pp1s365_24V6.1, Phypa:P…
168	Pp1s55_99V6.1	unchanged	unchanged	unchanged	down	unchanged	unchanged	down	unchanged	down	unchanged	125	17	Arath:AT1G52150.2, Poptr:POPTR_0006s25390.1, Cucsa:Cucsa.386080.6, Mimgu:mgf013052m, Bradi:Bradi4g01890.1, Cucsa:Cucsa.361130.2, Bradi:Bradi1g13910.1, Arath:AT4G32880.1, Arath:AT1G30490.1, Arath:AT5G60690.1, Arath:AT2G34710.1, Bradi:Bradi3g28970.1, Bradi:Bradi4g01890.2, Cucsa:Cucsa.048220.1, Cucsa:Cucsa.167110.3, Cucsa:Cucsa.386080.7, Bradi:Bradi2g06210.1, Cucsa:Cucsa.167110.2, Cucsa:Cucsa.386080…
171	Pp1s25_89V6.1	unchanged	unchanged	unchanged	up	unchanged	unchanged	up	up	up	up	126	25	Cucsa:Cucsa.307210.5, Manes:cassava26845.m1, Cucsa:Cucsa.307210.3, Poptr:POPTR_0010s22360.1, Orysa:LOC_Os03g29970.1, Cucsa:Cucsa.307210.4, Chlre:Chlre4_111791, Chlsp:Chlsp_17734, Cucsa:Cucsa.307210.2, Cucsa:Cucsa.201470.1, Manes:cassava27730.m1, Cucsa:Cucsa.120240.1, Cucsa:Cucsa.307210.6, Manes:cassava5854.m1, Glyma:Glyma1_16269439, Glyma:Glyma1_16260452, Glyma:Glyma1_16313944, Cyame:Cyame_CMR350…
173	Pp1s264_75V6.1	unchanged	unchanged	up	unchanged	unchanged	up	unchanged	up	unchanged	unchanged	124	22	Araly:Araly1_471470, Sorbi:Sb08g011100.1, Arath:AT4G12460.2, Sorbi:Sb01g010720.1, Vitvi:GSVIVP00007315001, Vitvi:GSVIVP00019243001, Vitvi:GSVIVP00009629001, Sorbi:Sb01g050400.1, Sorbi:Sb07g003630.1, Sorbi:Sb01g029480.1, Vitvi:GSVIVP00015325001, Selmo:Selmo1_3_234344, Vitvi:GSVIVP00030712001, Phypa:Pp1s67_260V6.1, Zeama:Zeama_108675_P.01, Volca:Volca1_101230, Zeama:Zeama_103091_P.01, Zeama:Zeama_1…
174	Pp1s101_171V6.1	unchanged	unchanged	down	unchanged	unchanged	down	unchanged	down	down	unchanged	125	22	Araly:Araly1_886088, Phypa:Pp1s87_141V6.1, Araly:Araly1_495993, Araly:Araly1_495989, Phypa:Pp1s192_94V6.1, Phypa:Pp1s13_9V6.1, Phypa:Pp1s192_94V6.2, Phypa:Pp1s13_9V6.2, Phypa:Pp1s134_113V6.1, Phypa:Pp1s101_171V6.2, Phypa:Pp1s101_171V6.1, Phypa:Pp1s204_123V6.1, Araly:Araly1_490617, Araly:Araly1_903282, Araly:Araly1_486035, Phypa:Pp1s192_94V6.3, Araly:Araly1_872196, Arath:AT2G40116.1, Sorbi:Sb08g00…
178	Pp1s120_66V6.1	unchanged	unchanged	unchanged	up	unchanged	unchanged	up	unchanged	up	up	123	19	Selmo:Selmo1_3_268237, Sorbi:Sb10g006330.1, Glyma:Glyma1_16303832, Bradi:Bradi1g62960.1, Bradi:Bradi1g46670.3, Ricco:Ricco_29739.m003693, Arath:AT5G49190.1, Ricco:Ricco_29726.m004086, Sorbi:Sb01g033060.1, Sorbi:Sb10g006330.3, Bradi:Bradi1g46670.2, Carpa:CARPA_evm.TU.contig_29609.1, Bradi:Bradi3g60690.1, Sorbi:Sb10g006330.2, Cucsa:Cucsa.096950.1, Bradi:Bradi1g29570.2, Orysa:LOC_Os06g09450.6, Sorbi…
178	Pp1s303_45V6.1	unchanged	unchanged	unchanged	up	unchanged	unchanged	up	unchanged	up	up	123	19	Bradi:Bradi1g62960.1, Mimgu:mgf025551m, Carpa:CARPA_evm.TU.contig_29609.1, Ricco:Ricco_29739.m003693, Sorbi:Sb01g035890.1, Ricco:Ricco_29726.m004086, Bradi:Bradi1g46670.3, Sorbi:Sb01g033060.1, Bradi:Bradi3g60690.1, Selmo:Selmo1_3_268237, Bradi:Bradi1g29570.1, Bradi:Bradi1g29570.2, Sorbi:Sb10g006330.2, Sorbi:Sb10g006330.3, Manes:cassava38680.m1, Sorbi:Sb10g006330.1, Chlsp:Chlsp_48488, Cucsa:Cucsa.…
178	Pp1s93_98V6.1	unchanged	up	up	up	up	up	up	up	up	up	123	19	Orysa:LOC_Os06g09450.4, Ricco:Ricco_29986.m001646, Bradi:Bradi1g46670.1, Ricco:Ricco_29726.m004086, Bradi:Bradi1g46670.3, Ricco:Ricco_29739.m003693, Bradi:Bradi1g29570.1, Selmo:Selmo1_3_268237, Sorbi:Sb10g006330.2, Bradi:Bradi1g46670.2, Sorbi:Sb01g033060.1, Bradi:Bradi3g60690.1, Sorbi:Sb10g006330.3, Bradi:Bradi1g29570.2, Cucsa:Cucsa.142060.1, Carpa:CARPA_evm.TU.contig_29609.1, Chlsp:Chlsp_48488, …
179	Pp1s105_133V6.1	unchanged	unchanged	up	unchanged	unchanged	up	unchanged	up	unchanged	down	124	25	Phypa:Pp1s194_15V6.1, Manes:cassava26549.m1, Glyma:Glyma1_16268458, Poptr:POPTR_0001s35990.1, Araly:Araly1_474482, Ostlu:Ostlu_37769, Ostlu:Ostlu_28412, Poptr:POPTR_0008s06260.1, Manes:cassava41425.m1, Glyma:Glyma1_16268456, Ostta:Ostta_37411, Poptr:POPTR_0010s20300.1, Chlsp:Chlsp_59654, Glyma:Glyma1_16270288, Manes:cassava26635.m1, Phypa:Pp1s144_148V6.1, Cucsa:Cucsa.146700.1, Glyma:Glyma1_162684…
179	Pp1s129_85V6.1	unchanged	unchanged	up	unchanged	unchanged	up	unchanged	up	unchanged	down	124	25	Poptr:POPTR_0010s20300.1, Manes:cassava26549.m1, Sorbi:Sb01g039990.1, Orysa:LOC_Os03g16040.1, Ostlu:Ostlu_37769, Poptr:POPTR_0001s35990.1, Glyma:Glyma1_16268458, Poptr:POPTR_0008s06260.1, Phypa:Pp1s194_15V6.1, Ostta:Ostta_37411, Glyma:Glyma1_16268456, Manes:cassava41425.m1, Ostlu:Ostlu_28412, Chlsp:Chlsp_59654, Glyma:Glyma1_16270288, Manes:cassava26635.m1, Manes:cassava17997.valid.m1, Cucsa:Cucsa…
179	Pp1s194_15V6.1	unchanged	unchanged	up	unchanged	unchanged	up	unchanged	up	unchanged	down	124	25	Ostta:Ostta_37411, Glyma:Glyma1_16270287, Manes:cassava26549.m1, Ostlu:Ostlu_37769, Glyma:Glyma1_16268458, Poptr:POPTR_0001s35990.1, Chlsp:Chlsp_59654, Glyma:Glyma1_16270288, Glyma:Glyma1_16268456, Manes:cassava41425.m1, Poptr:POPTR_0008s06260.1, Phypa:Pp1s194_15V6.1, Ostlu:Ostlu_28412, Manes:cassava26635.m1, Zeama:Zeama_AC195551_3FGP043.1, Poptr:POPTR_0010s20300.1, Ostta:Ostta_37806, Cucsa:Cucsa…
179	Pp1s372_62V6.1	unchanged	unchanged	up	unchanged	unchanged	up	unchanged	up	unchanged	down	124	25	Chlsp:Chlsp_59654, Ostlu:Ostlu_37769, Glyma:Glyma1_16270288, Glyma:Glyma1_16270286, Glyma:Glyma1_16268458, Manes:cassava26549.m1, Poptr:POPTR_0001s35990.1, Manes:cassava41425.m1, Glyma:Glyma1_16268456, Ostlu:Ostlu_28412, Poptr:POPTR_0008s06260.1, Manes:cassava26635.m1, Phypa:Pp1s194_15V6.1, Orysa:LOC_Os03g16030.1, Poptr:POPTR_0010s20300.1, Ostta:Ostta_37806, Ostta:Ostta_37411, Ricco:Ricco_29610.m…
179	Pp1s380_17V6.1	unchanged	unchanged	up	unchanged	unchanged	up	unchanged	up	unchanged	down	124	25	Poptr:POPTR_0009s15010.1, Zeama:Zeama_AC195551_3FGP043.1, Orysa:LOC_Os03g16030.1, Glyma:Glyma1_16270286, Poptr:POPTR_0001s35990.1, Glyma:Glyma1_16268458, Manes:cassava26549.m1, Ostlu:Ostlu_37769, Manes:cassava41425.m1, Manes:cassava26635.m1, Ostlu:Ostlu_28412, Phypa:Pp1s194_15V6.1, Glyma:Glyma1_16268456, Poptr:POPTR_0008s06260.1, Glyma:Glyma1_16268460, Poptr:POPTR_0010s20300.1, Chlsp:Chlsp_59654,…
179	Pp1s8_209V6.1	unchanged	unchanged	up	up	unchanged	up	unchanged	up	unchanged	unchanged	124	25	Glyma:Glyma1_16268460, Poptr:POPTR_0001s35990.1, Glyma:Glyma1_16268458, Poptr:POPTR_0004s19860.1, Orysa:LOC_Os03g16030.1, Glyma:Glyma1_16270286, Poptr:POPTR_0009s15010.1, Manes:cassava26549.m1, Manes:cassava26635.m1, Manes:cassava41425.m1, Ostlu:Ostlu_37769, Phypa:Pp1s194_15V6.1, Poptr:POPTR_0008s06260.1, Glyma:Glyma1_16268456, Ostlu:Ostlu_28412, Manes:cassava17997.valid.m1, Glyma:Glyma1_16270288…
179	Pp1s8_244V6.1	unchanged	unchanged	up	unchanged	unchanged	up	unchanged	up	unchanged	unchanged	124	25	Orysa:LOC_Os03g16030.1, Manes:cassava26635.m1, Phypa:Pp1s194_15V6.1, Poptr:POPTR_1310s00200.1, Glyma:Glyma1_16270286, Poptr:POPTR_0009s15010.1, Chlsp:Chlsp_23898, Manes:cassava26549.m1, Poptr:POPTR_0001s35990.1, Glyma:Glyma1_16268458, Ostlu:Ostlu_37769, Manes:cassava41425.m1, Glyma:Glyma1_16268456, Ostlu:Ostlu_28412, Poptr:POPTR_0008s06260.1, Ostta:Ostta_37411, Chlsp:Chlsp_59654, Cucsa:Cucsa.1467…
179	Pp1s8_249V6.1	unchanged	unchanged	up	unchanged	unchanged	up	unchanged	up	unchanged	down	124	25	Glyma:Glyma1_16270286, Manes:cassava31298.valid.m1, Cucsa:Cucsa.146710.1, Poptr:POPTR_0009s15010.1, Chlsp:Chlsp_23898, Manes:cassava14470.m1, Vitvi:GSVIVP00018363001, Phypa:Pp1s350_28V6.1, Orysa:LOC_Os03g16030.1, Manes:cassava26549.m1, Poptr:POPTR_0004s19860.1, Glyma:Glyma1_16268458, Poptr:POPTR_0001s35990.1, Ostlu:Ostlu_37769, Manes:cassava41425.m1, Glyma:Glyma1_16268456, Poptr:POPTR_0008s06260.…
179	Pp1s85_11V6.1	unchanged	unchanged	up	unchanged	unchanged	up	unchanged	up	unchanged	down	124	25	Manes:cassava26549.m1, Manes:cassava23327.valid.m1, Orysa:LOC_Os03g16030.1, Poptr:POPTR_0009s15010.1, Glyma:Glyma1_16270286, Chlre:Chlre4_134508, Phypa:Pp1s372_62V6.1, Chlsp:Chlsp_23898, Glyma:Glyma1_16268458, Ostlu:Ostlu_37769, Poptr:POPTR_0001s35990.1, Manes:cassava41425.m1, Poptr:POPTR_0008s06260.1, Ostlu:Ostlu_28412, Glyma:Glyma1_16268456, Poptr:POPTR_0010s20300.1, Phypa:Pp1s144_148V6.1, Mane…
179	Pp1s8_86V6.1	unchanged	unchanged	up	unchanged	unchanged	up	unchanged	up	unchanged	down	124	25	Manes:cassava23327.valid.m1, Phypa:Pp1s372_62V6.1, Poptr:POPTR_0009s15010.1, Glyma:Glyma1_16270286, Orysa:LOC_Os03g16030.1, Manes:cassava26549.m1, Ostlu:Ostlu_37769, Glyma:Glyma1_16268458, Poptr:POPTR_0001s35990.1, Poptr:POPTR_0008s06260.1, Ostlu:Ostlu_28412, Manes:cassava41425.m1, Chlsp:Chlsp_23898, Glyma:Glyma1_16268456, Manes:cassava26635.m1, Phypa:Pp1s380_17V6.1, Chlsp:Chlsp_59654, Phypa:Pp1s…
185	Pp1s41_160V6.1	unchanged	unchanged	unchanged	unchanged	unchanged	unchanged	down	unchanged	down	unchanged	120	23	Ricco:Ricco_30076.m004513, Poptr:POPTR_0016s14550.1, Sorbi:Sb01g006080.1, Selmo:Selmo1_3_101525, Medtr:Medtr_AC150782_2.2, Poptr:POPTR_0006s11040.1, Poptr:POPTR_0007s13190.1, Ricco:Ricco_29983.m003185, Poptr:POPTR_0005s12250.1, Ricco:Ricco_30170.m014073, Poptr:POPTR_0013s13400.1, Poptr:POPTR_0002s18530.1, Poptr:POPTR_0005s25120.1, Ricco:Ricco_29634.m002102, Ricco:Ricco_29915.m000486, Sorbi:Sb03g0…
188	Pp1s79_209V6.1	unchanged	unchanged	up	unchanged	unchanged	up	unchanged	up	unchanged	unchanged	120	18	Zeama:Zeama_181081_P.01, Arath:AT2G26980.5, Orysa:LOC_Os03g20380.7, Arath:AT1G30270.1, Araly:Araly1_489031, Phypa:Pp1s30_102V6.1, Zeama:Zeama_053941_P.01, Sorbi:Sb02g043520.1, Manes:cassava2414.valid.m1, Cucsa:Cucsa.259620.4, Orysa:LOC_Os11g03970.1, Arath:AT2G26980.2, Phypa:Pp1s58_13V6.1, Phypa:Pp1s186_77V6.1, Phypa:Pp1s54_230V6.1, Arath:AT5G21326.1, Zeama:Zeama_146553_P.01, Araly:Araly1_481576, …
196	Pp1s204_138V6.1	unchanged	unchanged	unchanged	up	unchanged	unchanged	up	unchanged	up	up	117	17	Ricco:Ricco_30190.m011208, Bradi:Bradi5g19900.1, Bradi:Bradi1g29120.1, Bradi:Bradi1g29110.2, Glyma:Glyma1_16254490, Selmo:Selmo1_3_410086, Sorbi:Sb01g028400.2, Sorbi:Sb01g028400.1, Selmo:Selmo1_3_36429, Bradi:Bradi5g19900.2, Cucsa:Cucsa.303060.2, Bradi:Bradi3g40180.1, Bradi:Bradi3g34030.1, Bradi:Bradi3g55950.1, Cucsa:Cucsa.005230.1, Cucsa:Cucsa.303060.1, Cucsa:Cucsa.005230.2, Cucsa:Cucsa.321780.1…
196	Pp1s469_4V6.1	unchanged	unchanged	down	down	unchanged	down	down	down	down	unchanged	117	17	Zeama:Zeama_072117_P.01, Bradi:Bradi1g29110.2, Sorbi:Sb07g027510.1, Bradi:Bradi1g29120.1, Ricco:Ricco_29827.m002544, Cucsa:Cucsa.303060.2, Orysa:LOC_Os08g40150.1, Sorbi:Sb01g028400.2, Phypa:Pp1s11_60V6.1, Zeama:Zeama_181185_P.01, Bradi:Bradi5g19900.1, Bradi:Bradi3g40180.1, Vitvi:GSVIVP00026831001, Sorbi:Sb07g027510.2, Bradi:Bradi5g19900.2, Sorbi:Sb06g026920.1, Arath:AT2G33620.4, Sorbi:Sb04g037880…
198	Pp1s165_51V6.1	unchanged	unchanged	unchanged	down	unchanged	unchanged	down	unchanged	unchanged	down	117	26	Bradi:Bradi2g35050.4, Medtr:Medtr_AC151459_38.2, Arath:AT1G02690.2, Glyma:Glyma1_16314601, Cyame:Cyame_CMT096C, Cucsa:Cucsa.090870.5, Orysa:LOC_Os05g06350.1, Cucsa:Cucsa.069450.2, Arath:AT4G02150.1, Phypa:Pp1s165_51V6.1, Cucsa:Cucsa.090870.1, Phypa:Pp1s63_171V6.2, Arath:AT4G16143.2, Araly:Araly1_477986, Poptr:POPTR_0014s11920.2, Cucsa:Cucsa.069450.1, Araly:Araly1_888168, Phypa:Pp1s165_54V6.1, Ara…
199	Pp1s371_32V6.1	unchanged	unchanged	unchanged	down	unchanged	unchanged	down	unchanged	down	down	116	18	Orysa:LOC_Os04g56930.1, Cucsa:Cucsa.360510.1, Volca:Volca1_88611, Sorbi:Sb04g021810.3, Ricco:Ricco_29706.m001354, Poptr:POPTR_0006s24390.1, Poptr:POPTR_0006s24400.1, Ricco:Ricco_29706.m001352, Poptr:POPTR_0016s07820.1, Bradi:Bradi5g25270.1, Poptr:POPTR_0006s22710.1, Poptr:POPTR_0609s00210.1, Poptr:POPTR_0609s00200.1, Sorbi:Sb04g021810.1, Bradi:Bradi3g44990.1, Selmo:Selmo1_3_269386, Bradi:Bradi3g4…
205	Pp1s130_5V6.1	unchanged	unchanged	unchanged	down	unchanged	unchanged	down	unchanged	down	down	117	25	Manes:cassava32815.m1, Glyma:Glyma1_16272050, Selmo:Selmo1_3_86551, Selmo:Selmo1_3_440676, Mimgu:mgf026215m, Mimgu:mgf011204m, Glyma:Glyma1_16313678, Selmo:Selmo1_3_163980, Glyma:Glyma1_16265697, Sorbi:Sb09g005580.1, Glyma:Glyma1_16297284, Selmo:Selmo1_3_76432, Medtr:Medtr_AC167710_34.2, Glyma:Glyma1_16293657, Sorbi:Sb09g005570.1, Glyma:Glyma1_16273618, Sorbi:Sb10g027320.2, Vitvi:GSVIVP0002372300…
205	Pp1s40_190V6.1	unchanged	unchanged	up	unchanged	unchanged	up	unchanged	up	unchanged	down	117	25	Medtr:Medtr_CU302340_34.1, Vitvi:GSVIVP00023723001, Sorbi:Sb09g005580.1, Mimgu:mgf000140m, Mimgu:mgf015078m, Selmo:Selmo1_3_440676, Glyma:Glyma1_16265697, Selmo:Selmo1_3_163980, Glyma:Glyma1_16313678, Glyma:Glyma1_16273618, Mimgu:mgf010504m, Selmo:Selmo1_3_76432, Selmo:Selmo1_3_86551, Glyma:Glyma1_16272050, Sorbi:Sb09g005570.1, Glyma:Glyma1_16293657, Orysa:LOC_Os04g09900.3, Arath:AT1G79930.1, Sor…
205	Pp1s67_237V6.1	unchanged	unchanged	up	unchanged	unchanged	up	unchanged	up	unchanged	down	117	25	Araly:Araly1_477271, Glyma:Glyma1_16273618, Selmo:Selmo1_3_109750, Micp1:Micp1_45719, Micp2:Micp2_62483, Selmo:Selmo1_3_163980, Glyma:Glyma1_16265697, Glyma:Glyma1_16252915, Selmo:Selmo1_3_440676, Glyma:Glyma1_16297284, Medtr:Medtr_AC167710_34.2, Glyma:Glyma1_16272050, Selmo:Selmo1_3_86551, Sorbi:Sb09g005570.1, Selmo:Selmo1_3_76432, Glyma:Glyma1_16293657, Manes:cassava28235.m1, Orysa:LOC_Os02g177…
206	Pp1s4_56V6.1	unchanged	unchanged	up	up	unchanged	up	up	unchanged	up	up	115	25	Micp2:Micp2_109354, Manes:cassava36758.valid.m1, Orysa:LOC_Os01g04660.2, Sorbi:Sb03g006640.1, Phypa:Pp1s32_62V6.6, Manes:cassava6213.valid.m1, Manes:cassava36760.valid.m1, Micp1:Micp1_65370, Manes:cassava36757.valid.m1, Manes:cassava6074.valid.m1, Medtr:Medtr_CR931729_1.2, Medtr:Medtr_AC169125_12.2, Mimgu:mgf025010m, Mimgu:mgf020183m, Orysa:LOC_Os09g13870.1, Mimgu:mgf001931m, Mimgu:mgf011704m, Or…
207	Pp1s162_74V6.1	unchanged	unchanged	unchanged	unchanged	unchanged	up	up	unchanged	unchanged	unchanged	116	25	Cucsa:Cucsa.175340.1, Selmo:Selmo1_3_228800, Micp2:Micp2_55872, Chlre:Chlre4_206617, Cyame:Cyame_CMA135C, Manes:cassava36000.valid.m1, Carpa:CARPA_evm.TU.contig_39061.1, Selmo:Selmo1_3_445059, Manes:cassava42270.valid.m1, Manes:cassava7275.valid.m1, Medtr:Medtr_AC148343_23.2, Selmo:Selmo1_3_420931, Selmo:Selmo1_3_421434, Chlsp:Chlsp_135326, Selmo:Selmo1_3_230658, Glyma:Glyma1_16269622, Micp1:Micp…
207	Pp1s337_5V6.1	unchanged	unchanged	up	up	unchanged	up	up	unchanged	unchanged	unchanged	116	25	Micp1:Micp1_17965, Bradi:Bradi4g38730.1, Manes:cassava35999.valid.m1, Ricco:Ricco_30190.m011231, Ostlu:Ostlu_5468, Manes:cassava42270.valid.m1, Selmo:Selmo1_3_445059, Selmo:Selmo1_3_228800, Manes:cassava36000.valid.m1, Carpa:CARPA_evm.TU.contig_39061.1, Chlre:Chlre4_206617, Manes:cassava7275.valid.m1, Selmo:Selmo1_3_421434, Chlre:Chlre4_191453, Selmo:Selmo1_3_420931, Medtr:Medtr_AC148343_23.2, Se…
207	Pp1s50_45V6.1	unchanged	unchanged	down	unchanged	unchanged	down	unchanged	down	unchanged	up	116	25	Bradi:Bradi4g38730.1, Phypa:Pp1s198_42V6.1, Manes:cassava42270.valid.m1, Ricco:Ricco_30190.m011231, Selmo:Selmo1_3_445059, Glyma:Glyma1_16269622, Manes:cassava35999.valid.m1, Manes:cassava36000.valid.m1, Carpa:CARPA_evm.TU.contig_39061.1, Selmo:Selmo1_3_228800, Ostlu:Ostlu_36252, Chlre:Chlre4_206617, Manes:cassava7275.valid.m1, Selmo:Selmo1_3_421434, Chlre:Chlre4_191453, Selmo:Selmo1_3_420931, Os…
210	Pp1s341_58V6.1	unchanged	unchanged	unchanged	down	unchanged	unchanged	down	unchanged	down	unchanged	115	25	Ricco:Ricco_29634.m002165, Manes:cassava19247.valid.m1, Araly:Araly1_315894, Lotja:Lotja_AP006074_11.1, Glyma:Glyma1_16292852, Araly:Araly1_478917, Araly:Araly1_474459, Manes:cassava30815.valid.m1, Manes:cassava19162.valid.m1, Lotja:Lotja_AP006654_16.1, Manes:cassava12342.valid.m1, Araly:Araly1_313369, Orysa:LOC_Os01g11054.1, Phypa:Pp1s43_131V6.1, Phypa:Pp1s83_144V6.3, Phypa:Pp1s83_144V6.2, Phypa…
212	Pp1s220_79V6.1	unchanged	unchanged	up	unchanged	unchanged	up	unchanged	up	unchanged	down	115	25	Manes:cassava18690.valid.m1, Selmo:Selmo1_3_271484, Orysa:LOC_Os04g01740.1, Poptr:POPTR_0006s00470.1, Glyma:Glyma1_16297040, Orysa:LOC_Os09g30439.1, Guith:Guith_NP_113234.1, Orysa:LOC_Os08g39140.1, Manes:cassava21343.m1, Orysa:LOC_Os08g39140.3, Phypa:Pp1s126_38V6.1, Manes:cassava7255.valid.m1, Zeama:Zeama_091600_P.01, Manes:cassava4030.m1, Arath:AT5G52640.1, Manes:cassava39290.m1, Orysa:LOC_Os08g…
212	Pp1s220_83V6.1	unchanged	unchanged	up	down	unchanged	up	down	up	down	down	115	25	Arath:AT5G52640.1, Orysa:LOC_Os04g01740.1, Glyma:Glyma1_16297040, Guith:Guith_NP_113234.1, Orysa:LOC_Os09g30412.1, Poptr:POPTR_0001s29350.1, Orysa:LOC_Os09g30418.1, Manes:cassava21343.m1, Zeama:Zeama_144250_P.01, Manes:cassava7255.valid.m1, Orysa:LOC_Os08g39140.2, Poptr:POPTR_0017s01160.1, Manes:cassava31747.valid.m1, Manes:cassava4030.m1, Arath:AT4G24190.2, Orysa:LOC_Os06g50300.1, Manes:cassava3…
212	Pp1s258_52V6.1	unchanged	unchanged	up	down	unchanged	up	down	up	down	down	115	25	Chlsp:Chlsp_57527, Orysa:LOC_Os09g30439.1, Mimgu:mgf014232m, Arath:AT5G52640.1, Guith:Guith_NP_113234.1, Orysa:LOC_Os04g01740.1, Glyma:Glyma1_16297040, Orysa:LOC_Os08g39140.3, Phypa:Pp1s126_38V6.1, Manes:cassava21343.m1, Zeama:Zeama_091600_P.01, Zeama:Zeama_112165_P.01, Orysa:LOC_Os08g39140.1, Manes:cassava7255.valid.m1, Poptr:POPTR_0016s00510.1, Manes:cassava4030.m1, Poptr:POPTR_0017s01160.1, Ma…
212	Pp1s291_62V6.1	unchanged	unchanged	up	unchanged	unchanged	up	unchanged	up	unchanged	down	115	25	Sorbi:Sb02g028020.1, Guith:Guith_NP_113234.1, Zeama:Zeama_144250_P.01, Glyma:Glyma1_16297040, Orysa:LOC_Os09g30412.1, Poptr:POPTR_0001s29350.1, Manes:cassava7255.valid.m1, Manes:cassava21343.m1, Orysa:LOC_Os09g30418.1, Phypa:Pp1s163_52V6.1, Orysa:LOC_Os08g39140.2, Manes:cassava4030.m1, Ostta:Ostta_29705, Poptr:POPTR_0017s01160.1, Cucsa:Cucsa.159980.1, Ostlu:Ostlu_26093, Cucsa:Cucsa.108140.1, Orys…
212	Pp1s83_80V6.1	unchanged	unchanged	up	unchanged	unchanged	up	unchanged	up	unchanged	down	115	25	Poptr:POPTR_0017s01160.1, Medtr:Medtr_AC148446_5.2, Manes:cassava7255.valid.m1, Orysa:LOC_Os08g39140.3, Orysa:LOC_Os04g01740.1, Glyma:Glyma1_16307384, Vitvi:GSVIVP00033436001, Glyma:Glyma1_16297040, Zeama:Zeama_112165_P.01, Guith:Guith_NP_113234.1, Orysa:LOC_Os09g30439.1, Orysa:LOC_Os08g39140.1, Poptr:POPTR_0016s00510.1, Manes:cassava21343.m1, Manes:cassava31749.valid.m1, Orysa:LOC_Os08g39140.4, …
218	Pp1s1_21V6.1	unchanged	unchanged	down	down	unchanged	down	down	down	down	unchanged	112	20	Chlre:Chlre4_191690, Mimgu:mgf011694m, Sorbi:Sb01g015400.1, Arath:AT1G29910.1, Zeama:Zeama_053505_P.01, Araly:Araly1_473203, Sorbi:Sb03g027040.1, Chlsp:Chlsp_56227, Glyma:Glyma1_16293935, Mimgu:mgf014106m, Phypa:Pp1s463_10V6.1, Zeama:Zeama_052646_P.01, Arath:AT2G34430.1, Phypa:Pp1s51_305V6.1, Poptr:POPTR_0002s19010.1, Araly:Araly1_473204, Phypa:Pp1s51_303V6.1, Glyma:Glyma1_16259627, Mimgu:mgf0126…
218	Pp1s12_390V6.1	unchanged	unchanged	unchanged	unchanged	unchanged	down	down	down	down	unchanged	112	20	Araly:Araly1_473203, Manes:cassava44892.m1, Phypa:Pp1s186_25V6.1, Zeama:Zeama_053505_P.01, Sorbi:Sb03g027030.1, Zeama:Zeama_052646_P.01, Glyma:Glyma1_16250525, Mimgu:mgf014106m, Mimgu:mgf011694m, Glyma:Glyma1_16293935, Phypa:Pp1s463_10V6.1, Phypa:Pp1s51_305V6.1, Glyma:Glyma1_16259627, Mimgu:mgf012692m, Phypa:Pp1s51_303V6.1, Sorbi:Sb01g015400.1, Phypa:Pp1s19_13V6.1, Araly:Araly1_473204, Vitvi:GSVI…
218	Pp1s177_13V6.1	unchanged	unchanged	down	down	unchanged	down	down	down	down	unchanged	112	20	Sorbi:Sb03g027030.1, Zeama:Zeama_052646_P.01, Glyma:Glyma1_16293935, Phypa:Pp1s12_390V6.1, Mimgu:mgf014106m, Phypa:Pp1s27_97V6.1, Phypa:Pp1s186_25V6.1, Mimgu:mgf011694m, Glyma:Glyma1_16250525, Araly:Araly1_473203, Phypa:Pp1s463_11V6.1, Zeama:Zeama_053505_P.01, Sorbi:Sb03g027040.1, Phypa:Pp1s463_10V6.1, Araly:Araly1_473204, Orysa:LOC_Os01g41710.1, Vitvi:GSVIVP00003412001, Phypa:Pp1s1_625V6.1, Phyp…
218	Pp1s256_10V6.1	unchanged	unchanged	down	unchanged	unchanged	down	unchanged	down	unchanged	unchanged	112	20	Orysa:LOC_Os01g41710.1, Vitvi:GSVIVP00003412001, Phypa:Pp1s1_625V6.1, Phypa:Pp1s186_25V6.1, Glyma:Glyma1_16250525, Araly:Araly1_473203, Zeama:Zeama_053505_P.01, Sorbi:Sb03g027030.1, Mimgu:mgf011694m, Phypa:Pp1s463_10V6.1, Sorbi:Sb03g027040.1, Zeama:Zeama_052646_P.01, Mimgu:mgf014106m, Chlre:Chlre4_195162, Araly:Araly1_899321, Glyma:Glyma1_16293935, Phypa:Pp1s51_305V6.1, Sorbi:Sb01g015400.1, Mimgu…
218	Pp1s463_10V6.1	unchanged	unchanged	down	down	unchanged	down	down	down	down	unchanged	112	20	Bradi:Bradi1g15290.1, Araly:Araly1_899321, Phypa:Pp1s1_21V6.1, Arath:AT1G29920.1, Phypa:Pp1s186_25V6.1, Poptr:POPTR_0014s16300.1, Medtr:Medtr_CT571263_11.2, Zeama:Zeama_053505_P.01, Chlsp:Chlsp_59790, Phypa:Pp1s463_11V6.1, Sorbi:Sb03g027030.1, Araly:Araly1_473203, Mimgu:mgf011694m, Sorbi:Sb03g027040.1, Phypa:Pp1s463_10V6.1, Glyma:Glyma1_16250525, Glyma:Glyma1_16293935, Zeama:Zeama_052646_P.01, Mi…
218	Pp1s463_11V6.1	unchanged	unchanged	down	down	unchanged	down	down	down	down	unchanged	112	20	Phypa:Pp1s182_81V6.1, Poptr:POPTR_0014s16300.1, Arath:AT2G34430.1, Bradi:Bradi1g15290.1, Zeama:Zeama_114582_P.01, Phypa:Pp1s186_25V6.1, Phypa:Pp1s463_10V6.1, Araly:Araly1_473203, Phypa:Pp1s463_11V6.1, Sorbi:Sb03g027030.1, Mimgu:mgf011694m, Zeama:Zeama_053505_P.01, Glyma:Glyma1_16250525, Sorbi:Sb03g027040.1, Glyma:Glyma1_16270453, Sorbi:Sb01g015400.1, Chlsp:Chlsp_59790, Zeama:Zeama_052646_P.01, Gl…
218	Pp1s52_157V6.1	unchanged	unchanged	down	unchanged	unchanged	down	unchanged	down	unchanged	up	112	20	Phypa:Pp1s463_10V6.1, Glyma:Glyma1_16270453, Araly:Araly1_473203, Volca:Volca1_81918, Phypa:Pp1s186_25V6.1, Zeama:Zeama_114582_P.01, Sorbi:Sb03g027040.1, Sorbi:Sb03g027030.1, Phypa:Pp1s463_11V6.1, Zeama:Zeama_053505_P.01, Glyma:Glyma1_16250525, Mimgu:mgf011694m, Sorbi:Sb01g015400.1, Mimgu:mgf014106m, Glyma:Glyma1_16293935, Zeama:Zeama_052646_P.01, Phypa:Pp1s51_305V6.1, Arath:AT2G34430.1, Chlsp:Ch…
222	Pp1s108_163V6.1	unchanged	unchanged	down	unchanged	unchanged	down	unchanged	down	unchanged	up	111	21	Medtr:Medtr_CT033771_27.2, Glyma:Glyma1_16260960, Arath:AT1G64400.1, Phypa:Pp1s108_163V6.1, Arath:AT1G49430.1, Phypa:Pp1s47_161V6.2, Phypa:Pp1s47_161V6.1, Phypa:Pp1s47_161V6.3, Araly:Araly1_474081, Phypa:Pp1s218_19V6.1, Phypa:Pp1s113_124V6.1, Araly:Araly1_352166, Araly:Araly1_474909, Araly:Araly1_322371, Araly:Araly1_492484, Araly:Araly1_904199, Chlre:Chlre4_380622, Bradi:Bradi4g44540.1, Medtr:Me…
223	Pp1s93_73V6.1	unchanged	unchanged	unchanged	unchanged	unchanged	unchanged	up	unchanged	up	unchanged	111	24	Phypa:Pp1s93_73V6.2, Orysa:LOC_Os05g49200.1, Orysa:LOC_Os05g04630.5, Zeama:Zeama_065757_P.01, Orysa:LOC_Os05g04630.6, Vitvi:GSVIVP00022513001, Cucsa:Cucsa.085670.5, Glyma:Glyma1_16269256, Selmo:Selmo1_3_438819, Orysa:LOC_Os05g49200.2, Poptr:POPTR_0021s00290.1, Orysa:LOC_Os01g44130.1, Orysa:LOC_Os05g04630.4, Poptr:POPTR_0013s00380.1, Orysa:LOC_Os05g04630.1, Orysa:LOC_Os05g04630.3, Ostlu:Ostlu_4438…
225	Pp1s212_54V6.1	unchanged	unchanged	unchanged	down	unchanged	unchanged	unchanged	unchanged	down	unchanged	113	23	Glyma:Glyma1_16316837, Selmo:Selmo1_3_173775, Micp1:Micp1_47634, Cucsa:Cucsa.283210.1, Bradi:Bradi5g10330.1, Selmo:Selmo1_3_437743, Selmo:Selmo1_3_419303, Cucsa:Cucsa.111320.1, Chlsp:Chlsp_137841, Chlre:Chlre4_107301, Selmo:Selmo1_3_177444, Selmo:Selmo1_3_98495, Chlsp:Chlsp_138311, Cucsa:Cucsa.241920.1, Cucsa:Cucsa.282960.1, Sorbi:Sb01g008080.1, Vitvi:GSVIVP00003545001, Sorbi:Sb06g016980.1, Sorbi…
226	Pp1s10_17V6.1	unchanged	unchanged	down	down	unchanged	down	down	down	down	unchanged	110	18	Bradi:Bradi1g31530.1, Sorbi:Sb05g002150.1, Selmo:Selmo1_3_231064, Glyma:Glyma1_16276754, Ricco:Ricco_30180.m001064, Selmo:Selmo1_3_234325, Sorbi:Sb10g026300.1, Selmo:Selmo1_3_119024, Selmo:Selmo1_3_268490, Sorbi:Sb04g028170.1, Sorbi:Sb10g008290.1, Selmo:Selmo1_3_99301, Selmo:Selmo1_3_102666, Sorbi:Sb03g029320.1, Vitvi:GSVIVP00023254001, Zeama:Zeama_171702_P.01, Vitvi:GSVIVP00030482001, Vitvi:GSVI…
227	Pp1s13_263V6.1	unchanged	unchanged	down	unchanged	unchanged	down	down	down	down	unchanged	111	23	Zeama:Zeama_064523_P.01, Orysa:LOC_Os06g29994.1, Cucsa:Cucsa.089660.1, Bradi:Bradi2g16890.1, Sorbi:Sb09g017220.1, Chlsp:Chlsp_133260, Cucsa:Cucsa.111400.1, Sorbi:Sb06g010096.1, Sorbi:Sb09g017210.1, Sorbi:Sb10g014190.1, Sorbi:Sb07g005910.1, Chlre:Chlre4_135238, Sorbi:Sb04g011260.1, Chlre:Chlre4_189706, Vitvi:GSVIVP00031436001, Chlsp:Chlsp_54230, Vitvi:GSVIVP00017761001, Chlsp:Chlsp_142267, Chlsp:C…
227	Pp1s183_67V6.1	unchanged	up	up	unchanged	up	up	down	unchanged	down	down	111	23	Araly:Araly1_918292, Sorbi:Sb04g011250.1, Selmo:Selmo1_3_233004, Bradi:Bradi3g22880.1, Sorbi:Sb04g011240.1, Bradi:Bradi2g16890.1, Bradi:Bradi5g07160.2, Bradi:Bradi3g22880.2, Bradi:Bradi4g39390.1, Volca:Volca1_80710, Glyma:Glyma1_16270073, Cucsa:Cucsa.089650.1, Phypa:Pp1s13_263V6.1, Cucsa:Cucsa.111380.1, Vitvi:GSVIVP00031441001, Cucsa:Cucsa.089660.1, Cucsa:Cucsa.111390.2, Vitvi:GSVIVP00030437001, …
227	Pp1s48_46V6.1	unchanged	unchanged	unchanged	down	unchanged	unchanged	down	unchanged	down	unchanged	111	23	Sorbi:Sb09g017220.1, Sorbi:Sb04g011240.1, Chlsp:Chlsp_133260, Ostlu:Ostlu_3441, Cucsa:Cucsa.111390.1, Cucsa:Cucsa.111400.1, Sorbi:Sb06g010096.1, Chlre:Chlre4_189706, Sorbi:Sb04g011260.1, Bradi:Bradi4g39390.1, Sorbi:Sb10g014190.1, Sorbi:Sb09g017210.1, Sorbi:Sb07g005910.1, Chlre:Chlre4_135238, Chlsp:Chlsp_142267, Vitvi:GSVIVP00017761001, Phypa:Pp1s13_263V6.1, Chlsp:Chlsp_54230, Chlsp:Chlsp_58521, C…
227	Pp1s68_104V6.1	unchanged	unchanged	up	up	unchanged	up	unchanged	unchanged	unchanged	unchanged	111	23	Bradi:Bradi3g22880.1, Mimgu:mgf015012m, Chlsp:Chlsp_26336, Phypa:Pp1s13_263V6.1, Volca:Volca1_80710, Glyma:Glyma1_16270073, Arath:AT1G73700.1, Sorbi:Sb04g011240.1, Bradi:Bradi2g16890.1, Selmo:Selmo1_3_233004, Bradi:Bradi3g22880.2, Sorbi:Sb04g011250.1, Bradi:Bradi5g07160.2, Vitvi:GSVIVP00017761001, Chlsp:Chlsp_19008, Vitvi:GSVIVP00031439001, Vitvi:GSVIVP00017764001, Vitvi:GSVIVP00031441001, Cucsa:…
230	Pp1s150_90V6.1	unchanged	unchanged	unchanged	down	unchanged	unchanged	down	unchanged	down	down	109	17	Phypa:Pp1s59_355V6.1, Vitvi:GSVIVP00035069001, Medtr:Medtr_AC125474_24.2, Medtr:Medtr_AC152352_4.2, Phypa:Pp1s59_355V6.3, Ricco:Ricco_29634.m002091, Medtr:Medtr_AC148917_13.2, Mimgu:mgf005098m, Medtr:Medtr_AC148917_15.2, Manes:cassava18767.valid.m1, Manes:cassava18769.valid.m1, Manes:cassava33642.m1, Medtr:Medtr_AC152352_24.2, Manes:cassava33643.m1, Lotja:Lotja_AP006643_9.1, Glyma:Glyma1_16283036…
230	Pp1s300_28V6.1	unchanged	unchanged	up	up	unchanged	up	up	up	up	down	109	17	Vitvi:GSVIVP00029623001, Medtr:Medtr_AC148917_15.2, Phypa:Pp1s108_16V6.1, Phypa:Pp1s300_28V6.1, Arath:AT5G17750.1, Mimgu:mgf005098m, Medtr:Medtr_AC125474_24.2, Medtr:Medtr_AC152352_24.2, Phypa:Pp1s325_27V6.1, Arath:AT5G17760.2, Medtr:Medtr_AC148917_13.2, Medtr:Medtr_AC152352_23.2, Medtr:Medtr_AC125474_32.2, Medtr:Medtr_AC137669_10.2, Medtr:Medtr_AC148917_4.2, Phypa:Pp1s59_355V6.2, Phypa:Pp1s59_35…
235	Pp1s359_34V6.1	unchanged	unchanged	unchanged	unchanged	unchanged	unchanged	down	unchanged	down	unchanged	107	18	Bradi:Bradi2g54670.2, Glyma:Glyma1_16293379, Orysa:LOC_Os03g48450.2, Zeama:Zeama_015004_P.01, Glyma:Glyma1_16283905, Poptr:POPTR_0006s08690.1, Poptr:POPTR_0008s05750.1, Manes:cassava19447.valid.m1, Mimgu:mgf011165m, Glyma:Glyma1_16267434, Manes:cassava34371.m1, Vitvi:GSVIVP00018461001, Sorbi:Sb03g039510.1, Araly:Araly1_878930, Manes:cassava19449.valid.m1, Vitvi:GSVIVP00018462001, Araly:Araly1_345…
235	Pp1s84_299V6.1	unchanged	unchanged	down	unchanged	unchanged	down	down	down	unchanged	unchanged	107	18	Poptr:POPTR_0009s03790.1, Glyma:Glyma1_16283905, Sorbi:Sb01g039670.2, Vitvi:GSVIVP00018462001, Vitvi:GSVIVP00024295001, Poptr:POPTR_0001s24880.1, Poptr:POPTR_0001s24890.1, Araly:Araly1_345506, Bradi:Bradi2g54670.1, Manes:cassava19447.valid.m1, Phypa:Pp1s181_36V6.1, Sorbi:Sb03g039510.1, Araly:Araly1_878930, Manes:cassava19449.valid.m1, Vitvi:GSVIVP00018465001, Vitvi:GSVIVP00018461001, Araly:Araly1…
245	Pp1s175_26V6.1	unchanged	unchanged	unchanged	up	unchanged	unchanged	up	unchanged	up	up	105	24	Zeama:Zeama_130487_P.01, Medtr:Medtr_AC137831_2.2, Arath:AT1G27680.1, Cucsa:Cucsa.254110.1, Cucsa:Cucsa.109490.2, Arath:AT2G21590.1, Phypa:Pp1s36_158V6.2, Poptr:POPTR_0014s10560.1, Poptr:POPTR_0014s10560.2, Cucsa:Cucsa.342560.1, Poptr:POPTR_0004s16440.1, Glyma:Glyma1_16314519, Poptr:POPTR_0009s12140.1, Cucsa:Cucsa.385030.1, Poptr:POPTR_0005s25130.1, Cucsa:Cucsa.342560.2, Glyma:Glyma1_16253777, Po…
245	Pp1s36_158V6.1	unchanged	unchanged	up	unchanged	unchanged	up	unchanged	unchanged	unchanged	down	105	24	Glyma:Glyma1_16314519, Ricco:Ricco_30076.m004512, Glyma:Glyma1_16286396, Cucsa:Cucsa.109490.2, Cucsa:Cucsa.342560.1, Medtr:Medtr_AC152499_9.2, Poptr:POPTR_0014s10560.1, Poptr:POPTR_0014s10560.2, Zeama:Zeama_130487_P.01, Cucsa:Cucsa.254110.1, Cucsa:Cucsa.385030.1, Poptr:POPTR_0005s25130.1, Poptr:POPTR_0009s12140.1, Glyma:Glyma1_16253777, Ostlu:Ostlu_42209, Poptr:POPTR_0002s03480.1, Cucsa:Cucsa.342…
245	Pp1s98_52V6.1	unchanged	unchanged	down	unchanged	unchanged	down	unchanged	down	unchanged	up	105	24	Manes:cassava2202.valid.m1, Cucsa:Cucsa.342560.1, Poptr:POPTR_0014s10560.2, Cucsa:Cucsa.109490.2, Poptr:POPTR_0002s03480.1, Cucsa:Cucsa.385030.1, Poptr:POPTR_0014s10560.1, Poptr:POPTR_0008s19960.1, Cucsa:Cucsa.254110.1, Phypa:Pp1s237_47V6.1, Poptr:POPTR_0009s12140.1, Glyma:Glyma1_16253777, Ostta:Ostta_29855, Cucsa:Cucsa.342560.2, Poptr:POPTR_0005s25130.1, Ricco:Ricco_30131.m007058, Orysa:LOC_Os07…
250	Pp1s370_63V6.1	unchanged	unchanged	unchanged	up	unchanged	unchanged	up	unchanged	up	up	105	25	Arath:AT1G08970.2, Araly:Araly1_474686, Phypa:Pp1s409_32V6.1, Phypa:Pp1s51_318V6.1, Araly:Araly1_470975, Araly:Araly1_485217, Arath:AT5G63470.1, Araly:Araly1_474760, Araly:Araly1_496533, Arath:AT1G56170.1, Arath:AT1G08970.1, Zeama:Zeama_089812_P.01, Manes:cassava1224.valid.m1, Medtr:Medtr_AC155897_46.2, Mimgu:mgf003502m, Micp1:Micp1_28511, Medtr:Medtr_CT010521_42.2, Medtr:Medtr_AC150244_22.2, Gly…
250	Pp1s409_32V6.1	unchanged	unchanged	unchanged	unchanged	unchanged	unchanged	down	unchanged	down	unchanged	105	25	Araly:Araly1_474686, Phypa:Pp1s370_63V6.3, Volca:Volca1_47883, Phypa:Pp1s409_32V6.1, Phypa:Pp1s51_318V6.1, Araly:Araly1_470975, Mimgu:mgf003502m, Araly:Araly1_474760, Arath:AT1G56170.1, Arath:AT1G08970.1, Zeama:Zeama_089812_P.01, Araly:Araly1_485217, Araly:Araly1_496533, Medtr:Medtr_AC155897_46.2, Medtr:Medtr_CT010521_42.2, Medtr:Medtr_AC150244_22.2, Micp2:Micp2_95538, Micp1:Micp1_28511, Arath:AT…
260	Pp1s392_18V6.1	unchanged	unchanged	unchanged	unchanged	unchanged	unchanged	up	unchanged	up	unchanged	103	23	Phypa:Pp1s90_85V6.3, Phypa:Pp1s90_133V6.2, Poptr:POPTR_0010s26150.8, Phypa:Pp1s90_85V6.2, Ostlu:Ostlu_40662, Manes:cassava1404.valid.m1, Phypa:Pp1s90_134V6.1, Ostlu:Ostlu_27708, Ostta:Ostta_21724, Phypa:Pp1s90_85V6.1, Phypa:Pp1s124_70V6.2, Phypa:Pp1s90_133V6.1, Ostta:Ostta_29601, Poptr:POPTR_0008s00310.1, Phypa:Pp1s124_70V6.1, Poptr:POPTR_0010s26150.9, Phypa:Pp1s392_18V6.1, Phypa:Pp1s198_6V6.1, P…
262	Pp1s13_423V6.1	unchanged	unchanged	unchanged	unchanged	unchanged	down	unchanged	down	down	unchanged	103	23	Manes:cassava23557.valid.m1, Manes:cassava21710.m1, Orysa:LOC_Os02g41770.1, Manes:cassava20191.m1, Phypa:Pp1s47_321V6.1, Manes:cassava42827.valid.m1, Medtr:Medtr_AC148995_43.2, Manes:cassava31245.valid.m1, Medtr:Medtr_AC152551_11.2, Micp2:Micp2_107560, Medtr:Medtr_AC150977_28.2, Orysa:LOC_Os10g33900.1, Micp1:Micp1_32627, Orysa:LOC_Os01g51210.1, Mimgu:mgf007591m, Mimgu:mgf002480m, Mimgu:mgf004693m…
268	Pp1s345_10V6.1	unchanged	unchanged	unchanged	down	unchanged	unchanged	down	unchanged	down	down	102	23	Cucsa:Cucsa.034720.1, Cucsa:Cucsa.375220.4, Ricco:Ricco_29726.m003921, Glyma:Glyma1_16291841, Zeama:Zeama_034619_P.01, Vitvi:GSVIVP00032953001, Chlsp:Chlsp_56005, Vitvi:GSVIVP00017890001, Vitvi:GSVIVP00030210001, Zeama:Zeama_024104_P.01, Cucsa:Cucsa.375220.1, Vitvi:GSVIVP00019881001, Vitvi:GSVIVP00023655001, Cucsa:Cucsa.375220.3, Cucsa:Cucsa.128340.1, Cucsa:Cucsa.375220.2, Volca:Volca1_77041, Cuc…
268	Pp1s345_24V6.1	unchanged	unchanged	unchanged	down	unchanged	unchanged	down	unchanged	down	down	102	23	Zeama:Zeama_024104_P.01, Araly:Araly1_915897, Vitvi:GSVIVP00032953001, Chlsp:Chlsp_56005, Vitvi:GSVIVP00017890001, Araly:Araly1_475723, Cucsa:Cucsa.375220.1, Cucsa:Cucsa.375220.3, Vitvi:GSVIVP00019881001, Vitvi:GSVIVP00030210001, Cucsa:Cucsa.034720.1, Vitvi:GSVIVP00023655001, Volca:Volca1_77041, Cucsa:Cucsa.128340.1, Cucsa:Cucsa.375220.2, Zeama:Zeama_098514_P.01, Cucsa:Cucsa.375220.4, Cucsa:Cucsa…
269	Pp1s133_60V6.1	unchanged	unchanged	down	down	unchanged	down	down	down	unchanged	unchanged	102	19	Cucsa:Cucsa.318510.1, Sorbi:Sb06g027000.1, Sorbi:Sb10g024575.1, Sorbi:Sb07g024020.1, Ostlu:Ostlu_29623, Vitvi:GSVIVP00000580001, Zeama:Zeama_131280_P.01, Vitvi:GSVIVP00015755001, Vitvi:GSVIVP00002964001, Zeama:Zeama_004548_P.01, Zeama:Zeama_149249_P.01, Zeama:Zeama_171934_P.01, Zeama:Zeama_AC205255_3FGP036.1, Orysa:LOC_Os04g50120.1, Arath:AT1G21000.1, Manes:cassava15058.m1, Phypa:Pp1s6_229V6.1, P…
271	Pp1s242_64V6.1	unchanged	unchanged	up	up	unchanged	up	up	up	unchanged	unchanged	102	24	Phypa:Pp1s215_95V6.1, Vitvi:GSVIVP00018612001, Phypa:Pp1s434_8V6.2, Phypa:Pp1s434_8V6.1, Phypa:Pp1s269_11V6.3, Phypa:Pp1s269_10V6.2, Phypa:Pp1s242_64V6.1, Phypa:Pp1s269_11V6.4, Phypa:Pp1s269_11V6.8, Phypa:Pp1s269_11V6.5, Phypa:Pp1s269_11V6.1, Phypa:Pp1s269_11V6.7, Phypa:Pp1s269_11V6.6, Phypa:Pp1s434_8V6.3, Phypa:Pp1s269_11V6.2, Phypa:Pp1s269_10V6.1, Phypa:Pp1s434_9V6.4, Phypa:Pp1s434_9V6.2, Phypa…
277	Pp1s138_60V6.1	unchanged	unchanged	up	up	unchanged	up	up	unchanged	up	unchanged	100	21	Glyma:Glyma1_16293425, Bradi:Bradi1g56250.3, Arath:AT4G12040.1, Arath:AT1G12440.2, Arath:AT1G51200.2, Arath:AT1G12440.1, Bradi:Bradi1g56250.4, Bradi:Bradi1g56250.1, Bradi:Bradi1g56250.5, Arath:AT4G12040.2, Bradi:Bradi1g56250.2, Bradi:Bradi1g56250.6, Glyma:Glyma1_16286570, Cucsa:Cucsa.065440.2, Bradi:Bradi3g07060.2, Bradi:Bradi3g07060.1, Cucsa:Cucsa.065440.3, Chlre:Chlre4_195485, Bradi:Bradi1g0604…
279	Pp1s12_231V6.1	unchanged	unchanged	unchanged	unchanged	up	up	unchanged	unchanged	unchanged	unchanged	99	26	Bradi:Bradi4g08800.1, Phypa:Pp1s204_96V6.1, Arath:AT5G38410.2, Manes:cassava12043.valid.m1, Manes:cassava30928.valid.m1, Orysa:LOC_Os02g05830.2, Phypa:Pp1s56_176V6.1, Arath:AT1G67090.2, Selmo:Selmo1_3_17395, Phypa:Pp1s56_173V6.1, Phypa:Pp1s227_129V6.1, Selmo:Selmo1_3_147927, Medtr:Medtr_AC147741_5.2, Orysa:LOC_Os12g17600.1, Bradi:Bradi3g26390.1, Phypa:Pp1s7_198V6.1, Phypa:Pp1s204_93V6.1, Orysa:LO…
279	Pp1s161_34V6.1	unchanged	up	unchanged	unchanged	up	unchanged	unchanged	unchanged	down	down	99	26	Arath:AT1G67090.1, Medtr:Medtr_AC147741_5.2, Orysa:LOC_Os02g05830.2, Phypa:Pp1s56_176V6.1, Selmo:Selmo1_3_147927, Manes:cassava12043.valid.m1, Manes:cassava30928.valid.m1, Phypa:Pp1s227_129V6.1, Orysa:LOC_Os12g17600.1, Arath:AT1G67090.2, Orysa:LOC_Os12g19381.1, Phypa:Pp1s7_198V6.1, Medtr:Medtr_AC147741_6.2, Selmo:Selmo1_3_17395, Phypa:Pp1s204_96V6.1, Arath:AT5G38410.2, Phypa:Pp1s56_173V6.1, Phypa…
279	Pp1s312_46V6.1	unchanged	unchanged	unchanged	down	unchanged	unchanged	down	down	down	down	99	26	Orysa:LOC_Os02g05830.2, Phypa:Pp1s25_114V6.2, Manes:cassava30928.valid.m1, Phypa:Pp1s459_2V6.2, Arath:AT1G67090.1, Ricco:Ricco_27524.m000290, Cyame:Cyame_CMV014C, Manes:cassava12043.valid.m1, Phypa:Pp1s227_129V6.1, Orysa:LOC_Os12g17600.1, Phypa:Pp1s56_176V6.1, Selmo:Selmo1_3_147927, Arath:AT1G67090.2, Vitvi:GSVIVP00017679001, Medtr:Medtr_AC147741_5.2, Selmo:Selmo1_3_17395, Phypa:Pp1s204_96V6.1, P…
279	Pp1s545_4V6.1	unchanged	unchanged	unchanged	unchanged	up	up	unchanged	unchanged	down	down	99	26	Manes:cassava30928.valid.m1, Vitvi:GSVIVP00017679001, Phypa:Pp1s459_2V6.2, Orysa:LOC_Os12g17600.1, Arath:AT1G67090.1, Orysa:LOC_Os02g05830.2, Phypa:Pp1s227_129V6.1, Phypa:Pp1s56_176V6.1, Arath:AT1G67090.2, Selmo:Selmo1_3_147927, Manes:cassava12043.valid.m1, Phypa:Pp1s56_173V6.1, Phypa:Pp1s251_44V6.1, Arath:AT5G38410.2, Phypa:Pp1s204_96V6.1, Selmo:Selmo1_3_17395, Medtr:Medtr_AC147741_5.2, Sorbi:Sb…
279	Pp1s66_47V6.1	unchanged	unchanged	unchanged	down	up	unchanged	down	unchanged	down	down	99	26	Glyma:Glyma1_16289267, Arath:AT1G67090.1, Phypa:Pp1s459_2V6.2, Phypa:Pp1s251_44V6.1, Manes:cassava30928.valid.m1, Orysa:LOC_Os02g05830.2, Lotja:Lotja_AP006376_3.1, Phypa:Pp1s56_176V6.1, Phypa:Pp1s227_129V6.1, Manes:cassava12043.valid.m1, Selmo:Selmo1_3_147927, Arath:AT5G38410.2, Orysa:LOC_Os12g17600.1, Medtr:Medtr_AC159873_5.2, Orysa:LOC_Os12g19470.2, Arath:AT1G67090.2, Lotja:Lotja_AP006376_12.1,…
279	Pp1s66_48V6.1	unchanged	unchanged	unchanged	down	up	unchanged	down	unchanged	down	down	99	26	Phypa:Pp1s312_46V6.1, Orysa:LOC_Os12g19470.2, Mimgu:mgf004662m, Phypa:Pp1s352_14V6.1, Manes:cassava30928.valid.m1, Phypa:Pp1s459_2V6.2, Ricco:Ricco_29974.m000232, Medtr:Medtr_AC159873_5.2, Orysa:LOC_Os02g05830.2, Phypa:Pp1s459_10V6.1, Phypa:Pp1s227_129V6.1, Phypa:Pp1s56_176V6.1, Arath:AT1G67090.2, Selmo:Selmo1_3_147927, Cucsa:Cucsa.283540.1, Manes:cassava12043.valid.m1, Orysa:LOC_Os12g17600.1, Br…
279	Pp1s7_198V6.1	unchanged	unchanged	up	down	unchanged	up	down	up	down	down	99	26	Phypa:Pp1s459_2V6.2, Ricco:Ricco_29974.m000232, Arath:AT5G38430.1, Manes:cassava30928.valid.m1, Phypa:Pp1s352_14V6.1, Phypa:Pp1s227_129V6.1, Arath:AT1G67090.2, Arath:AT1G67090.1, Selmo:Selmo1_3_147927, Phypa:Pp1s56_176V6.1, Manes:cassava12043.valid.m1, Orysa:LOC_Os02g05830.2, Orysa:LOC_Os12g17600.1, Selmo:Selmo1_3_17395, Phypa:Pp1s204_96V6.1, Phypa:Pp1s56_173V6.1, Arath:AT5G38410.2, Medtr:Medtr_A…
282	Pp1s341_4V6.1	unchanged	unchanged	up	up	unchanged	up	up	up	up	unchanged	98	18	Selmo:Selmo1_3_437944, Manes:cassava47297.m1, Sorbi:Sb05g019540.1, Cucsa:Cucsa.052860.2, Orysa:LOC_Os12g29520.2, Zeama:Zeama_033009_P.01, Orysa:LOC_Os01g70270.4, Orysa:LOC_Os11g32110.2, Manes:cassava47301.m1, Manes:cassava47296.m1, Manes:cassava47299.m1, Medtr:Medtr_AC150891_17.2, Orysa:LOC_Os01g70270.3, Mimgu:mgf020855m, Mimgu:mgf011102m, Medtr:Medtr_AC126794_50.2, Orysa:LOC_Os11g32110.1, Orysa:…
284	Pp1s217_71V6.1	unchanged	unchanged	up	up	unchanged	unchanged	unchanged	unchanged	unchanged	unchanged	98	25	Vitvi:GSVIVP00023049001, Zeama:Zeama_163965_P.01, Orysa:LOC_Os05g02250.2, Zeama:Zeama_015127_P.01, Volca:Volca1_68164, Araly:Araly1_887267, Chlre:Chlre4_378877, Phypa:Pp1s217_71V6.1, Orysa:LOC_Os07g30090.1, Bradi:Bradi5g17960.1, Araly:Araly1_490501, Araly:Araly1_484979, Araly:Araly1_495305, Bradi:Bradi2g37310.1, Araly:Araly1_492268, Araly:Araly1_496124, Bradi:Bradi1g27720.1, Araly:Araly1_332260, …
286	Pp1s143_177V6.1	unchanged	unchanged	up	up	unchanged	up	up	up	unchanged	down	99	25	Glyma:Glyma1_16286978, Poptr:POPTR_0008s02100.1, Chlre:Chlre4_147787, Medtr:Medtr_AC151674_13.2, Poptr:POPTR_0010s24560.2, Poptr:POPTR_0010s24560.1, Glyma:Glyma1_16284291, Ricco:Ricco_30155.m001595, Poptr:POPTR_0001s47450.1, Glyma:Glyma1_16316677, Ricco:Ricco_30055.m001563, Ricco:Ricco_28725.m000314, Cucsa:Cucsa.032950.1, Sorbi:Sb09g021810.1, Selmo:Selmo1_3_230918, Cucsa:Cucsa.199720.1, Selmo:Sel…
286	Pp1s65_120V6.1	up	unchanged	up	up	unchanged	up	unchanged	up	unchanged	down	99	25	Poptr:POPTR_0009s16540.1, Sorbi:Sb09g021810.1, Ricco:Ricco_30155.m001595, Poptr:POPTR_0010s24560.2, Poptr:POPTR_0010s24560.1, Cyame:Cyame_CMV193C, Poptr:POPTR_0001s47450.1, Poptr:POPTR_0008s02100.1, Cucsa:Cucsa.032940.1, Ricco:Ricco_28725.m000314, Ricco:Ricco_30055.m001563, Selmo:Selmo1_3_230918, Cucsa:Cucsa.199720.2, Selmo:Selmo1_3_236581, Sorbi:Sb01g002180.1, Selmo:Selmo1_3_38551, Sorbi:Sb07g00…
290	Pp1s100_222V6.1	unchanged	unchanged	unchanged	unchanged	unchanged	down	down	down	down	unchanged	97	24	Ostta:Ostta_24168, Sorbi:Sb04g001000.1, Arath:AT1G08100.1, Selmo:Selmo1_3_168278, Manes:cassava41606.m1, Selmo:Selmo1_3_136730, Sorbi:Sb04g000990.1, Vitvi:GSVIVP00022197001, Arath:AT5G60770.1, Sorbi:Sb03g032310.1, Arath:AT3G45060.1, Arath:AT5G60780.1, Medtr:Medtr_AC173290_22.2, Arath:AT1G12940.1, Arath:AT1G08090.1, Micp2:Micp2_105997, Micp1:Micp1_49583, Vitvi:GSVIVP00022199001, Bradi:Bradi2g26210…
290	Pp1s100_228V6.1	unchanged	unchanged	unchanged	unchanged	unchanged	unchanged	down	down	down	unchanged	97	24	Manes:cassava41606.m1, Sorbi:Sb04g000970.1, Phypa:Pp1s75_75V6.1, Zeama:Zeama_AC199823_3FGP036.1, Micp2:Micp2_105997, Araly:Araly1_332328, Sorbi:Sb04g000990.1, Arath:AT1G08100.1, Sorbi:Sb04g001000.1, Arath:AT1G12940.1, Medtr:Medtr_AC173290_22.2, Arath:AT5G60770.1, Arath:AT3G45060.1, Sorbi:Sb03g032310.1, Arath:AT5G60780.1, Vitvi:GSVIVP00022197001, Arath:AT1G08090.1, Vitvi:GSVIVP00022199001, Bradi:B…
290	Pp1s75_75V6.1	unchanged	unchanged	unchanged	unchanged	unchanged	unchanged	down	unchanged	down	unchanged	97	24	Sorbi:Sb04g000990.1, Araly:Araly1_332328, Arath:AT1G12940.1, Arath:AT1G08100.1, Sorbi:Sb04g000970.1, Sorbi:Sb04g001000.1, Arath:AT3G45060.1, Vitvi:GSVIVP00022197001, Arath:AT5G60770.1, Sorbi:Sb03g032310.1, Arath:AT5G60780.1, Glyma:Glyma1_16273214, Manes:cassava41606.m1, Arath:AT1G08090.1, Bradi:Bradi3g01250.1, Volca:Volca1_109952, Medtr:Medtr_AC173290_22.2, Vitvi:GSVIVP00022199001, Bradi:Bradi2g2…
292	Pp1s11_262V6.1	unchanged	unchanged	down	unchanged	unchanged	down	unchanged	down	unchanged	up	96	25	Sorbi:Sb09g020140.1, Cucsa:Cucsa.363360.4, Poptr:POPTR_0006s26580.1, Glyma:Glyma1_16269133, Cyame:Cyame_CMF089C, Medtr:Medtr_AC147364_20.2, Zeama:Zeama_148704_P.01, Cucsa:Cucsa.162160.1, Poptr:POPTR_0007s09490.1, Glyma:Glyma1_16255183, Ricco:Ricco_29726.m003963, Ricco:Ricco_29912.m005583, Glyma:Glyma1_16262067, Glyma:Glyma1_16304151, Glyma:Glyma1_16277035, Ricco:Ricco_27506.m000052, Ricco:Ricco_2…
292	Pp1s22_310V6.1	unchanged	unchanged	down	unchanged	unchanged	down	unchanged	down	unchanged	unchanged	96	25	Glyma:Glyma1_16277035, Cucsa:Cucsa.363360.2, Cucsa:Cucsa.162160.1, Poptr:POPTR_0006s18750.1, Poptr:POPTR_0007s09490.1, Cucsa:Cucsa.363360.4, Glyma:Glyma1_16304151, Ricco:Ricco_29726.m003963, Poptr:POPTR_0006s26580.1, Cyame:Cyame_CMF089C, Ricco:Ricco_29912.m005583, Glyma:Glyma1_16262067, Glyma:Glyma1_16255183, Sorbi:Sb02g005380.1, Glyma:Glyma1_16291879, Ricco:Ricco_29235.m000235, Glyma:Glyma1_1626…
293	Pp1s13_317V6.1	unchanged	unchanged	down	down	unchanged	down	down	down	down	unchanged	96	27	Ricco:Ricco_29851.m002412, Micp2:Micp2_93697, Orysa:LOC_Os03g44484.1, Araly:Araly1_917015, Micp1:Micp1_22087, Micp2:Micp2_86086, Medtr:Medtr_AC135796_18.2, Medtr:Medtr_AC135796_40.2, Micp1:Micp1_31670, Orysa:LOC_Os03g28960.2, Mimgu:mgf003152m, Mimgu:mgf012868m, Mimgu:mgf010180m, Orysa:LOC_Os03g28960.1, Mimgu:mgf003931m, Mimgu:mgf007418m, Orysa:LOC_Os03g44484.2, Ostlu:Ostlu_39835, Orysa:LOC_Os08g0…
297	Pp1s149_37V6.1	unchanged	unchanged	unchanged	down	unchanged	unchanged	down	unchanged	down	down	97	18	Orysa:LOC_Os04g43050.4, Ricco:Ricco_29929.m004545, Vitvi:GSVIVP00005618001, Bradi:Bradi2g23190.2, Poptr:POPTR_0006s20310.1, Poptr:POPTR_0008s07580.1, Ricco:Ricco_29739.m003642, Orysa:LOC_Os03g02970.1, Poptr:POPTR_0010s18870.1, Poptr:POPTR_0002s18240.1, Poptr:POPTR_0018s08340.1, Sorbi:Sb06g022180.1, Selmo:Selmo1_3_74321, Selmo:Selmo1_3_444049, Ricco:Ricco_30076.m004468, Selmo:Selmo1_3_448444, Ricc…
301	Pp1s23_35V6.1	unchanged	unchanged	up	up	unchanged	up	up	up	up	unchanged	95	24	Sorbi:Sb09g030530.2, Arath:AT1G69840.1, Cucsa:Cucsa.197530.1, Sorbi:Sb09g030530.3, Zeama:Zeama_070659_P.01, Zeama:Zeama_015235_P.01, Volca:Volca1_75519, Vitvi:GSVIVP00000093001, Araly:Araly1_496456, Glyma:Glyma1_16243445, Phypa:Pp1s375_35V6.4, Phypa:Pp1s23_35V6.1, Phypa:Pp1s23_35V6.2, Phypa:Pp1s375_35V6.5, Araly:Araly1_477399, Araly:Araly1_315987, Phypa:Pp1s375_35V6.3, Phypa:Pp1s375_35V6.1, Phypa…
305	Pp1s114_168V6.1	unchanged	unchanged	unchanged	up	unchanged	unchanged	up	unchanged	up	up	95	24	Poptr:POPTR_0007s05500.1, Sorbi:Sb10g007750.2, Glyma:Glyma1_16307649, Bradi:Bradi1g45500.2, Bradi:Bradi5g12080.1, Selmo:Selmo1_3_124069, Phypa:Pp1s114_168V6.1, Phypa:Pp1s449_7V6.2, Phypa:Pp1s100_253V6.1, Phypa:Pp1s49_98V6.1, Ricco:Ricco_28281.m000367, Bradi:Bradi1g45500.3, Araly:Araly1_476982, Arath:AT4G39860.2, Arath:AT1G78150.2, Araly:Araly1_490773, Arath:AT4G39860.1, Arath:AT4G39870.1, Poptr:P…
306	Pp1s183_56V6.1	unchanged	unchanged	up	unchanged	unchanged	up	unchanged	up	unchanged	unchanged	95	25	Orysa:LOC_Os09g31486.2, Mimgu:mgf014278m, Volca:Volca1_57436, Poptr:POPTR_0022s00530.1, Bradi:Bradi4g33880.2, Mimgu:mgf004027m, Bradi:Bradi3g57450.1, Mimgu:mgf013041m, Bradi:Bradi1g77640.2, Orysa:LOC_Os02g53420.1, Arath:AT5G09590.1, Bradi:Bradi1g77640.1, Orysa:LOC_Os09g31486.1, Arath:AT5G49910.1, Arath:AT4G24280.1, Orysa:LOC_Os03g02260.1, Ostlu:Ostlu_15148, Araly:Araly1_495046, Arath:AT4G37910.1,…
306	Pp1s6_146V6.1	unchanged	unchanged	up	unchanged	unchanged	up	unchanged	up	unchanged	down	95	25	Mimgu:mgf016643m, Bradi:Bradi3g57450.1, Cyame:Cyame_CML205C, Arath:AT5G09590.1, Mimgu:mgf004027m, Mimgu:mgf007761m, Mimgu:mgf013041m, Orysa:LOC_Os09g31486.1, Mimgu:mgf014278m, Arath:AT4G24280.1, Orysa:LOC_Os02g53420.1, Orysa:LOC_Os09g31486.2, Poptr:POPTR_0004s23310.1, Orysa:LOC_Os05g23740.1, Orysa:LOC_Os12g14070.1, Ostlu:Ostlu_15148, Orysa:LOC_Os03g02260.1, Ostta:Ostta_28024, Ostlu:Ostlu_48839, O…
308	Pp1s180_124V6.1	unchanged	unchanged	down	unchanged	unchanged	down	unchanged	down	unchanged	up	94	25	Cucsa:Cucsa.126920.7, Bradi:Bradi1g08070.1, Arath:AT3G29320.1, Arath:AT3G46970.1, Chlre:Chlre4_152708, Bradi:Bradi2g55120.1, Chlre:Chlre4_137300, Chlsp:Chlsp_141574, Chlsp:Chlsp_58959, Phypa:Pp1s53_212V6.1, Cucsa:Cucsa.126920.1, Poptr:POPTR_0004s12240.1, Cucsa:Cucsa.126920.9, Cucsa:Cucsa.126920.8, Cucsa:Cucsa.126920.6, Cucsa:Cucsa.139040.2, Cucsa:Cucsa.126920.5, Cucsa:Cucsa.126920.13, Ostta:Ostta…
308	Pp1s195_41V6.1	unchanged	unchanged	down	unchanged	unchanged	down	unchanged	unchanged	up	up	94	25	Arath:AT3G29320.1, Chlre:Chlre4_152708, Zeama:Zeama_147770_P.01, Poptr:POPTR_0004s12240.1, Arath:AT3G46970.1, Bradi:Bradi1g08070.1, Chlre:Chlre4_137300, Chlsp:Chlsp_58959, Chlsp:Chlsp_141574, Cucsa:Cucsa.126920.8, Cucsa:Cucsa.126920.1, Ostta:Ostta_20249, Cucsa:Cucsa.126920.9, Cucsa:Cucsa.126920.6, Cucsa:Cucsa.126920.7, Cucsa:Cucsa.126920.5, Cucsa:Cucsa.126920.4, Manes:cassava19310.valid.m1, Medtr…
308	Pp1s53_212V6.1	unchanged	unchanged	down	unchanged	unchanged	down	unchanged	down	unchanged	up	94	25	Ricco:Ricco_29630.m000793, Arath:AT3G29320.1, Medtr:Medtr_AC155157_39.2, Zeama:Zeama_147770_P.01, Arath:AT3G46970.1, Sorbi:Sb01g007560.2, Selmo:Selmo1_3_184206, Bradi:Bradi1g08070.1, Bradi:Bradi2g55120.1, Chlre:Chlre4_137300, Poptr:POPTR_0009s04650.1, Cucsa:Cucsa.126920.8, Poptr:POPTR_0010s16770.1, Chlre:Chlre4_152708, Chlsp:Chlsp_141574, Poptr:POPTR_0004s12240.1, Cucsa:Cucsa.126920.1, Chlsp:Chls…
310	Pp1s152_106V6.1	unchanged	unchanged	unchanged	down	unchanged	unchanged	down	unchanged	down	down	93	17	Phypa:Pp1s152_106V6.1, Orysa:LOC_Os12g44060.1, Vitvi:GSVIVP00022162001, Phypa:Pp1s213_31V6.1, Glyma:Glyma1_16248561, Cucsa:Cucsa.308640.1, Bradi:Bradi1g54990.1, Orysa:LOC_Os10g08850.1, Orysa:LOC_Os12g29950.1, Phypa:Pp1s222_45V6.1, Orysa:LOC_Os12g44070.1, Phypa:Pp1s406_11V6.1, Poptr:POPTR_0008s03280.1, Poptr:POPTR_0006s12430.1, Araly:Araly1_870332, Araly:Araly1_481697, Poptr:POPTR_0009s01190.1, Ar…
310	Pp1s406_11V6.1	unchanged	unchanged	up	up	unchanged	unchanged	up	unchanged	unchanged	unchanged	93	17	Orysa:LOC_Os12g29950.2, Sorbi:Sb01g004940.1, Phypa:Pp1s152_106V6.1, Orysa:LOC_Os12g29950.1, Orysa:LOC_Os12g44070.1, Phypa:Pp1s406_11V6.1, Orysa:LOC_Os10g08850.1, Phypa:Pp1s222_45V6.1, Poptr:POPTR_0004s22540.1, Poptr:POPTR_0006s12430.1, Orysa:LOC_Os12g44060.1, Araly:Araly1_481697, Bradi:Bradi1g05180.1, Phypa:Pp1s213_31V6.1, Poptr:POPTR_0008s03280.1, Araly:Araly1_497255, Araly:Araly1_870332, Arath:…
315	Pp1s52_60V6.1	unchanged	unchanged	down	unchanged	unchanged	down	unchanged	down	unchanged	up	93	24	Cucsa:Cucsa.159600.1, Bradi:Bradi3g32500.1, Vitvi:GSVIVP00014512001, Orysa:LOC_Os07g29760.1, Bradi:Bradi1g27830.1, Bradi:Bradi5g06670.2, Lotja:Lotja_AP006110_1.1, Chlsp:Chlsp_138333, Cucsa:Cucsa.109280.1, Bradi:Bradi3g43290.1, Chlre:Chlre4_182630, Vitvi:GSVIVP00014514001, Cucsa:Cucsa.308590.3, Cucsa:Cucsa.308590.4, Cucsa:Cucsa.308590.1, Cucsa:Cucsa.308590.2, Lotja:Lotja_AP005666_9.1, Glyma:Glyma1…
320	Pp1s140_63V6.1	unchanged	unchanged	unchanged	up	up	up	up	unchanged	up	up	93	25	Sorbi:Sb07g020990.2, Manes:cassava6177.valid.m1, Glyma:Glyma1_16262449, Orysa:LOC_Os02g36974.2, Manes:cassava50.valid.m1, Glyma:Glyma1_16274214, Manes:cassava6173.valid.m1, Lotja:Lotja_AP004483_18.1, Manes:cassava6176.valid.m1, Manes:cassava6175.valid.m1, Manes:cassava36211.valid.m1, Manes:cassava6174.valid.m1, Orysa:LOC_Os02g36974.3, Mimgu:mgf001424m, Manes:cassava10606.m1, Manes:cassava31107.va…
324	Pp1s21_97V6.1	unchanged	up	up	up	up	up	up	up	up	unchanged	92	21	Orysa:LOC_Os06g11200.1, Micp1:Micp1_22022, Bradi:Bradi5g11260.1, Vitvi:GSVIVP00021920001, Sorbi:Sb10g007330.1, Orysa:LOC_Os06g11280.1, Bradi:Bradi1g05860.1, Bradi:Bradi2g35900.1, Bradi:Bradi5g00810.1, Sorbi:Sb10g007290.1, Mimgu:mgf014561m, Mimgu:mgf022041m, Mimgu:mgf016391m, Sorbi:Sb10g007320.1, Bradi:Bradi1g05870.1, Bradi:Bradi1g05880.1, Sorbi:Sb10g007300.1, Mimgu:mgf007224m, Sorbi:Sb06g017680.1…
324	Pp1s326_44V6.1	unchanged	unchanged	up	up	unchanged	up	up	up	up	unchanged	92	21	Selmo:Selmo1_3_270843, Chlre:Chlre4_398408, Zeama:Zeama_000236_P.01, Bradi:Bradi5g00810.1, Bradi:Bradi1g05860.1, Glyma:Glyma1_16246316, Sorbi:Sb10g007290.1, Micp1:Micp1_22022, Bradi:Bradi2g35900.1, Mimgu:mgf014561m, Mimgu:mgf016391m, Sorbi:Sb10g007330.1, Sorbi:Sb10g007320.1, Bradi:Bradi1g05870.1, Mimgu:mgf022041m, Sorbi:Sb10g007300.1, Phypa:Pp1s1_405V6.3, Sorbi:Sb06g017680.1, Mimgu:mgf007224m, Br…
324	Pp1s9_107V6.1	unchanged	unchanged	unchanged	unchanged	unchanged	unchanged	down	unchanged	down	unchanged	92	21	Bradi:Bradi1g05860.1, Mimgu:mgf014561m, Selmo:Selmo1_3_270843, Sorbi:Sb10g007290.1, Micp1:Micp1_22022, Bradi:Bradi2g35900.1, Bradi:Bradi5g00810.1, Sorbi:Sb10g007330.1, Sorbi:Sb06g017680.1, Sorbi:Sb10g007320.1, Mimgu:mgf007224m, Bradi:Bradi1g05870.1, Mimgu:mgf022041m, Mimgu:mgf016391m, Bradi:Bradi2g35910.1, Bradi:Bradi1g05880.1, Mimgu:mgf024465m, Sorbi:Sb10g007300.1, Bradi:Bradi5g11260.1, Mimgu:mg…
325	Pp1s176_126V6.1	unchanged	unchanged	unchanged	up	unchanged	unchanged	up	unchanged	up	up	91	20	Mimgu:mgf008906m, Cucsa:Cucsa.181690.2, Glyma:Glyma1_16314397, Manes:cassava11962.valid.m1, Glyma:Glyma1_16253660, Ricco:Ricco_30128.m008865, Glyma:Glyma1_16318263, Manes:cassava11965.valid.m1, Glyma:Glyma1_16289164, Glyma:Glyma1_16274306, Glyma:Glyma1_16280308, Manes:cassava11964.valid.m1, Manes:cassava11963.valid.m1, Manes:cassava37606.valid.m1, Manes:cassava24738.valid.m1, Manes:cassava43717.v…
329	Pp1s103_21V6.1	unchanged	unchanged	up	up	unchanged	up	up	up	up	unchanged	91	17	Poptr:POPTR_0015s04470.1, Phypa:Pp1s107_173V6.1, Araly:Araly1_889234, Zeama:Zeama_097900_P.01, Arath:AT1G66400.1, Phypa:Pp1s56_122V6.2, Cucsa:Cucsa.029820.1, Manes:cassava40351.m1, Glyma:Glyma1_16266957, Manes:cassava30872.valid.m1, Glyma:Glyma1_16270114, Phypa:Pp1s168_83V6.1, Medtr:Medtr_AC137078_3.2, Phypa:Pp1s103_21V6.1, Arath:AT5G37770.1, Cucsa:Cucsa.111510.1, Poptr:POPTR_0008s13390.1, Phypa:…
329	Pp1s107_171V6.1	unchanged	unchanged	unchanged	up	unchanged	unchanged	up	unchanged	up	up	91	17	Glyma:Glyma1_16266957, Manes:cassava38112.valid.m1, Arath:AT1G66400.1, Phypa:Pp1s107_173V6.1, Selmo:Selmo1_3_91501, Phypa:Pp1s88_108V6.1, Araly:Araly1_911873, Poptr:POPTR_0005s14430.1, Phypa:Pp1s56_122V6.2, Zeama:Zeama_AC213607_3FGP045.1, Zeama:Zeama_097900_P.01, Cucsa:Cucsa.029820.1, Poptr:POPTR_0012s04550.1, Zeama:Zeama_AC212140_3FGP039.1, Glyma:Glyma1_16270114, Phypa:Pp1s168_83V6.1, Arath:AT5G…
329	Pp1s107_173V6.1	unchanged	up	up	up	up	up	up	unchanged	unchanged	unchanged	91	17	Phypa:Pp1s442_7V6.1, Glyma:Glyma1_16267989, Glyma:Glyma1_16260693, Phypa:Pp1s56_122V6.2, Phypa:Pp1s107_173V6.1, Cucsa:Cucsa.029820.1, Manes:cassava40351.m1, Poptr:POPTR_0015s04470.1, Zeama:Zeama_097900_P.01, Manes:cassava30872.valid.m1, Phypa:Pp1s168_83V6.1, Arath:AT1G66400.1, Glyma:Glyma1_16270114, Arath:AT5G37770.1, Medtr:Medtr_AC137078_3.2, Phypa:Pp1s103_21V6.1, Poptr:POPTR_0008s13390.1, Cucsa…
329	Pp1s168_83V6.1	up	up	up	up	up	up	up	up	unchanged	down	91	17	Phypa:Pp1s131_105V6.1, Arath:AT5G37770.1, Phypa:Pp1s56_122V6.2, Arath:AT1G24620.1, Poptr:POPTR_0004s08830.1, Manes:cassava38112.valid.m1, Zeama:Zeama_AC213607_3FGP045.1, Phypa:Pp1s107_173V6.1, Cucsa:Cucsa.029820.1, Poptr:POPTR_0005s14430.1, Zeama:Zeama_097900_P.01, Phypa:Pp1s168_83V6.1, Glyma:Glyma1_16270114, Poptr:POPTR_0012s04550.1, Arath:AT1G66400.1, Zeama:Zeama_AC212140_3FGP039.1, Sorbi:Sb09g…
329	Pp1s1_798V6.1	unchanged	unchanged	up	up	unchanged	up	up	up	up	up	91	17	Mimgu:mgf004463m, Phypa:Pp1s1_798V6.1, Arath:AT1G24620.1, Cucsa:Cucsa.029820.1, Sorbi:Sb09g007360.1, Bradi:Bradi2g31900.2, Manes:cassava13198.valid.m1, Phypa:Pp1s107_173V6.1, Manes:cassava40351.m1, Zeama:Zeama_097900_P.01, Manes:cassava30872.valid.m1, Medtr:Medtr_AC137078_3.2, Arath:AT1G66400.1, Poptr:POPTR_0008s13390.1, Poptr:POPTR_0015s04470.1, Poptr:POPTR_0012s04550.1, Phypa:Pp1s168_83V6.1, Gl…
329	Pp1s263_45V6.1	unchanged	unchanged	unchanged	up	unchanged	unchanged	up	unchanged	up	up	91	17	Orysa:LOC_Os01g72100.1, Poptr:POPTR_0004s08830.1, Manes:cassava13198.valid.m1, Arath:AT1G24620.1, Manes:cassava38112.valid.m1, Phypa:Pp1s107_173V6.1, Poptr:POPTR_0005s14430.1, Poptr:POPTR_0015s04470.1, Zeama:Zeama_097900_P.01, Zeama:Zeama_AC212140_3FGP039.1, Cucsa:Cucsa.111510.1, Phypa:Pp1s56_122V6.2, Poptr:POPTR_0012s04550.1, Arath:AT1G66400.1, Cucsa:Cucsa.029820.1, Phypa:Pp1s168_83V6.1, Sorbi:S…
329	Pp1s263_50V6.1	up	up	up	up	unchanged	unchanged	unchanged	unchanged	unchanged	unchanged	91	17	Selmo:Selmo1_3_91501, Cucsa:Cucsa.111510.1, Phypa:Pp1s131_105V6.1, Zeama:Zeama_097900_P.01, Arath:AT1G24620.1, Manes:cassava40351.m1, Manes:cassava38112.valid.m1, Phypa:Pp1s107_173V6.1, Medtr:Medtr_AC137078_3.2, Phypa:Pp1s56_122V6.2, Poptr:POPTR_0008s13390.1, Phypa:Pp1s107_173V6.2, Cucsa:Cucsa.029820.1, Arath:AT1G66400.1, Manes:cassava30872.valid.m1, Poptr:POPTR_0012s04550.1, Phypa:Pp1s103_21V6.1…
329	Pp1s442_5V6.1	unchanged	up	up	up	unchanged	unchanged	up	unchanged	up	up	91	17	Zeama:Zeama_097900_P.01, Glyma:Glyma1_16249780, Manes:cassava13198.valid.m1, Arath:AT1G24620.1, Sorbi:Sb09g007360.1, Zeama:Zeama_AC212140_3FGP039.1, Poptr:POPTR_0005s14430.1, Phypa:Pp1s263_50V6.1, Phypa:Pp1s103_24V6.1, Phypa:Pp1s107_173V6.1, Arath:AT1G66400.1, Zeama:Zeama_AC217349_3FGP040.1, Phypa:Pp1s56_122V6.2, Cucsa:Cucsa.029820.1, Zeama:Zeama_AC213607_3FGP045.1, Poptr:POPTR_0012s04550.1, Phyp…
329	Pp1s442_7V6.1	unchanged	up	up	up	unchanged	unchanged	up	unchanged	up	up	91	17	Manes:cassava40351.m1, Phypa:Pp1s1_798V6.1, Poptr:POPTR_0008s13390.1, Zeama:Zeama_AC213607_3FGP045.1, Phypa:Pp1s103_21V6.1, Cucsa:Cucsa.375430.1, Glyma:Glyma1_16286166, Araly:Araly1_335836, Phypa:Pp1s263_50V6.1, Manes:cassava38112.valid.m1, Phypa:Pp1s107_173V6.1, Arath:AT1G24620.1, Cucsa:Cucsa.029820.1, Zeama:Zeama_097900_P.01, Poptr:POPTR_0012s04550.1, Phypa:Pp1s56_122V6.2, Manes:cassava30872.va…
329	Pp1s77_88V6.1	unchanged	up	up	up	unchanged	up	unchanged	unchanged	unchanged	unchanged	91	17	Poptr:POPTR_0005s14430.1, Sorbi:Sb09g007360.1, Cucsa:Cucsa.375430.1, Manes:cassava13198.valid.m1, Phypa:Pp1s263_50V6.1, Poptr:POPTR_0004s08830.1, Zeama:Zeama_AC213607_3FGP045.1, Phypa:Pp1s107_173V6.1, Zeama:Zeama_AC212140_3FGP039.1, Arath:AT1G24620.1, Bradi:Bradi2g31900.2, Poptr:POPTR_0012s04550.1, Zeama:Zeama_097900_P.01, Medtr:Medtr_AC174277_26.2, Phypa:Pp1s56_122V6.2, Medtr:Medtr_AC137078_3.2,…
329	Pp1s88_108V6.1	unchanged	unchanged	unchanged	unchanged	unchanged	up	up	unchanged	unchanged	unchanged	91	17	Mimgu:mgf019968m, Medtr:Medtr_AC174277_26.2, Manes:cassava13198.valid.m1, Poptr:POPTR_0004s08830.1, Cucsa:Cucsa.375430.1, Phypa:Pp1s107_173V6.1, Zeama:Zeama_AC213607_3FGP045.1, Manes:cassava38112.valid.m1, Arath:AT1G24620.1, Phypa:Pp1s263_50V6.1, Manes:cassava40351.m1, Poptr:POPTR_0005s14430.1, Zeama:Zeama_097900_P.01, Phypa:Pp1s56_122V6.2, Manes:cassava30872.valid.m1, Phypa:Pp1s168_83V6.1, Poptr…
330	Pp1s39_411V6.1	unchanged	up	up	unchanged	unchanged	up	down	unchanged	down	down	91	17	Medtr:Medtr_AC148486_3.2, Cucsa:Cucsa.192080.1, Araly:Araly1_897707, Phypa:Pp1s541_7V6.1, Araly:Araly1_473845, Phypa:Pp1s1_685V6.1, Phypa:Pp1s1_670V6.1, Phypa:Pp1s541_1V6.1, Phypa:Pp1s28_31V6.1, Phypa:Pp1s39_411V6.1, Phypa:Pp1s22_23V6.1, Phypa:Pp1s1_684V6.1, Cucsa:Cucsa.102470.1, Arath:AT1G45201.2, Araly:Araly1_494726, Cucsa:Cucsa.102460.1, Araly:Araly1_358854, Orysa:LOC_Os06g10850.1, Arath:AT1G4…
333	Pp1s52_236V6.1	unchanged	unchanged	down	unchanged	unchanged	unchanged	unchanged	unchanged	unchanged	up	92	17	Zeama:Zeama_051999_P.01, Manes:cassava7216.valid.m1, Phypa:Pp1s231_41V6.1, Vitvi:GSVIVP00037390001, Sorbi:Sb09g023180.1, Phypa:Pp1s52_236V6.1, Manes:cassava29283.valid.m1, Sorbi:Sb04g009280.1, Phypa:Pp1s231_41V6.2, Sorbi:Sb03g038600.1, Zeama:Zeama_047677_P.01, Vitvi:GSVIVP00006507001, Phypa:Pp1s231_41V6.3, Manes:cassava43587.valid.m1, Medtr:Medtr_CR378662_12.2, Phypa:Pp1s97_204V6.1, Vitvi:GSVIVP0…
333	Pp1s89_26V6.1	unchanged	unchanged	up	up	unchanged	up	up	up	up	unchanged	92	17	Phypa:Pp1s52_236V6.1, Poptr:POPTR_0008s07340.1, Manes:cassava29283.valid.m1, Araly:Araly1_903051, Mimgu:mgf023916m, Glyma:Glyma1_16290025, Bradi:Bradi2g22510.1, Sorbi:Sb01g038150.1, Manes:cassava7216.valid.m1, Phypa:Pp1s1_246V6.1, Sorbi:Sb03g038600.1, Sorbi:Sb09g023180.1, Phypa:Pp1s231_41V6.2, Phypa:Pp1s231_41V6.1, Sorbi:Sb04g009280.1, Vitvi:GSVIVP00037390001, Vitvi:GSVIVP00029365001, Vitvi:GSVIV…
334	Pp1s112_172V6.1	unchanged	unchanged	unchanged	down	unchanged	unchanged	down	unchanged	down	down	92	16	Bradi:Bradi5g01130.1, Glyma:Glyma1_16285725, Selmo:Selmo1_3_407495, Manes:cassava29183.valid.m1, Glyma:Glyma1_16307589, Manes:cassava35779.valid.m1, Manes:cassava914.valid.m1, Manes:cassava24379.valid.m1, Manes:cassava30240.valid.m1, Mimgu:mgf003646m, Manes:cassava30896.valid.m1, Manes:cassava337.valid.m1, Manes:cassava29992.valid.m1, Manes:cassava14086.m1, Medtr:Medtr_AC141435_21.2, Medtr:Medtr_…
334	Pp1s67_160V6.1	up	unchanged	down	unchanged	unchanged	down	down	down	down	unchanged	92	16	Manes:cassava914.valid.m1, Mimgu:mgf007892m, Araly:Araly1_887643, Manes:cassava29183.valid.m1, Araly:Araly1_865133, Glyma:Glyma1_16285725, Glyma:Glyma1_16307589, Manes:cassava35779.valid.m1, Mimgu:mgf003646m, Manes:cassava30240.valid.m1, Manes:cassava337.valid.m1, Manes:cassava24379.valid.m1, Medtr:Medtr_AC141435_21.2, Mimgu:mgf012710m, Mimgu:mgf016233m, Medtr:Medtr_CT030174_5.2, Manes:cassava140…
337	Pp1s15_115V6.1	unchanged	unchanged	up	up	unchanged	up	unchanged	up	unchanged	unchanged	90	18	Medtr:Medtr_AC171266_12.2, Glyma:Glyma1_16252002, Manes:cassava1298.valid.m1, Orysa:LOC_Os08g15420.1, Bradi:Bradi2g20140.1, Bradi:Bradi1g07280.1, Orysa:LOC_Os05g43530.1, Bradi:Bradi2g50970.1, Orysa:LOC_Os07g03260.1, Poptr:POPTR_0006s28560.1, Chlre:Chlre4_401438, Cucsa:Cucsa.311130.1, Orysa:LOC_Os03g56060.1, Cucsa:Cucsa.158900.1, Orysa:LOC_Os09g25900.1, Cucsa:Cucsa.395390.1, Poptr:POPTR_0002s24980…
337	Pp1s373_28V6.1	unchanged	unchanged	up	unchanged	unchanged	unchanged	unchanged	unchanged	unchanged	down	90	18	Arath:AT3G07330.1, Poptr:POPTR_0006s28560.1, Phypa:Pp1s162_130V6.1, Bradi:Bradi2g50970.1, Bradi:Bradi1g07280.1, Orysa:LOC_Os07g03260.1, Bradi:Bradi2g20140.1, Orysa:LOC_Os05g43530.1, Orysa:LOC_Os03g56060.1, Orysa:LOC_Os08g15420.1, Chlre:Chlre4_401438, Cucsa:Cucsa.395390.1, Cucsa:Cucsa.158900.1, Orysa:LOC_Os09g25900.1, Manes:cassava24972.valid.m1, Poptr:POPTR_0002s24980.1, Cucsa:Cucsa.311130.1, Cuc…
342	Pp1s26_166V6.1	unchanged	down	unchanged	down	down	unchanged	down	unchanged	unchanged	unchanged	90	16	Araly:Araly1_348799, Arath:AT3G57270.1, Phypa:Pp1s447_13V6.1, Sorbi:Sb09g018730.4, Araly:Araly1_329886, Medtr:Medtr_AC146562_43.2, Mimgu:mgf016583m, Sorbi:Sb09g018730.2, Medtr:Medtr_AC144539_28.2, Medtr:Medtr_AC202472_12.1, Cucsa:Cucsa.356950.1, Medtr:Medtr_AC149491_34.2, Bradi:Bradi2g27140.1, Sorbi:Sb09g018730.1, Medtr:Medtr_AC202472_14.1, Glyma:Glyma1_16298851, Bradi:Bradi2g60490.1, Manes:cassa…
344	Pp1s81_20V6.1	unchanged	unchanged	unchanged	up	unchanged	unchanged	up	unchanged	up	unchanged	90	20	Glyma:Glyma1_16261140, Orysa:LOC_Os02g51500.2, Glyma:Glyma1_16269552, Orysa:LOC_Os04g32270.1, Orysa:LOC_Os03g31290.1, Mimgu:mgf015513m, Manes:cassava36170.valid.m1, Mimgu:mgf007789m, Glyma:Glyma1_16312907, Micp2:Micp2_64766, Glyma:Glyma1_16310987, Bradi:Bradi5g08370.2, Cyame:Cyame_CMT032C, Cucsa:Cucsa.157960.2, Cucsa:Cucsa.157140.3, Cucsa:Cucsa.157960.4, Cucsa:Cucsa.157140.1, Manes:cassava22485.v…
346	Pp1s10_153V6.1	unchanged	unchanged	unchanged	up	unchanged	unchanged	up	unchanged	up	up	89	19	Manes:cassava38678.m1, Sorbi:Sb06g018050.1, Arath:AT1G65960.2, Manes:cassava36606.valid.m1, Arath:AT1G65960.1, Bradi:Bradi3g37830.1, Araly:Araly1_488599, Araly:Araly1_894224, Araly:Araly1_484123, Arath:AT2G02010.1, Bradi:Bradi5g11600.1, Arath:AT5G17330.1, Arath:AT2G02000.1, Bradi:Bradi1g68810.1, Arath:AT3G17760.2, Bradi:Bradi1g10480.1, Arath:AT3G17760.1, Carpa:CARPA_evm.TU.contig_32361.1, Glyma:G…
347	Pp1s18_255V6.1	unchanged	unchanged	unchanged	up	unchanged	unchanged	up	unchanged	up	up	89	24	Poptr:POPTR_0006s02780.1, Selmo:Selmo1_3_141966, Araly:Araly1_484819, Araly:Araly1_894287, Chlsp:Chlsp_59820, Medtr:Medtr_AC130803_25.2, Manes:cassava18537.valid.m1, Phypa:Pp1s79_158V6.1, Araly:Araly1_915929, Manes:cassava22351.valid.m1, Manes:cassava6820.valid.m1, Manes:cassava24020.valid.m1, Manes:cassava24021.valid.m1, Araly:Araly1_481582, Medtr:Medtr_AC145330_19.2, Micp1:Micp1_49475, Mimgu:mg…
347	Pp1s32_338V6.1	unchanged	unchanged	unchanged	unchanged	unchanged	up	up	unchanged	unchanged	unchanged	89	24	Araly:Araly1_894287, Phypa:Pp1s79_158V6.2, Manes:cassava6820.valid.m1, Manes:cassava18537.valid.m1, Mimgu:mgf011076m, Cucsa:Cucsa.142500.1, Phypa:Pp1s79_158V6.1, Medtr:Medtr_AC185135_4.2, Araly:Araly1_481582, Manes:cassava22351.valid.m1, Araly:Araly1_915929, Manes:cassava24020.valid.m1, Medtr:Medtr_AC145330_19.2, Manes:cassava24021.valid.m1, Medtr:Medtr_AC130803_25.2, Arath:AT5G37780.1, Araly:Ara…
350	Pp1s135_121V6.1	unchanged	up	up	unchanged	unchanged	unchanged	unchanged	unchanged	unchanged	unchanged	89	16	Sorbi:Sb01g038310.2, Phypa:Pp1s230_53V6.1, Manes:cassava22949.valid.m1, Phypa:Pp1s2_206V6.1, Phypa:Pp1s135_121V6.2, Phypa:Pp1s135_121V6.1, Glyma:Glyma1_16294548, Sorbi:Sb01g038310.1, Phypa:Pp1s434_22V6.1, Phypa:Pp1s209_88V6.1, Araly:Araly1_321719, Araly:Araly1_903309, Sorbi:Sb09g023100.1, Bradi:Bradi1g65340.2, Araly:Araly1_494398, Vitvi:GSVIVP00027827001, Araly:Araly1_914815, Zeama:Zeama_075269_P…
350	Pp1s230_53V6.1	unchanged	unchanged	up	up	unchanged	up	up	up	up	unchanged	89	16	Araly:Araly1_903309, Phypa:Pp1s135_121V6.2, Orysa:LOC_Os01g10900.1, Zeama:Zeama_075269_P.01, Phypa:Pp1s22_83V6.1, Phypa:Pp1s2_206V6.1, Phypa:Pp1s230_53V6.1, Phypa:Pp1s135_121V6.1, Cucsa:Cucsa.213070.6, Phypa:Pp1s434_22V6.1, Phypa:Pp1s209_88V6.1, Selmo:Selmo1_3_86219, Glyma:Glyma1_16249992, Araly:Araly1_321719, Araly:Araly1_914815, Glyma:Glyma1_16298151, Sorbi:Sb01g038310.2, Glyma:Glyma1_16307740,…
357	Pp1s423_29V6.1	unchanged	unchanged	up	up	unchanged	up	up	unchanged	unchanged	unchanged	90	18	Poptr:POPTR_0015s09780.2, Glyma:Glyma1_16259451, Orysa:LOC_Os12g19030.1, Poptr:POPTR_0010s05940.1, Arath:AT5G14420.1, Glyma:Glyma1_16256936, Arath:AT5G14420.4, Phypa:Pp1s388_7V6.1, Phypa:Pp1s49_225V6.1, Phypa:Pp1s30_112V6.2, Arath:AT3G01650.1, Arath:AT1G67800.3, Arath:AT1G67800.1, Araly:Araly1_896079, Bradi:Bradi4g39040.3, Bradi:Bradi1g36250.2, Cucsa:Cucsa.340150.3, Bradi:Bradi2g58190.2, Cucsa:Cu…
361	Pp1s257_72V6.1	unchanged	unchanged	unchanged	unchanged	unchanged	up	up	unchanged	unchanged	unchanged	88	25	Glyma:Glyma1_16307185, Manes:cassava12359.valid.m1, Glyma:Glyma1_16268644, Glyma:Glyma1_16247749, Orysa:LOC_Os08g22354.2, Glyma:Glyma1_16317454, Glyma:Glyma1_16303108, Glyma:Glyma1_16261689, Guith:Guith_NP_113243.1, Glyma:Glyma1_16294933, Glyma:Glyma1_16254823, Manes:cassava17495.valid.m1, Manes:cassava6947.valid.m1, Manes:cassava6759.valid.m1, Manes:cassava31766.valid.m1, Micp2:Micp2_60033, Orys…
367	Pp1s233_24V6.1	unchanged	unchanged	down	unchanged	unchanged	down	unchanged	down	unchanged	up	87	18	Glyma:Glyma1_16298829, Glyma:Glyma1_16299684, Cucsa:Cucsa.212560.1, Vitvi:GSVIVP00033144001, Vitvi:GSVIVP00029101001, Glyma:Glyma1_16314532, Zeama:Zeama_129889_P.01, Vitvi:GSVIVP00022486001, Medtr:Medtr_AC152185_37.2, Zeama:Zeama_124532_P.01, Cucsa:Cucsa.100300.1, Zeama:Zeama_181028_P.01, Zeama:Zeama_157633_P.01, Glyma:Glyma1_16316407, Glyma:Glyma1_16280183, Glyma:Glyma1_16274710, Glyma:Glyma1_16…
367	Pp1s81_159V6.1	unchanged	unchanged	down	unchanged	unchanged	down	unchanged	down	unchanged	up	87	18	Zeama:Zeama_124532_P.01, Orysa:LOC_Os03g51030.2, Vitvi:GSVIVP00033144001, Phypa:Pp1s4_493V6.1, Micp1:Micp1_18100, Arath:AT1G09570.1, Vitvi:GSVIVP00003388001, Glyma:Glyma1_16314532, Arath:AT2G18790.1, Vitvi:GSVIVP00029101001, Zeama:Zeama_129889_P.01, Glyma:Glyma1_16253791, Lotja:Lotja_AP004520_14.1, Vitvi:GSVIVP00022486001, Zeama:Zeama_157633_P.01, Glyma:Glyma1_16280183, Glyma:Glyma1_16316407, Zea…
367	Pp1s91_116V6.1	unchanged	unchanged	down	down	unchanged	down	down	down	down	unchanged	87	18	Cucsa:Cucsa.212560.1, Glyma:Glyma1_16314532, Zeama:Zeama_129889_P.01, Sorbi:Sb01g009920.1, Vitvi:GSVIVP00003388001, Glyma:Glyma1_16253791, Vitvi:GSVIVP00033144001, Vitvi:GSVIVP00029101001, Medtr:Medtr_AC152185_37.2, Vitvi:GSVIVP00022486001, Orysa:LOC_Os03g54084.1, Glyma:Glyma1_16275450, Glyma:Glyma1_16316407, Glyma:Glyma1_16280183, Arath:AT1G09570.1, Zeama:Zeama_181028_P.01, Zeama:Zeama_092174_P.…
368	Pp1s27_81V6.1	unchanged	unchanged	unchanged	down	unchanged	unchanged	down	unchanged	down	down	87	19	Poptr:POPTR_0013s05850.2, Sorbi:Sb01g012960.2, Poptr:POPTR_0019s05430.1, Poptr:POPTR_0019s05430.3, Manes:cassava12362.valid.m1, Poptr:POPTR_0013s05850.1, Sorbi:Sb01g012960.3, Poptr:POPTR_0004s20220.1, Poptr:POPTR_0019s05430.13, Poptr:POPTR_0019s05430.2, Ricco:Ricco_29854.m001108, Sorbi:Sb01g012960.1, Selmo:Selmo1_3_171028, Ricco:Ricco_30072.m000966, Zeama:Zeama_165747_P.01, Sorbi:Sb08g022210.1, S…
369	Pp1s121_168V6.1	unchanged	unchanged	up	up	up	up	up	unchanged	unchanged	unchanged	87	22	Ricco:Ricco_30174.m009027, Sorbi:Sb02g012310.1, Bradi:Bradi2g00820.1, Arath:AT5G45300.1, Ricco:Ricco_30174.m009028, Arath:AT5G45300.2, Phypa:Pp1s80_179V6.4, Manes:cassava36844.valid.m1, Ricco:Ricco_29827.m002636, Manes:cassava40157.m1, Ricco:Ricco_30190.m011213, Manes:cassava13119.valid.m1, Phypa:Pp1s80_179V6.5, Selmo:Selmo1_3_419538, Selmo:Selmo1_3_13935, Medtr:Medtr_AC151526_7.2, Phypa:Pp1s80_1…
369	Pp1s153_193V6.1	unchanged	unchanged	unchanged	up	unchanged	up	up	unchanged	up	up	87	22	Glyma:Glyma1_16245258, Arath:AT4G11570.2, Araly:Araly1_346398, Poptr:POPTR_0014s07950.2, Phypa:Pp1s80_179V6.4, Ricco:Ricco_30174.m009028, Arath:AT5G45300.1, Arath:AT5G45300.2, Ricco:Ricco_30174.m009027, Ricco:Ricco_30190.m011213, Ricco:Ricco_29827.m002636, Manes:cassava40157.m1, Manes:cassava36844.valid.m1, Phypa:Pp1s80_179V6.5, Medtr:Medtr_AC151526_7.2, Manes:cassava13119.valid.m1, Selmo:Selmo1_…
369	Pp1s16_320V6.1	unchanged	unchanged	up	unchanged	unchanged	up	unchanged	unchanged	unchanged	down	87	22	Ricco:Ricco_30174.m009028, Arath:AT4G11570.2, Arath:AT5G45300.2, Ricco:Ricco_30174.m009027, Arath:AT5G45300.1, Manes:cassava40157.m1, Manes:cassava36844.valid.m1, Ricco:Ricco_30190.m011213, Ricco:Ricco_29827.m002636, Medtr:Medtr_AC151526_7.2, Phypa:Pp1s80_179V6.5, Selmo:Selmo1_3_13935, Phypa:Pp1s80_179V6.1, Selmo:Selmo1_3_419538, Manes:cassava13119.valid.m1, Bradi:Bradi2g00820.1, Phypa:Pp1s153_19…
369	Pp1s80_179V6.1	unchanged	unchanged	up	up	unchanged	up	up	unchanged	up	up	87	22	Medtr:Medtr_AC151526_7.2, Arath:AT5G45300.2, Glyma:Glyma1_16277770, Poptr:POPTR_0003s10570.1, Arath:AT4G11570.2, Arath:AT5G45300.1, Ricco:Ricco_30174.m009027, Ricco:Ricco_30174.m009028, Selmo:Selmo1_3_13935, Manes:cassava36844.valid.m1, Ricco:Ricco_29827.m002636, Phypa:Pp1s80_179V6.1, Ricco:Ricco_30190.m011213, Manes:cassava40157.m1, Phypa:Pp1s80_179V6.5, Selmo:Selmo1_3_419538, Manes:cassava13119…
370	Pp1s158_7V6.1	unchanged	unchanged	unchanged	down	unchanged	unchanged	down	unchanged	down	unchanged	87	25	Chlre:Chlre4_404885, Phypa:Pp1s6_143V6.1, Arath:AT2G28620.1, Arath:AT3G45850.1, Arath:AT2G37420.1, Arath:AT2G36200.1, Bradi:Bradi3g42840.1, Bradi:Bradi4g45320.1, Glyma:Glyma1_16278636, Zeama:Zeama_119673_P.01, Bradi:Bradi2g37750.1, Glyma:Glyma1_16284009, Zeama:Zeama_171220_P.01, Carpa:CARPA_evm.TU.contig_30481.2, Glyma:Glyma1_16286805, Bradi:Bradi1g66320.1, Glyma:Glyma1_16293300, Cucsa:Cucsa.2135…
370	Pp1s6_143V6.1	unchanged	unchanged	unchanged	up	unchanged	unchanged	up	unchanged	unchanged	up	87	25	Cucsa:Cucsa.241290.1, Vitvi:GSVIVP00021586001, Araly:Araly1_482593, Zeama:Zeama_171220_P.01, Arath:AT2G36200.1, Glyma:Glyma1_16284009, Sorbi:Sb08g000250.1, Zeama:Zeama_119673_P.01, Carpa:CARPA_evm.TU.contig_30481.2, Volca:Volca1_62944, Zeama:Zeama_131299_P.01, Sorbi:Sb07g024150.1, Arath:AT2G37420.1, Glyma:Glyma1_16293300, Selmo:Selmo1_3_413860, Orysa:LOC_Os05g02670.2, Sorbi:Sb05g000240.1, Sorbi:S…
371	Pp1s12_349V6.1	unchanged	unchanged	unchanged	up	unchanged	up	up	unchanged	unchanged	unchanged	87	26	Ostta:Ostta_15034, Medtr:Medtr_AC144389_67.2, Poptr:POPTR_0015s01000.1, Phypa:Pp1s12_349V6.2, Ostlu:Ostlu_9095, Orysa:LOC_Os05g01820.1, Orysa:LOC_Os01g73990.1, Poptr:POPTR_0001s32140.1, Poptr:POPTR_0012s03170.1, Poptr:POPTR_0017s08140.1, Poptr:POPTR_0014s01940.1, Ricco:Ricco_30213.m000673, Vitvi:GSVIVP00037202001, Poptr:POPTR_0002s24400.1, Selmo:Selmo1_3_271829, Sorbi:Sb09g000970.1, Ricco:Ricco_3…
372	Pp1s387_48V6.1	unchanged	unchanged	up	unchanged	unchanged	up	unchanged	unchanged	unchanged	down	87	20	Orysa:LOC_Os04g53680.1, Poptr:POPTR_0015s12380.1, Orysa:LOC_Os10g41430.1, Poptr:POPTR_0002s05370.1, Poptr:POPTR_0013s02390.1, Poptr:POPTR_0005s03660.1, Poptr:POPTR_0013s02390.2, Poptr:POPTR_0002s05370.3, Poptr:POPTR_0002s05370.4, Poptr:POPTR_0002s05370.5, Poptr:POPTR_0296s00210.1, Poptr:POPTR_0012s11610.1, Poptr:POPTR_0002s05370.2, Poptr:POPTR_0005s23140.1, Cucsa:Cucsa.362490.1, Manes:cassava1298…
375	Pp1s54_189V6.1	unchanged	unchanged	down	unchanged	unchanged	down	unchanged	down	unchanged	up	86	25	Zeama:Zeama_125624_P.01, Ricco:Ricco_30170.m014359, Cucsa:Cucsa.077550.1, Bradi:Bradi5g09170.1, Ricco:Ricco_27496.m000095, Poptr:POPTR_0006s11600.1, Sorbi:Sb06g015360.1, Cucsa:Cucsa.378410.1, Selmo:Selmo1_3_437348, Selmo:Selmo1_3_437417, Cucsa:Cucsa.077550.2, Sorbi:Sb04g021540.1, Cucsa:Cucsa.077550.3, Manes:cassava17079.m1, Cyame:Cyame_CMH144C, Glyma:Glyma1_16254538, Cucsa:Cucsa.378410.2, Sorbi:S…
375	Pp1s64_78V6.1	unchanged	unchanged	down	unchanged	unchanged	down	unchanged	down	unchanged	up	86	25	Sorbi:Sb06g015360.1, Chlsp:Chlsp_29960, Ricco:Ricco_27496.m000095, Manes:cassava17079.m1, Cucsa:Cucsa.378410.1, Poptr:POPTR_0006s11600.1, Orysa:LOC_Os04g33460.1, Ricco:Ricco_30170.m014359, Cucsa:Cucsa.077550.1, Selmo:Selmo1_3_437348, Cucsa:Cucsa.077550.2, Sorbi:Sb04g021540.1, Cucsa:Cucsa.077550.3, Selmo:Selmo1_3_437417, Zeama:Zeama_032628_P.01, Vitvi:GSVIVP00021658001, Cucsa:Cucsa.378410.2, Cyame…
376	Pp1s145_136V6.1	unchanged	unchanged	unchanged	up	unchanged	unchanged	up	unchanged	up	up	86	16	Orysa:LOC_Os04g40070.1, Glyma:Glyma1_16298350, Manes:cassava7944.valid.m1, Bradi:Bradi1g36390.1, Arath:AT4G03000.2, Manes:cassava1994.valid.m1, Bradi:Bradi3g07360.1, Manes:cassava23114.valid.m1, Manes:cassava3110.m1, Bradi:Bradi1g43230.1, Manes:cassava2454.valid.m1, Bradi:Bradi5g13380.1, Bradi:Bradi3g39100.1, Medtr:Medtr_AC169126_16.2, Medtr:Medtr_AC166287_13.2, Ricco:Ricco_30147.m013874, Bradi:B…
376	Pp1s26_247V6.1	unchanged	unchanged	unchanged	up	unchanged	unchanged	up	unchanged	up	up	86	16	Zeama:Zeama_139811_P.01, Bradi:Bradi1g36390.1, Mimgu:mgf018022m, Manes:cassava7944.valid.m1, Glyma:Glyma1_16298350, Manes:cassava1994.valid.m1, Manes:cassava3110.m1, Bradi:Bradi3g07360.1, Manes:cassava2454.valid.m1, Bradi:Bradi5g13380.1, Manes:cassava23114.valid.m1, Bradi:Bradi1g43230.1, Bradi:Bradi3g39100.1, Bradi:Bradi2g36650.1, Medtr:Medtr_AC166287_13.2, Phypa:Pp1s26_247V6.1, Cucsa:Cucsa.09875…
376	Pp1s284_21V6.1	unchanged	unchanged	down	down	unchanged	down	down	down	unchanged	unchanged	86	16	Bradi:Bradi5g13380.1, Orysa:LOC_Os04g40070.1, Glyma:Glyma1_16298350, Manes:cassava1994.valid.m1, Sorbi:Sb10g010850.1, Orysa:LOC_Os08g38440.1, Bradi:Bradi1g36390.1, Bradi:Bradi3g07360.1, Manes:cassava7944.valid.m1, Manes:cassava23114.valid.m1, Bradi:Bradi1g43230.1, Manes:cassava2454.valid.m1, Sorbi:Sb02g032390.1, Bradi:Bradi3g39100.1, Glyma:Glyma1_16274464, Bradi:Bradi2g36650.1, Glyma:Glyma1_16298…
376	Pp1s288_2V6.1	unchanged	unchanged	up	down	unchanged	unchanged	down	unchanged	down	down	86	16	Glyma:Glyma1_16298350, Glyma:Glyma1_16298581, Manes:cassava1994.valid.m1, Orysa:LOC_Os08g38440.1, Bradi:Bradi3g07360.1, Manes:cassava7944.valid.m1, Bradi:Bradi1g36390.1, Zeama:Zeama_027665_P.01, Bradi:Bradi1g43230.1, Manes:cassava23114.valid.m1, Glyma:Glyma1_16291861, Manes:cassava2454.valid.m1, Bradi:Bradi3g39100.1, Araly:Araly1_490262, Cucsa:Cucsa.098750.3, Bradi:Bradi5g13380.1, Manes:cassava31…
376	Pp1s67_169V6.1	unchanged	unchanged	up	up	unchanged	up	up	up	up	unchanged	86	16	Bradi:Bradi3g07360.1, Manes:cassava7944.valid.m1, Poptr:POPTR_0010s02870.1, Glyma:Glyma1_16291861, Glyma:Glyma1_16298350, Zeama:Zeama_139811_P.01, Manes:cassava1994.valid.m1, Ricco:Ricco_30147.m013874, Bradi:Bradi1g36390.1, Bradi:Bradi1g43230.1, Manes:cassava23114.valid.m1, Sorbi:Sb02g032390.1, Zeama:Zeama_179351_P.01, Manes:cassava2454.valid.m1, Bradi:Bradi3g39100.1, Orysa:LOC_Os04g40070.1, Sorb…
377	Pp1s16_213V6.1	unchanged	unchanged	down	down	unchanged	unchanged	unchanged	down	unchanged	unchanged	86	23	Bradi:Bradi4g36490.2, Cucsa:Cucsa.137600.1, Orysa:LOC_Os01g60350.1, Orysa:LOC_Os06g47130.2, Medtr:Medtr_AC202368_13.1, Bradi:Bradi3g12250.2, Bradi:Bradi4g36490.1, Orysa:LOC_Os02g25060.1, Carpa:CARPA_evm.TU.contig_25278.2, Orysa:LOC_Os06g47130.1, Orysa:LOC_Os02g25060.2, Bradi:Bradi1g33150.1, Bradi:Bradi3g12250.3, Chlsp:Chlsp_136649, Poptr:POPTR_0002s02130.1, Orysa:LOC_Os06g47130.3, Chlre:Chlre4_28…
377	Pp1s9_391V6.1	unchanged	unchanged	unchanged	up	unchanged	unchanged	up	unchanged	up	up	86	23	Orysa:LOC_Os01g60350.1, Carpa:CARPA_evm.TU.contig_25278.2, Bradi:Bradi3g12250.2, Poptr:POPTR_0002s02130.1, Bradi:Bradi3g12250.3, Orysa:LOC_Os02g25060.1, Orysa:LOC_Os06g47130.1, Bradi:Bradi4g36490.1, Bradi:Bradi4g36490.2, Orysa:LOC_Os02g25060.2, Bradi:Bradi1g33150.1, Orysa:LOC_Os06g47130.2, Chlsp:Chlsp_136649, Phypa:Pp1s9_391V6.1, Orysa:LOC_Os06g47130.3, Chlre:Chlre4_283360, Ostlu:Ostlu_33544, Chl…
378	Pp1s225_55V6.1	unchanged	unchanged	unchanged	up	unchanged	unchanged	up	unchanged	up	up	86	24	Lotja:Lotja_AP006700_5.1, Micp2:Micp2_78309, Manes:cassava12380.valid.m1, Zeama:Zeama_057402_P.01, Lotja:Lotja_AP006700_1.1, Glyma:Glyma1_16282636, Cucsa:Cucsa.252300.1, Manes:cassava46521.m1, Manes:cassava17929.valid.m1, Lotja:Lotja_AP006700_2.1, Lotja:Lotja_AP006700_9.1, Manes:cassava20090.m1, Manes:cassava20093.m1, Manes:cassava22287.valid.m1, Manes:cassava22286.valid.m1, Manes:cassava25467.m1…
387	Pp1s383_1V6.1	unchanged	unchanged	up	up	unchanged	up	up	up	up	unchanged	85	25	Ricco:Ricco_29706.m001331, Arath:AT1G54270.1, Bradi:Bradi3g03710.1, Arath:AT3G13920.2, Arath:AT3G13920.3, Arath:AT3G13920.1, Poptr:POPTR_0001s20480.2, Ricco:Ricco_29863.m001062, Ricco:Ricco_29912.m005374, Bradi:Bradi1g34170.1, Arath:AT1G72730.1, Bradi:Bradi1g34170.3, Bradi:Bradi1g34170.4, Bradi:Bradi1g34170.2, Cucsa:Cucsa.341010.2, Vitvi:GSVIVP00032180001, Chlre:Chlre4_188942, Volca:Volca1_120953…
387	Pp1s77_16V6.1	unchanged	unchanged	up	up	unchanged	unchanged	up	unchanged	unchanged	unchanged	85	25	Manes:cassava31549.valid.m1, Sorbi:Sb10g028940.1, Arath:AT1G54270.1, Ostta:Ostta_28625, Cucsa:Cucsa.341010.2, Poptr:POPTR_0001s20480.2, Arath:AT3G13920.1, Bradi:Bradi1g34170.3, Sorbi:Sb04g003390.1, Ricco:Ricco_29912.m005374, Arath:AT1G72730.1, Ricco:Ricco_29706.m001331, Arath:AT3G13920.2, Orysa:LOC_Os06g48750.3, Selmo:Selmo1_3_143895, Ricco:Ricco_29863.m001062, Selmo:Selmo1_3_116103, Selmo:Selmo1…
390	Pp1s168_29V6.1	unchanged	unchanged	unchanged	down	unchanged	down	down	unchanged	down	unchanged	85	17	Medtr:Medtr_AC145218_27.2, Manes:cassava37077.valid.m1, Selmo:Selmo1_3_119243, Phypa:Pp1s4_43V6.4, Selmo:Selmo1_3_118035, Selmo:Selmo1_3_140273, Phypa:Pp1s168_29V6.1, Phypa:Pp1s309_28V6.1, Medtr:Medtr_AC157890_26.2, Sorbi:Sb06g029660.1, Phypa:Pp1s309_38V6.1, Manes:cassava273.valid.m1, Manes:cassava37884.valid.m1, Lotja:Lotja_AP006087_16.1, Poptr:POPTR_0001s12640.1, Phypa:Pp1s4_43V6.1, Glyma:Glyma…
391	Pp1s34_154V6.1	unchanged	unchanged	up	up	unchanged	up	up	up	up	up	85	17	Poptr:POPTR_0005s16310.1, Selmo:Selmo1_3_267164, Glyma:Glyma1_16288586, Poptr:POPTR_0011s15460.1, Poptr:POPTR_0001s45420.2, Zeama:Zeama_070708_P.01, Poptr:POPTR_0014s15200.2, Araly:Araly1_473475, Orysa:LOC_Os03g38050.1, Poptr:POPTR_0001s45420.1, Poptr:POPTR_0014s15200.1, Ricco:Ricco_29600.m000560, Selmo:Selmo1_3_81097, Ricco:Ricco_29908.m005951, Selmo:Selmo1_3_427432, Ricco:Ricco_30068.m002602, Z…
392	Pp1s218_3V6.1	unchanged	unchanged	unchanged	unchanged	unchanged	down	down	down	down	unchanged	85	16	Sorbi:Sb02g029080.1, Zeama:Zeama_158618_P.01, Sorbi:Sb04g034530.1, Selmo:Selmo1_3_437767, Cucsa:Cucsa.042790.1, Sorbi:Sb07g026540.1, Zeama:Zeama_135811_P.01, Zeama:Zeama_050797_P.01, Vitvi:GSVIVP00025946001, Zeama:Zeama_179354_P.01, Zeama:Zeama_046459_P.01, Zeama:Zeama_142182_P.01, Vitvi:GSVIVP00033506001, Cucsa:Cucsa.149990.1, Phypa:Pp1s145_119V6.1, Phypa:Pp1s218_3V6.1, Phypa:Pp1s40_200V6.1, Phy…
401	Pp1s395_19V6.1	unchanged	unchanged	up	up	unchanged	unchanged	up	unchanged	up	up	84	24	Phypa:Pp1s38_163V6.1, Poptr:POPTR_0014s03930.2, Bradi:Bradi4g02760.6, Glyma:Glyma1_16282916, Cucsa:Cucsa.232450.4, Glyma:Glyma1_16245626, Phypa:Pp1s395_19V6.1, Bradi:Bradi1g14360.1, Chlsp:Chlsp_35770, Cucsa:Cucsa.232450.3, Araly:Araly1_328082, Vitvi:GSVIVP00025021001, Phypa:Pp1s38_163V6.2, Phypa:Pp1s395_19V6.3, Phypa:Pp1s265_4V6.1, Bradi:Bradi4g02760.7, Phypa:Pp1s194_154V6.1, Phypa:Pp1s395_19V6.2…
403	Pp1s124_113V6.1	unchanged	unchanged	down	up	unchanged	down	up	down	up	up	84	22	Orysa:LOC_Os02g54150.1, Zeama:Zeama_123227_P.01, Manes:cassava35275.valid.m1, Poptr:POPTR_0018s07360.1, Cucsa:Cucsa.359920.2, Manes:cassava31608.valid.m1, Manes:cassava25048.valid.m1, Lotja:Lotja_AP006658_22.1, Glyma:Glyma1_16275218, Manes:cassava7815.valid.m1, Micp1:Micp1_22395, Mimgu:mgf001130m, Medtr:Medtr_AC124967_40.2, Medtr:Medtr_AC160241_39.2, Micp2:Micp2_88652, Mimgu:mgf001964m, Mimgu:mgf…
406	Pp1s134_145V6.1	unchanged	unchanged	unchanged	unchanged	unchanged	unchanged	down	unchanged	down	unchanged	85	16	Vitvi:GSVIVP00030240001, Cucsa:Cucsa.116360.1, Zeama:Zeama_153366_P.01, Glyma:Glyma1_16272756, Vitvi:GSVIVP00016739001, Bradi:Bradi2g00900.2, Bradi:Bradi2g31990.1, Bradi:Bradi2g07560.1, Vitvi:GSVIVP00038152001, Bradi:Bradi2g40080.1, Glyma:Glyma1_16244307, Cucsa:Cucsa.238210.2, Cucsa:Cucsa.264750.1, Orysa:LOC_Os01g12720.1, Cucsa:Cucsa.238210.1, Cucsa:Cucsa.284120.2, Cucsa:Cucsa.284120.1, Glyma:Gly…
408	Pp1s57_97V6.1	unchanged	unchanged	unchanged	down	unchanged	down	down	down	down	unchanged	84	24	Vitvi:GSVIVP00014221001, Manes:cassava28260.m1, Cucsa:Cucsa.025400.2, Vitvi:GSVIVP00004611001, Vitvi:GSVIVP00023546001, Vitvi:GSVIVP00014222001, Vitvi:GSVIVP00014223001, Volca:Volca1_127274, Zeama:Zeama_067777_P.01, Zeama:Zeama_058158_P.01, Manes:cassava29587.valid.m1, Phypa:Pp1s207_100V6.1, Phypa:Pp1s23_249V6.1, Arath:AT4G16845.1, Cucsa:Cucsa.025400.1, Phypa:Pp1s310_49V6.1, Phypa:Pp1s57_97V6.1, …
409	Pp1s317_45V6.1	unchanged	unchanged	down	unchanged	unchanged	down	unchanged	down	unchanged	up	84	24	Phypa:Pp1s317_45V6.1, Poptr:POPTR_0005s20920.1, Glyma:Glyma1_16257596, Selmo:Selmo1_3_82527, Vitvi:GSVIVP00018570001, Phypa:Pp1s106_68V6.1, Phypa:Pp1s23_109V6.1, Phypa:Pp1s23_109V6.2, Phypa:Pp1s106_68V6.2, Phypa:Pp1s317_49V6.1, Phypa:Pp1s106_67V6.1, Phypa:Pp1s326_66V6.1, Phypa:Pp1s317_45V6.2, Araly:Araly1_897824, Araly:Araly1_470338, Bradi:Bradi4g40800.1, Arath:AT2G15570.1, Araly:Araly1_490216, A…
412	Pp1s33_207V6.1	up	up	up	down	unchanged	unchanged	down	unchanged	down	down	84	22	Volca:Volca1_56216, Phypa:Pp1s33_207V6.1, Phypa:Pp1s109_241V6.6, Araly:Araly1_914854, Selmo:Selmo1_3_266585, Bradi:Bradi1g06430.1, Phypa:Pp1s109_241V6.8, Phypa:Pp1s109_241V6.3, Phypa:Pp1s33_207V6.2, Phypa:Pp1s109_241V6.10, Phypa:Pp1s109_241V6.4, Phypa:Pp1s109_241V6.5, Araly:Araly1_895734, Phypa:Pp1s109_241V6.9, Phypa:Pp1s109_241V6.11, Phypa:Pp1s109_241V6.2, Vitvi:GSVIVP00000984001, Phypa:Pp1s109_…
414	Pp1s102_63V6.1	unchanged	unchanged	down	unchanged	unchanged	down	unchanged	down	unchanged	up	83	24	Bradi:Bradi3g14730.1, Selmo:Selmo1_3_84876, Ostta:Ostta_15785, Arath:AT2G20340.1, Orysa:LOC_Os08g04540.1, Mimgu:mgf014631m, Orysa:LOC_Os10g23900.1, Orysa:LOC_Os05g43510.1, Orysa:LOC_Os08g04560.1, Bradi:Bradi2g02370.1, Ostlu:Ostlu_36228, Bradi:Bradi2g51120.1, Orysa:LOC_Os10g26110.1, Orysa:LOC_Os07g25590.1, Poptr:POPTR_0013s04970.1, Phypa:Pp1s102_59V6.1, Poptr:POPTR_0016s12150.1, Poptr:POPTR_0013s0…
415	Pp1s71_170V6.1	unchanged	unchanged	unchanged	down	unchanged	unchanged	down	unchanged	down	down	83	17	Ricco:Ricco_28429.m000109, Orysa:LOC_Os06g44620.2, Mimgu:mgf000038m, Arath:AT1G51680.2, Cucsa:Cucsa.017470.1, Araly:Araly1_479643, Orysa:LOC_Os08g14760.1, Arath:AT1G51680.3, Orysa:LOC_Os02g08100.1, Orysa:LOC_Os06g44620.1, Orysa:LOC_Os02g46970.1, Orysa:LOC_Os08g34790.1, Poptr:POPTR_0019s07600.1, Poptr:POPTR_0006s18490.1, Bradi:Bradi1g31320.1, Poptr:POPTR_0001s07400.1, Arath:AT1G51680.1, Poptr:POPT…
416	Pp1s52_81V6.1	up	unchanged	up	unchanged	unchanged	unchanged	down	unchanged	unchanged	down	83	23	Ricco:Ricco_29783.m000322, Poptr:POPTR_0018s10940.1, Phypa:Pp1s219_17V6.1, Vitvi:GSVIVP00026410001, Poptr:POPTR_0006s19240.1, Poptr:POPTR_0014s06400.1, Poptr:POPTR_0002s14750.1, Sorbi:Sb01g041030.1, Selmo:Selmo1_3_77268, Sorbi:Sb10g005920.1, Selmo:Selmo1_3_84174, Sorbi:Sb04g035630.1, Selmo:Selmo1_3_89938, Phypa:Pp1s11_253V6.2, Vitvi:GSVIVP00026412001, Vitvi:GSVIVP00026411001, Zeama:Zeama_170336_P…
418	Pp1s11_381V6.1	unchanged	unchanged	unchanged	up	unchanged	unchanged	up	unchanged	up	unchanged	84	21	Chlsp:Chlsp_32423, Sorbi:Sb05g021320.1, Poptr:POPTR_0008s13870.1, Poptr:POPTR_0010s11240.1, Poptr:POPTR_0012s03910.1, Poptr:POPTR_0015s05350.1, Sorbi:Sb05g021240.1, Ricco:Ricco_29968.m000665, Ricco:Ricco_28246.m000115, Ricco:Ricco_29968.m000664, Sorbi:Sb01g041550.1, Selmo:Selmo1_3_91117, Selmo:Selmo1_3_228150, Volca:Volca1_100339, Vitvi:GSVIVP00030645001, Sorbi:Sb01g041570.1, Chlsp:Chlsp_141434, …
421	Pp1s188_63V6.1	unchanged	unchanged	down	unchanged	unchanged	down	unchanged	unchanged	unchanged	up	83	20	Selmo:Selmo1_3_100599, Poptr:POPTR_0010s14840.1, Chlsp:Chlsp_59210, Poptr:POPTR_0002s07550.1, Poptr:POPTR_0005s20790.1, Zeama:Zeama_131016_P.01, Poptr:POPTR_0002s07550.2, Selmo:Selmo1_3_124581, Poptr:POPTR_0003s16620.1, Ricco:Ricco_30174.m009059, Poptr:POPTR_0001s13490.1, Selmo:Selmo1_3_109915, Ricco:Ricco_29648.m001929, Ricco:Ricco_29929.m004611, Sorbi:Sb01g015160.1, Vitvi:GSVIVP00014345001, Sor…
427	Pp1s54_72V6.1	unchanged	unchanged	up	unchanged	unchanged	up	unchanged	unchanged	unchanged	down	82	25	Sorbi:Sb01g009685.2, Orysa:LOC_Os03g51430.1, Medtr:Medtr_AC145330_13.2, Arath:AT1G75170.1, Manes:cassava35613.valid.m1, Medtr:Medtr_AC174298_3.2, Poptr:POPTR_0013s06500.4, Orysa:LOC_Os03g51430.2, Micp2:Micp2_86170, Micp1:Micp1_19398, Mimgu:mgf000693m, Mimgu:mgf019746m, Poptr:POPTR_0013s06500.1, Ostta:Ostta_32312, Ostlu:Ostlu_5754, Orysa:LOC_Os01g16000.1, Poptr:POPTR_0002s26250.1, Sorbi:Sb01g00968…
428	Pp1s130_99V6.1	unchanged	unchanged	unchanged	up	unchanged	unchanged	up	unchanged	up	up	83	26	Cucsa:Cucsa.322920.1, Zeama:Zeama_151156_P.01, Cucsa:Cucsa.099130.5, Vitvi:GSVIVP00036186001, Medtr:Medtr_CR962130_21.2, Sorbi:Sb02g031600.1, Chlsp:Chlsp_142454, Phypa:Pp1s126_60V6.1, Sorbi:Sb04g001590.1, Cucsa:Cucsa.099130.2, Cucsa:Cucsa.099130.1, Manes:cassava18668.valid.m1, Cucsa:Cucsa.099130.3, Arath:AT2G17700.1, Cucsa:Cucsa.099130.4, Cucsa:Cucsa.322920.8, Medtr:Medtr_AC169089_46.2, Medtr:Med…
428	Pp1s17_22V6.1	unchanged	unchanged	down	unchanged	unchanged	down	unchanged	down	unchanged	unchanged	83	26	Sorbi:Sb02g031600.1, Poptr:POPTR_0007s09290.1, Cucsa:Cucsa.322920.8, Chlsp:Chlsp_142454, Araly:Araly1_900118, Manes:cassava18668.valid.m1, Cucsa:Cucsa.099130.1, Sorbi:Sb04g001590.1, Cucsa:Cucsa.099130.3, Cucsa:Cucsa.099130.2, Medtr:Medtr_AC169089_46.2, Medtr:Medtr_CR962130_21.2, Micp1:Micp1_45380, Cucsa:Cucsa.099130.5, Vitvi:GSVIVP00036186001, Medtr:Medtr_CU459031_2.1, Cucsa:Cucsa.099130.6, Cucsa…
428	Pp1s31_3V6.1	unchanged	unchanged	down	unchanged	unchanged	down	unchanged	down	unchanged	unchanged	83	26	Glyma:Glyma1_16281946, Orysa:LOC_Os06g50920.1, Chlsp:Chlsp_142454, Micp1:Micp1_45380, Selmo:Selmo1_3_444789, Arath:AT2G17700.1, Cucsa:Cucsa.099130.3, Sorbi:Sb04g001590.1, Cucsa:Cucsa.099130.1, Sorbi:Sb02g031600.1, Cucsa:Cucsa.099130.2, Manes:cassava18668.valid.m1, Medtr:Medtr_CR962130_21.2, Zeama:Zeama_021343_P.01, Araly:Araly1_327803, Vitvi:GSVIVP00036186001, Cucsa:Cucsa.099130.5, Medtr:Medtr_CU…
430	Pp1s33_11V6.1	unchanged	unchanged	unchanged	down	unchanged	down	down	unchanged	down	unchanged	82	24	Manes:cassava37484.valid.m1, Medtr:Medtr_AC146571_16.2, Chlsp:Chlsp_56592, Medtr:Medtr_AC146819_22.2, Sorbi:Sb06g022230.1, Ostta:Ostta_29863, Arath:AT4G28700.1, Araly:Araly1_484193, Chlsp:Chlsp_58614, Araly:Araly1_493564, Micp1:Micp1_29536, Volca:Volca1_61118, Vitvi:GSVIVP00020387001, Araly:Araly1_493556, Cyame:Cyame_CMK126C, Micp1:Micp1_45964, Chlsp:Chlsp_136742, Medtr:Medtr_CT009505_30.2, Poptr…
430	Pp1s33_380V6.1	unchanged	unchanged	unchanged	unchanged	unchanged	unchanged	unchanged	unchanged	down	unchanged	82	24	Phypa:Pp1s33_385V6.1, Chlsp:Chlsp_56592, Volca:Volca1_61118, Medtr:Medtr_AC146819_22.2, Ostta:Ostta_29863, Araly:Araly1_484193, Sorbi:Sb06g022230.1, Micp1:Micp1_29536, Vitvi:GSVIVP00020387001, Araly:Araly1_493556, Chlsp:Chlsp_141357, Araly:Araly1_493564, Chlsp:Chlsp_136742, Micp1:Micp1_45964, Chlsp:Chlsp_58614, Poptr:POPTR_0013s04710.1, Cucsa:Cucsa.255930.1, Micp2:Micp2_92834, Cucsa:Cucsa.178240.…
430	Pp1s33_381V6.1	unchanged	unchanged	unchanged	down	unchanged	unchanged	down	unchanged	down	down	82	24	Mimgu:mgf015099m, Cucsa:Cucsa.255930.1, Araly:Araly1_484193, Medtr:Medtr_AC146819_22.2, Zeama:Zeama_175140_P.01, Arath:AT4G13510.1, Sorbi:Sb06g022230.1, Chlsp:Chlsp_141357, Micp1:Micp1_29536, Ostta:Ostta_29863, Chlsp:Chlsp_58614, Araly:Araly1_493564, Poptr:POPTR_0013s04710.1, Vitvi:GSVIVP00020387001, Micp1:Micp1_45964, Volca:Volca1_69712, Poptr:POPTR_0019s04030.1, Araly:Araly1_493556, Araly:Araly…
430	Pp1s33_385V6.1	unchanged	unchanged	unchanged	down	unchanged	unchanged	down	unchanged	down	down	82	24	Volca:Volca1_69712, Araly:Araly1_479942, Sorbi:Sb04g026290.1, Medtr:Medtr_AC146571_16.2, Sorbi:Sb06g022230.1, Medtr:Medtr_AC146819_22.2, Chlsp:Chlsp_56592, Chlsp:Chlsp_136742, Micp1:Micp1_29536, Poptr:POPTR_0013s04710.1, Araly:Araly1_484193, Ostta:Ostta_29863, Medtr:Medtr_CT009505_30.2, Araly:Araly1_493564, Micp1:Micp1_45964, Cyame:Cyame_CMK126C, Vitvi:GSVIVP00020387001, Araly:Araly1_493556, Volc…
430	Pp1s475_29V6.1	unchanged	unchanged	unchanged	down	unchanged	unchanged	down	unchanged	down	down	82	24	Araly:Araly1_479942, Poptr:POPTR_0008s17390.1, Sorbi:Sb06g022230.1, Poptr:POPTR_0013s04710.1, Glyma:Glyma1_16280538, Poptr:POPTR_0002s25630.1, Medtr:Medtr_AC146571_16.2, Phypa:Pp1s33_381V6.1, Sorbi:Sb04g026290.1, Mimgu:mgf023912m, Ostlu:Ostlu_28535, Medtr:Medtr_AC146819_22.2, Micp1:Micp1_45964, Chlsp:Chlsp_141357, Araly:Araly1_484193, Ostta:Ostta_29863, Micp1:Micp1_29536, Araly:Araly1_493564, Chl…
430	Pp1s633_4V6.1	unchanged	unchanged	unchanged	unchanged	unchanged	up	unchanged	unchanged	down	down	82	24	Sorbi:Sb04g026290.1, Medtr:Medtr_AC146571_16.2, Chlsp:Chlsp_136742, Micp1:Micp1_45964, Araly:Araly1_479942, Medtr:Medtr_AC146819_22.2, Chlsp:Chlsp_36096, Ostlu:Ostlu_28535, Cyame:Cyame_CMK126C, Ostta:Ostta_29863, Chlsp:Chlsp_56592, Araly:Araly1_484193, Sorbi:Sb06g022230.1, Micp1:Micp1_29536, Vitvi:GSVIVP00020387001, Araly:Araly1_493564, Poptr:POPTR_0013s04710.1, Micp2:Micp2_92834, Manes:cassava27…
443	Pp1s34_132V6.1	unchanged	unchanged	unchanged	up	unchanged	unchanged	up	unchanged	up	up	82	16	Cucsa:Cucsa.092320.6, Araly:Araly1_492240, Sorbi:Sb04g023110.1, Phypa:Pp1s51_322V6.1, Sorbi:Sb04g023100.1, Cucsa:Cucsa.092320.5, Mimgu:mgf008033m, Vitvi:GSVIVP00009734001, Cucsa:Cucsa.092320.4, Araly:Araly1_353717, Sorbi:Sb06g017740.1, Orysa:LOC_Os02g08120.1, Orysa:LOC_Os02g35470.4, Sorbi:Sb04g023110.2, Cucsa:Cucsa.092320.3, Orysa:LOC_Os02g08120.2, Cucsa:Cucsa.092320.2, Araly:Araly1_481287, Glyma…
443	Pp1s51_322V6.1	unchanged	unchanged	up	up	unchanged	up	up	up	up	unchanged	82	16	Glyma:Glyma1_16304728, Sorbi:Sb04g023110.1, Vitvi:GSVIVP00009734001, Mimgu:mgf001649m, Manes:cassava12042.valid.m1, Arath:AT2G24300.1, Poptr:POPTR_0011s04300.1, Zeama:Zeama_019108_P.01, Phypa:Pp1s51_322V6.1, Cucsa:Cucsa.092320.6, Cucsa:Cucsa.092320.5, Mimgu:mgf008033m, Sorbi:Sb04g023100.1, Phypa:Pp1s336_7V6.1, Orysa:LOC_Os02g08120.1, Orysa:LOC_Os02g35470.4, Sorbi:Sb06g017740.1, Cucsa:Cucsa.092320…
443	Pp1s84_168V6.1	unchanged	unchanged	unchanged	down	unchanged	down	down	unchanged	down	unchanged	82	16	Phypa:Pp1s51_322V6.1, Zeama:Zeama_054109_P.01, Orysa:LOC_Os02g35470.4, Arath:AT4G25800.1, Mimgu:mgf001649m, Cucsa:Cucsa.092320.5, Mimgu:mgf008033m, Cucsa:Cucsa.092320.6, Sorbi:Sb04g023100.1, Phypa:Pp1s336_7V6.1, Sorbi:Sb04g023110.1, Sorbi:Sb06g017740.1, Cucsa:Cucsa.092320.4, Araly:Araly1_353717, Cucsa:Cucsa.092320.2, Orysa:LOC_Os02g08120.2, Araly:Araly1_481287, Orysa:LOC_Os02g08120.1, Sorbi:Sb04g…
443	Pp1s98_167V6.1	unchanged	unchanged	up	up	unchanged	up	unchanged	unchanged	unchanged	unchanged	82	16	Poptr:POPTR_0006s20210.1, Mimgu:mgf001649m, Cucsa:Cucsa.092320.2, Cucsa:Cucsa.092320.5, Arath:AT2G18750.2, Mimgu:mgf008033m, Cucsa:Cucsa.092320.6, Sorbi:Sb04g023100.1, Phypa:Pp1s336_7V6.1, Araly:Araly1_353717, Araly:Araly1_481287, Cucsa:Cucsa.092320.4, Phypa:Pp1s51_322V6.1, Sorbi:Sb04g023110.1, Orysa:LOC_Os02g08120.1, Sorbi:Sb06g017740.1, Sorbi:Sb04g023110.2, Orysa:LOC_Os02g08120.2, Cucsa:Cucsa.0…
444	Pp1s122_17V6.1	unchanged	unchanged	up	unchanged	unchanged	up	unchanged	unchanged	unchanged	down	81	25	Poptr:POPTR_0018s09980.2, Chlre:Chlre4_100777, Selmo:Selmo1_3_181373, Micp2:Micp2_93204, Poptr:POPTR_0002s10680.1, Chlre:Chlre4_116375, Phypa:Pp1s539_10V6.1, Poptr:POPTR_0018s09980.3, Cucsa:Cucsa.092520.1, Ricco:Ricco_29908.m006269, Ricco:Ricco_28402.m000025, Cucsa:Cucsa.089340.1, Chlsp:Chlsp_36035, Chlsp:Chlsp_7300, Selmo:Selmo1_3_152770, Cucsa:Cucsa.089340.2, Cucsa:Cucsa.089340.3, Sorbi:Sb02g03…
444	Pp1s539_10V6.1	unchanged	unchanged	up	unchanged	unchanged	up	unchanged	up	unchanged	down	81	25	Zeama:Zeama_104294_P.01, Manes:cassava4459.m1, Cucsa:Cucsa.092520.1, Poptr:POPTR_0018s09980.3, Carpa:CARPA_evm.TU.contig_29936.1, Chlre:Chlre4_116375, Poptr:POPTR_0002s10680.1, Selmo:Selmo1_3_152770, Chlre:Chlre4_100777, Cucsa:Cucsa.089340.1, Ricco:Ricco_28402.m000025, Poptr:POPTR_0018s09980.2, Chlsp:Chlsp_36035, Chlsp:Chlsp_7300, Cucsa:Cucsa.089340.3, Cucsa:Cucsa.089340.2, Ricco:Ricco_29908.m006…
446	Pp1s45_97V6.1	unchanged	unchanged	up	up	unchanged	up	up	up	up	unchanged	81	25	Manes:cassava24957.valid.m1, Manes:cassava23509.valid.m1, Sorbi:Sb08g004380.1, Lotja:Lotja_AP006639_15.1, Micp2:Micp2_90064, Glyma:Glyma1_16283546, Glyma:Glyma1_16286329, Manes:cassava23508.valid.m1, Manes:cassava23507.valid.m1, Manes:cassava23506.valid.m1, Manes:cassava24948.valid.m1, Micp1:Micp1_44231, Manes:cassava42552.valid.m1, Manes:cassava38276.valid.m1, Manes:cassava22535.valid.m1, Manes:…
448	Pp1s5177_1V6.1	unchanged	unchanged	unchanged	unchanged	unchanged	unchanged	up	unchanged	unchanged	unchanged	81	16	Vitvi:GSVIVP00021881001, Cucsa:Cucsa.152820.2, Bradi:Bradi1g52740.2, Zeama:Zeama_066151_P.01, Selmo:Selmo1_3_419183, Bradi:Bradi1g52740.1, Poptr:POPTR_0009s15560.1, Bradi:Bradi1g06200.1, Poptr:POPTR_0009s15580.2, Poptr:POPTR_0009s15560.2, Poptr:POPTR_0009s15580.1, Bradi:Bradi1g06180.1, Selmo:Selmo1_3_96875, Poptr:POPTR_0004s20280.1, Ricco:Ricco_29854.m001093, Poptr:POPTR_0009s15560.3, Bradi:Bradi…
448	Pp1s93_48V6.1	unchanged	unchanged	down	unchanged	unchanged	down	down	down	unchanged	unchanged	81	16	Poptr:POPTR_0009s15580.2, Bradi:Bradi1g06180.1, Poptr:POPTR_0009s15580.1, Bradi:Bradi1g06200.1, Bradi:Bradi1g52740.1, Bradi:Bradi1g56670.1, Poptr:POPTR_0004s20280.1, Bradi:Bradi1g56670.4, Ricco:Ricco_29854.m001093, Selmo:Selmo1_3_444239, Ricco:Ricco_29854.m001095, Bradi:Bradi1g56670.3, Cucsa:Cucsa.152810.1, Selmo:Selmo1_3_419183, Cucsa:Cucsa.152820.1, Bradi:Bradi1g52740.2, Selmo:Selmo1_3_443347, …
449	Pp1s133_56V6.1	unchanged	unchanged	down	down	unchanged	down	down	down	down	unchanged	81	16	Zeama:Zeama_158491_P.01, Zeama:Zeama_172960_P.01, Zeama:Zeama_073750_P.01, Zeama:Zeama_078274_P.01, Vitvi:GSVIVP00023445001, Zeama:Zeama_115292_P.01, Zeama:Zeama_089640_P.01, Zeama:Zeama_081158_P.01, Zeama:Zeama_028980_P.01, Zeama:Zeama_151269_P.01, Zeama:Zeama_035405_P.01, Phypa:Pp1s48_147V6.1, Phypa:Pp1s6_240V6.1, Phypa:Pp1s65_227V6.1, Phypa:Pp1s119_32V6.2, Phypa:Pp1s163_119V6.1, Araly:Araly1_4…
454	Pp1s32_177V6.1	unchanged	unchanged	up	unchanged	unchanged	up	unchanged	up	unchanged	down	80	16	Medtr:Medtr_CU024876_4.2, Arath:AT1G35580.2, Arath:AT1G35580.1, Araly:Araly1_472504, Arath:AT4G09510.2, Phypa:Pp1s245_40V6.1, Phypa:Pp1s32_177V6.1, Phypa:Pp1s261_25V6.1, Phypa:Pp1s227_41V6.1, Phypa:Pp1s333_36V6.1, Araly:Araly1_891210, Arath:AT4G34860.1, Araly:Araly1_489803, Araly:Araly1_316170, Araly:Araly1_491170, Arath:AT1G72000.1, Arath:AT4G34860.2, Arath:AT4G09510.1, Arath:AT1G35580.3, Bradi:…
455	Pp1s102_100V6.1	unchanged	unchanged	unchanged	unchanged	unchanged	down	down	down	down	unchanged	82	16	Poptr:POPTR_0007s06570.2, Arath:AT2G46660.1, Araly:Araly1_908949, Phypa:Pp1s102_100V6.1, Phypa:Pp1s15_392V6.1, Araly:Araly1_471531, Araly:Araly1_483830, Phypa:Pp1s504_4V6.1, Orysa:LOC_Os10g26340.1, Glyma:Glyma1_16266335, Arath:AT5G09970.1, Bradi:Bradi4g35890.1, Arath:AT1G13710.1, Glyma:Glyma1_16304906, Glyma:Glyma1_16314742, Cucsa:Cucsa.250260.1, Cucsa:Cucsa.327940.1, Manes:cassava31240.valid.m1,…
456	Pp1s174_37V6.1	unchanged	unchanged	up	unchanged	unchanged	unchanged	down	unchanged	down	down	80	26	Orysa:LOC_Os03g44620.2, Mimgu:mgf003587m, Ostlu:Ostlu_19643, Vitvi:GSVIVP00019136001, Arath:AT5G22060.1, Poptr:POPTR_0008s01960.1, Orysa:LOC_Os04g46390.1, Mimgu:mgf008960m, Orysa:LOC_Os02g43930.2, Orysa:LOC_Os02g43930.1, Glyma:Glyma1_16293087, Araly:Araly1_905503, Medtr:Medtr_AC124957_12.2, Micp1:Micp1_47362, Arath:AT3G44110.2, Manes:cassava44012.valid.m1, Medtr:Medtr_AC133862_11.2, Manes:cassava…
457	Pp1s365_31V6.1	unchanged	up	up	up	up	up	up	unchanged	up	unchanged	79	24	Cucsa:Cucsa.198120.2, Zeama:Zeama_109926_P.01, Ostta:Ostta_20861, Arath:AT1G26570.1, Mimgu:mgf001636m, Manes:cassava22479.valid.m1, Arath:AT5G39320.1, Arath:AT3G29360.2, Arath:AT3G29360.1, Arath:AT5G15490.1, Poptr:POPTR_0008s09390.1, Poptr:POPTR_0010s16730.1, Ricco:Ricco_30174.m009127, Bradi:Bradi1g08120.1, Bradi:Bradi1g08120.2, Bradi:Bradi1g10650.1, Cucsa:Cucsa.198120.1, Bradi:Bradi4g25140.1, Po…
457	Pp1s49_270V6.1	unchanged	unchanged	unchanged	down	unchanged	unchanged	down	unchanged	down	down	79	24	Poptr:POPTR_0008s09390.1, Arath:AT5G39320.1, Ricco:Ricco_30174.m009127, Araly:Araly1_896165, Araly:Araly1_916391, Ostta:Ostta_20861, Arath:AT1G26570.1, Arath:AT5G15490.1, Arath:AT3G29360.2, Arath:AT3G29360.1, Bradi:Bradi1g08120.2, Bradi:Bradi1g08120.1, Cucsa:Cucsa.198120.1, Ricco:Ricco_30138.m004004, Poptr:POPTR_0010s16730.1, Poptr:POPTR_0017s12760.1, Bradi:Bradi1g10650.1, Chlsp:Chlsp_59627, Brad…
458	Pp1s259_126V6.1	unchanged	unchanged	down	unchanged	unchanged	down	unchanged	unchanged	unchanged	unchanged	79	20	Mimgu:mgf004768m, Sorbi:Sb10g030840.1, Chlsp:Chlsp_57817, Cucsa:Cucsa.077510.1, Cucsa:Cucsa.077510.2, Poptr:POPTR_0005s10340.7, Cucsa:Cucsa.077510.3, Cucsa:Cucsa.077510.4, Cucsa:Cucsa.272120.1, Cucsa:Cucsa.272110.1, Glyma:Glyma1_16261410, Cyame:Cyame_CMI050C, Zeama:Zeama_039351_P.01, Glyma:Glyma1_16254533, Manes:cassava23429.valid.m1, Vitvi:GSVIVP00002880001, Glyma:Glyma1_16296979, Glyma:Glyma1_1…
459	Pp1s101_116V6.1	unchanged	unchanged	down	unchanged	unchanged	down	unchanged	down	unchanged	up	80	16	Medtr:Medtr_AC152425_3.2, Glyma:Glyma1_16253278, Glyma:Glyma1_16266037, Glyma:Glyma1_16297199, Glyma:Glyma1_16293731, Poptr:POPTR_0018s13080.1, Phypa:Pp1s29_334V6.2, Poptr:POPTR_0006s27010.1, Phypa:Pp1s365_37V6.1, Poptr:POPTR_0018s01700.1, Arath:AT5G25360.1, Poptr:POPTR_0018s01700.4, Phypa:Pp1s29_334V6.1, Poptr:POPTR_0008s03460.1, Poptr:POPTR_0018s01700.2, Phypa:Pp1s101_116V6.1, Phypa:Pp1s101_116…
459	Pp1s29_334V6.1	unchanged	unchanged	unchanged	up	unchanged	unchanged	up	unchanged	up	up	80	16	Zeama:Zeama_164263_P.01, Orysa:LOC_Os07g29640.1, Mimgu:mgf003699m, Poptr:POPTR_0018s13080.1, Arath:AT5G25360.1, Glyma:Glyma1_16305313, Glyma:Glyma1_16272112, Manes:cassava31279.valid.m1, Glyma:Glyma1_16253278, Mimgu:mgf013763m, Manes:cassava6699.valid.m1, Manes:cassava6701.valid.m1, Manes:cassava6700.valid.m1, Manes:cassava11205.m1, Mimgu:mgf005644m, Manes:cassava30830.valid.m1, Medtr:Medtr_AC152…
462	Pp1s296_11V6.1	unchanged	unchanged	up	up	unchanged	up	up	up	up	unchanged	80	25	Cucsa:Cucsa.196700.2, Sorbi:Sb01g047440.1, Volca:Volca1_78972, Zeama:Zeama_036765_P.01, Zeama:Zeama_138899_P.01, Vitvi:GSVIVP00023232001, Selmo:Selmo1_3_145748, Sorbi:Sb01g047410.1, Sorbi:Sb01g020910.1, Poptr:POPTR_0015s09220.1, Ricco:Ricco_30147.m013906, Poptr:POPTR_0006s12740.1, Poptr:POPTR_0016s09280.1, Manes:cassava23542.valid.m1, Arath:AT5G03340.1, Phypa:Pp1s115_6V6.1, Phypa:Pp1s99_139V6.2, …
465	Pp1s174_62V6.1	unchanged	unchanged	up	up	unchanged	up	up	up	unchanged	unchanged	79	25	Phypa:Pp1s179_27V6.3, Sorbi:Sb07g014860.1, Orysa:LOC_Os11g01140.2, Arath:AT5G58140.3, Phypa:Pp1s174_62V6.2, Phypa:Pp1s75_230V6.1, Phypa:Pp1s174_62V6.1, Araly:Araly1_495918, Phypa:Pp1s179_27V6.1, Araly:Araly1_484960, Phypa:Pp1s179_27V6.2, Arath:AT5G58140.2, Arath:AT3G45780.2, Arath:AT5G58140.1, Arath:AT3G45780.1, Orysa:LOC_Os12g01140.2, Bradi:Bradi5g07360.4, Bradi:Bradi4g45310.1, Cyame:Cyame_CMT32…
467	Pp1s135_21V6.1	unchanged	unchanged	down	down	unchanged	down	unchanged	unchanged	unchanged	unchanged	80	24	Araly:Araly1_484431, Chlre:Chlre4_129019, Sorbi:Sb06g018880.2, Phypa:Pp1s86_156V6.1, Araly:Araly1_471443, Araly:Araly1_473747, Poptr:POPTR_0014s13660.1, Ostta:Ostta_22974, Ostta:Ostta_9330, Poptr:POPTR_0005s27550.1, Orysa:LOC_Os03g03720.2, Poptr:POPTR_0005s27550.2, Arath:AT3G26650.1, Arath:AT1G12900.3, Orysa:LOC_Os04g38600.3, Orysa:LOC_Os04g38600.2, Poptr:POPTR_0002s22600.1, Orysa:LOC_Os03g03720.…
467	Pp1s135_29V6.1	unchanged	unchanged	down	unchanged	unchanged	down	unchanged	down	unchanged	unchanged	80	24	Chlre:Chlre4_129019, Arath:AT1G12900.1, Araly:Araly1_471443, Phypa:Pp1s86_156V6.1, Araly:Araly1_473747, Araly:Araly1_484431, Arath:AT3G26650.1, Bradi:Bradi1g76470.1, Poptr:POPTR_0005s27550.1, Sorbi:Sb06g018880.4, Poptr:POPTR_0002s00840.1, Ostlu:Ostlu_28757, Arath:AT1G12900.3, Poptr:POPTR_0002s22600.1, Poptr:POPTR_0005s27550.2, Ricco:Ricco_30131.m006931, Arath:AT1G42970.1, Bradi:Bradi5g12330.2, Po…
469	Pp1s83_207V6.1	unchanged	unchanged	unchanged	down	unchanged	unchanged	down	unchanged	down	down	79	15	Medtr:Medtr_AC157507_13.2, Glyma:Glyma1_16292264, Glyma:Glyma1_16297988, Glyma:Glyma1_16264918, Mimgu:mgf002040m, Selmo:Selmo1_3_170754, Cucsa:Cucsa.126490.1, Phypa:Pp1s90_147V6.1, Glyma:Glyma1_16291508, Glyma:Glyma1_16268369, Medtr:Medtr_AC157507_12.2, Manes:cassava41592.m1, Glyma:Glyma1_16291497, Glyma:Glyma1_16291500, Glyma:Glyma1_16268371, Mimgu:mgf002320m, Mimgu:mgf025859m, Mimgu:mgf019188m,…
470	Pp1s50_114V6.1	unchanged	unchanged	unchanged	unchanged	unchanged	up	up	unchanged	unchanged	unchanged	79	24	Cucsa:Cucsa.045890.3, Bradi:Bradi3g52390.1, Bradi:Bradi2g20570.1, Phypa:Pp1s50_114V6.1, Glyma:Glyma1_16288691, Cucsa:Cucsa.045890.4, Ricco:Ricco_30068.m002668, Carpa:CARPA_evm.TU.contig_26180.1, Cucsa:Cucsa.045890.2, Zeama:Zeama_041181_P.01, Bradi:Bradi5g20280.1, Chlsp:Chlsp_142100, Chlre:Chlre4_166432, Cucsa:Cucsa.045890.1, Cucsa:Cucsa.322200.1, Glyma:Glyma1_16292294, Glyma:Glyma1_16277160, Cucs…
474	Pp1s143_48V6.1	unchanged	unchanged	down	down	unchanged	unchanged	down	unchanged	unchanged	unchanged	78	20	Selmo:Selmo1_3_268954, Araly:Araly1_496340, Chlre:Chlre4_81156, Zeama:Zeama_030307_P.01, Chlre:Chlre4_395264, Bradi:Bradi3g08020.1, Cucsa:Cucsa.097870.1, Chlsp:Chlsp_30336, Chlsp:Chlsp_23609, Cucsa:Cucsa.197580.1, Selmo:Selmo1_3_171117, Medtr:Medtr_AC146548_55.2, Medtr:Medtr_AC146548_51.2, Mimgu:mgf009563m, Orysa:LOC_Os06g38950.1, Araly:Araly1_485137, Ricco:Ricco_30147.m014095, Araly:Araly1_48513…
474	Pp1s46_20V6.1	unchanged	unchanged	up	up	unchanged	up	up	unchanged	unchanged	unchanged	78	20	Glyma:Glyma1_16256704, Ricco:Ricco_30147.m014095, Zeama:Zeama_058673_P.01, Cyame:Cyame_CMH235C, Cucsa:Cucsa.197580.1, Orysa:LOC_Os06g38950.1, Manes:cassava19785.m1, Glyma:Glyma1_16257930, Mimgu:mgf012303m, Glyma:Glyma1_16305122, Glyma:Glyma1_16263608, Mimgu:mgf020266m, Mimgu:mgf012408m, Medtr:Medtr_AC146548_55.2, Mimgu:mgf018051m, Mimgu:mgf021638m, Orysa:LOC_Os08g30770.1, Mimgu:mgf009563m, Orysa:…
475	Pp1s122_153V6.1	unchanged	unchanged	unchanged	up	unchanged	unchanged	up	unchanged	up	up	78	16	Selmo:Selmo1_3_405813, Ricco:Ricco_30138.m003830, Selmo:Selmo1_3_444430, Selmo:Selmo1_3_421762, Selmo:Selmo1_3_421760, Selmo:Selmo1_3_445027, Selmo:Selmo1_3_431303, Poptr:POPTR_0008s11020.1, Glyma:Glyma1_16244288, Selmo:Selmo1_3_418992, Selmo:Selmo1_3_405856, Selmo:Selmo1_3_419764, Selmo:Selmo1_3_425099, Selmo:Selmo1_3_405854, Selmo:Selmo1_3_185334, Selmo:Selmo1_3_431869, Vitvi:GSVIVP00030246001,…
477	Pp1s61_117V6.1	unchanged	unchanged	unchanged	unchanged	unchanged	down	down	down	down	unchanged	78	25	Araly:Araly1_479066, Glyma:Glyma1_16298943, Araly:Araly1_474342, Phypa:Pp1s335_29V6.1, Phypa:Pp1s61_117V6.1, Phypa:Pp1s52_104V6.1, Phypa:Pp1s187_22V6.1, Phypa:Pp1s6_275V6.1, Glyma:Glyma1_16274799, Cucsa:Cucsa.266750.1, Chlsp:Chlsp_27579, Arath:AT3G16120.1, Arath:AT1G52240.2, Araly:Araly1_857904, Araly:Araly1_493292, Bradi:Bradi2g09140.1, Ricco:Ricco_29726.m004070, Arath:AT4G15930.1, Chlre:Chlre4_…
478	Pp1s44_128V6.1	unchanged	unchanged	up	up	unchanged	up	up	up	unchanged	unchanged	78	18	Zeama:Zeama_085854_P.01, Zeama:Zeama_AC200747_4FGP041.1, Zeama:Zeama_AC196057_3FGP043.1, Arath:AT1G01390.1, Phypa:Pp1s232_57V6.1, Arath:AT4G01070.1, Araly:Araly1_490463, Phypa:Pp1s15_417V6.1, Phypa:Pp1s15_417V6.2, Phypa:Pp1s243_16V6.3, Phypa:Pp1s46_163V6.1, Phypa:Pp1s120_123V6.2, Phypa:Pp1s45_276V6.1, Phypa:Pp1s120_123V6.1, Phypa:Pp1s73_170V6.1, Phypa:Pp1s44_128V6.1, Araly:Araly1_470140, Phypa:Pp…
480	Pp1s172_31V6.1	unchanged	unchanged	up	up	unchanged	up	up	unchanged	unchanged	unchanged	78	18	Bradi:Bradi4g43090.2, Phypa:Pp1s10_348V6.1, Manes:cassava3780.m1, Phypa:Pp1s62_37V6.1, Arath:AT1G10470.1, Vitvi:GSVIVP00030937001, Araly:Araly1_875968, Phypa:Pp1s172_31V6.1, Phypa:Pp1s10_378V6.1, Mimgu:mgf007306m, Vitvi:GSVIVP00030941001, Arath:AT2G41310.1, Arath:AT1G74890.1, Araly:Araly1_483202, Mimgu:mgf008713m, Cucsa:Cucsa.337890.1, Cucsa:Cucsa.169830.1, Manes:cassava20399.m1, Carpa:CARPA_evm.…
481	Pp1s17_307V6.1	unchanged	unchanged	unchanged	up	unchanged	unchanged	up	unchanged	up	up	79	21	Selmo:Selmo1_3_409884, Ricco:Ricco_30001.m000077, Orysa:LOC_Os02g55590.1, Cucsa:Cucsa.095540.1, Manes:cassava11919.valid.m1, Phypa:Pp1s75_229V6.2, Arath:AT2G12400.1, Micp2:Micp2_100039, Poptr:POPTR_0017s05180.1, Sorbi:Sb05g009720.1, Mimgu:mgf010335m, Cucsa:Cucsa.271850.1, Mimgu:mgf000031m, Cucsa:Cucsa.271850.2, Ricco:Ricco_30090.m000245, Glyma:Glyma1_16245796, Selmo:Selmo1_3_437757, Mimgu:mgf0094…
481	Pp1s174_56V6.1	unchanged	unchanged	up	up	unchanged	up	up	up	up	up	79	21	Micp2:Micp2_100039, Ricco:Ricco_30001.m000077, Glyma:Glyma1_16255115, Cucsa:Cucsa.271850.1, Araly:Araly1_481382, Mimgu:mgf010335m, Manes:cassava14211.m1, Ricco:Ricco_30001.m000077, Micp1:Micp1_42277, Mimgu:mgf000031m, Arath:AT2G25270.1, Micp2:Micp2_100039, Ricco:Ricco_30090.m000245, Cucsa:Cucsa.271850.2, Ricco:Ricco_30090.m000245, Araly:Araly1_496841, Mimgu:mgf000031m, Cucsa:Cucsa.271850.2, Cucsa…
481	Pp1s75_229V6.1	unchanged	unchanged	unchanged	up	unchanged	unchanged	up	unchanged	up	up	79	21	Manes:cassava447.valid.m1, Manes:cassava41033.m1, Micp1:Micp1_42277, Ricco:Ricco_30001.m000077, Ricco:Ricco_30090.m000245, Micp2:Micp2_100039, Cucsa:Cucsa.271850.2, Araly:Araly1_496841, Araly:Araly1_481382, Mimgu:mgf000031m, Phypa:Pp1s179_20V6.1, Mimgu:mgf008678m, Cucsa:Cucsa.095540.1, Sorbi:Sb0284s002010.1, Araly:Araly1_899530, Selmo:Selmo1_3_409884, Mimgu:mgf010335m, Mimgu:mgf009417m, Glyma:Gly…
482	Pp1s45_204V6.1	unchanged	unchanged	up	unchanged	unchanged	unchanged	unchanged	up	unchanged	unchanged	78	18	Medtr:Medtr_CT963108_44.2, Glyma:Glyma1_16246031, Bradi:Bradi3g11600.1, Araly:Araly1_493459, Phypa:Pp1s79_150V6.1, Vitvi:GSVIVP00002185001, Ricco:Ricco_30174.m008903, Cucsa:Cucsa.208330.1, Bradi:Bradi4g38870.1, Bradi:Bradi3g55720.1, Carpa:CARPA_evm.TU.contig_41226.1, Ricco:Ricco_30190.m011053, Cucsa:Cucsa.132980.1, Selmo:Selmo1_3_404546, Glyma:Glyma1_16245156, Cucsa:Cucsa.302400.1, Ricco:Ricco_29…
486	Pp1s150_58V6.1	unchanged	unchanged	up	unchanged	unchanged	up	unchanged	up	unchanged	down	77	19	Cucsa:Cucsa.124820.2, Bradi:Bradi2g48340.6, Bradi:Bradi3g27900.1, Medtr:Medtr_AC130799_56.2, Chlre:Chlre4_341326, Orysa:LOC_Os01g52110.4, Orysa:LOC_Os01g52110.3, Orysa:LOC_Os01g52110.7, Cucsa:Cucsa.124820.1, Chlsp:Chlsp_21534, Orysa:LOC_Os01g52110.2, Sorbi:Sb01g020210.1, Orysa:LOC_Os03g05270.2, Orysa:LOC_Os10g31850.1, Cucsa:Cucsa.124820.4, Cucsa:Cucsa.310700.6, Poptr:POPTR_0006s26180.1, Cucsa:Cuc…
486	Pp1s371_2V6.1	unchanged	unchanged	unchanged	up	unchanged	unchanged	up	unchanged	up	up	77	19	Bradi:Bradi3g27900.1, Orysa:LOC_Os01g52110.5, Bradi:Bradi2g48340.4, Orysa:LOC_Os01g52110.1, Bradi:Bradi2g48340.6, Chlre:Chlre4_341326, Orysa:LOC_Os01g52110.7, Orysa:LOC_Os01g52110.3, Cucsa:Cucsa.124820.1, Orysa:LOC_Os01g52110.8, Chlsp:Chlsp_21534, Bradi:Bradi1g75350.4, Araly:Araly1_489414, Zeama:Zeama_021520_P.01, Cucsa:Cucsa.310700.6, Cucsa:Cucsa.124820.2, Cucsa:Cucsa.124820.4, Orysa:LOC_Os10g31…
486	Pp1s45_255V6.1	unchanged	unchanged	unchanged	up	unchanged	unchanged	up	unchanged	up	up	77	19	Orysa:LOC_Os01g52110.7, Bradi:Bradi2g48340.4, Bradi:Bradi1g75350.4, Orysa:LOC_Os01g52110.1, Bradi:Bradi2g48340.6, Orysa:LOC_Os01g52110.4, Bradi:Bradi3g27900.1, Orysa:LOC_Os01g52110.5, Cucsa:Cucsa.124820.1, Chlre:Chlre4_341326, Medtr:Medtr_AC130799_56.2, Chlsp:Chlsp_21534, Orysa:LOC_Os01g52110.2, Cucsa:Cucsa.124820.4, Ricco:Ricco_30078.m002255, Glyma:Glyma1_16284390, Cucsa:Cucsa.124820.2, Manes:ca…
497	Pp1s3_527V6.1	unchanged	unchanged	unchanged	up	unchanged	unchanged	up	unchanged	up	up	76	19	Glyma:Glyma1_16252934, Bradi:Bradi3g27020.1, Cucsa:Cucsa.249660.3, Phypa:Pp1s54_274V6.3, Cucsa:Cucsa.254470.1, Cucsa:Cucsa.168260.1, Bradi:Bradi1g74440.1, Glyma:Glyma1_16248283, Cucsa:Cucsa.168310.1, Araly:Araly1_482131, Cucsa:Cucsa.249660.1, Cucsa:Cucsa.249660.2, Glyma:Glyma1_16246312, Cucsa:Cucsa.168310.2, Glyma:Glyma1_16313693, Phypa:Pp1s27_356V6.1, Glyma:Glyma1_16317171, Arath:AT1G05470.1, Gl…
498	Pp1s11_357V6.1	unchanged	unchanged	up	unchanged	unchanged	up	unchanged	up	unchanged	down	76	25	Manes:cassava13226.valid.m1, Orysa:LOC_Os04g55720.2, Ostlu:Ostlu_37878, Vitvi:GSVIVP00036649001, Lotja:Lotja_AP006404_16.1, Bradi:Bradi1g31270.1, Poptr:POPTR_0008s01000.1, Orysa:LOC_Os08g34720.1, Micp2:Micp2_90135, Manes:cassava1827.valid.m1, Micp1:Micp1_31180, Manes:cassava1835.valid.m1, Medtr:Medtr_AC144503_21.2, Manes:cassava7546.valid.m1, Mimgu:mgf009160m, Orysa:LOC_Os06g44460.1, Mimgu:mgf017…
501	Pp1s257_47V6.1	unchanged	unchanged	unchanged	up	unchanged	unchanged	up	unchanged	up	up	76	22	Zeama:Zeama_061078_P.01, Mimgu:mgf014180m, Zeama:Zeama_054660_P.01, Phypa:Pp1s103_49V6.2, Vitvi:GSVIVP00021528001, Zeama:Zeama_163448_P.01, Cucsa:Cucsa.241620.1, Mimgu:mgf012523m, Glyma:Glyma1_16261493, Chlsp:Chlsp_137198, Araly:Araly1_482576, Phypa:Pp1s15_16V6.1, Araly:Araly1_312922, Phypa:Pp1s51_202V6.1, Phypa:Pp1s103_49V6.1, Phypa:Pp1s126_150V6.1, Poptr:POPTR_0005s25910.1, Manes:cassava9896.m1…
504	Pp1s31_115V6.1	unchanged	unchanged	unchanged	down	unchanged	down	down	unchanged	down	down	76	25	Poptr:POPTR_0005s04840.1, Orysa:LOC_Os09g33530.1, Micp1:Micp1_17329, Vitvi:GSVIVP00037918001, Poptr:POPTR_0005s04820.1, Phypa:Pp1s9_366V6.1, Phypa:Pp1s122_38V6.1, Medtr:Medtr_AC192957_13.1, Poptr:POPTR_0001s33110.1, Poptr:POPTR_0013s03360.2, Medtr:Medtr_AC130801_1.2, Phypa:Pp1s31_115V6.1, Vitvi:GSVIVP00031081001, Araly:Araly1_892698, Araly:Araly1_484460, Araly:Araly1_493863, Araly:Araly1_493862, …
504	Pp1s9_366V6.1	unchanged	unchanged	up	up	unchanged	up	up	up	up	unchanged	76	25	Araly:Araly1_347046, Bradi:Bradi4g34850.1, Poptr:POPTR_0030s00200.1, Arath:AT1G54570.1, Poptr:POPTR_0005s04820.1, Poptr:POPTR_0013s03340.1, Poptr:POPTR_0013s03360.2, Phypa:Pp1s9_366V6.1, Phypa:Pp1s201_8V6.1, Phypa:Pp1s31_115V6.1, Poptr:POPTR_0013s03360.1, Poptr:POPTR_0013s03330.1, Araly:Araly1_493863, Medtr:Medtr_AC192957_11.1, Poptr:POPTR_0001s33110.1, Araly:Araly1_493862, Poptr:POPTR_0005s04840…
511	Pp1s248_28V6.1	unchanged	unchanged	up	up	unchanged	unchanged	up	unchanged	unchanged	unchanged	75	25	Ricco:Ricco_30170.m013599, Selmo:Selmo1_3_78895, Sorbi:Sb01g009225.1, Sorbi:Sb01g038990.1, Glyma:Glyma1_16313909, Glyma:Glyma1_16253166, Sorbi:Sb09g001850.1, Vitvi:GSVIVP00008659001, Manes:cassava22431.valid.m1, Glyma:Glyma1_16266343, Vitvi:GSVIVP00024422001, Glyma:Glyma1_16254890, Vitvi:GSVIVP00014975001, Vitvi:GSVIVP00023099001, Manes:cassava13606.valid.m1, Volca:Volca1_84661, Zeama:Zeama_16242…
511	Pp1s80_36V6.1	unchanged	unchanged	up	unchanged	unchanged	up	unchanged	unchanged	unchanged	unchanged	75	25	Chlre:Chlre4_291861, Glyma:Glyma1_16313909, Manes:cassava22431.valid.m1, Sorbi:Sb01g038990.1, Selmo:Selmo1_3_78895, Glyma:Glyma1_16253166, Sorbi:Sb01g009225.1, Sorbi:Sb09g001850.1, Vitvi:GSVIVP00024422001, Vitvi:GSVIVP00014975001, Glyma:Glyma1_16266343, Vitvi:GSVIVP00008659001, Manes:cassava46449.m1, Glyma:Glyma1_16254890, Glyma:Glyma1_16301221, Vitvi:GSVIVP00023099001, Ricco:Ricco_30039.m000230,…
515	Pp1s44_242V6.1	unchanged	unchanged	down	unchanged	unchanged	down	unchanged	down	unchanged	up	76	24	Orysa:LOC_Os03g18130.1, Glyma:Glyma1_16285791, Glyma:Glyma1_16308138, Sorbi:Sb10g009590.1, Glyma:Glyma1_16307645, Glyma:Glyma1_16284792, Cucsa:Cucsa.139320.1, Manes:cassava22565.valid.m1, Medtr:Medtr_CT573508_9.2, Manes:cassava31181.valid.m1, Micp2:Micp2_100000, Mimgu:mgf015628m, Micp1:Micp1_21388, Medtr:Medtr_CT967306_42.2, Orysa:LOC_Os03g18130.4, Ostta:Ostta_31571, Orysa:LOC_Os03g18130.2, Poptr…
516	Pp1s148_22V6.1	unchanged	unchanged	unchanged	unchanged	unchanged	unchanged	down	unchanged	down	unchanged	75	17	Sorbi:Sb09g002670.1, Zeama:Zeama_049726_P.01, Glyma:Glyma1_16262253, Poptr:POPTR_0010s07860.1, Zeama:Zeama_001652_P.01, Glyma:Glyma1_16316353, Zeama:Zeama_169198_P.01, Glyma:Glyma1_16255358, Zeama:Zeama_098915_P.01, Glyma:Glyma1_16269865, Glyma:Glyma1_16303123, Zeama:Zeama_055960_P.01, Glyma:Glyma1_16247428, Zeama:Zeama_068431_P.01, Sorbi:Sb02g022610.1, Glyma:Glyma1_16317822, Bradi:Bradi4g28430.1…
518	Pp1s56_223V6.1	unchanged	unchanged	unchanged	down	unchanged	unchanged	down	unchanged	down	unchanged	75	24	Medtr:Medtr_AC138448_14.2, Sorbi:Sb10g026710.2, Selmo:Selmo1_3_267533, Sorbi:Sb10g026710.3, Selmo:Selmo1_3_96742, Sorbi:Sb04g004690.1, Sorbi:Sb04g004690.2, Sorbi:Sb10g026710.1, Vitvi:GSVIVP00035677001, Vitvi:GSVIVP00035675001, Sorbi:Sb09g024340.1, Phypa:Pp1s201_82V6.2, Volca:Volca1_81546, Micp1:Micp1_17660, Bradi:Bradi2g21120.2, Medtr:Medtr_AC138448_11.2, Zeama:Zeama_042458_P.01, Zeama:Zeama_0891…
519	Pp1s552_1V6.1	unchanged	unchanged	up	unchanged	unchanged	up	unchanged	up	unchanged	down	76	20	Glyma:Glyma1_16290846, Zeama:Zeama_015418_P.01, Manes:cassava6066.valid.m1, Poptr:POPTR_0006s08250.1, Sorbi:Sb06g033780.1, Vitvi:GSVIVP00026188001, Sorbi:Sb06g033780.2, Volca:Volca1_76427, Vitvi:GSVIVP00000475001, Zeama:Zeama_025668_P.01, Zeama:Zeama_026470_P.01, Zeama:Zeama_007294_P.01, Zeama:Zeama_104918_P.01, Zeama:Zeama_061928_P.01, Glyma:Glyma1_16278626, Bradi:Bradi2g37340.4, Phypa:Pp1s142_1…
529	Pp1s22_79V6.1	unchanged	unchanged	unchanged	down	unchanged	unchanged	down	unchanged	down	down	74	24	Orysa:LOC_Os07g42960.2, Phypa:Pp1s2_153V6.1, Poptr:POPTR_0005s07450.1, Ostta:Ostta_11450, Ostlu:Ostlu_40785, Cucsa:Cucsa.042710.1, Phypa:Pp1s389_1V6.1, Phypa:Pp1s249_24V6.1, Orysa:LOC_Os10g41480.1, Phypa:Pp1s76_162V6.1, Phypa:Pp1s22_79V6.1, Phypa:Pp1s36_31V6.1, Phypa:Pp1s38_377V6.1, Phypa:Pp1s22_79V6.2, Arath:AT1G22410.1, Araly:Araly1_491335, Chlsp:Chlsp_58264, Araly:Araly1_472481, Araly:Araly1_9…
532	Pp1s123_79V6.1	unchanged	unchanged	up	unchanged	unchanged	up	unchanged	unchanged	down	down	74	23	Glyma:Glyma1_16314231, Micp2:Micp2_86997, Phypa:Pp1s136_42V6.1, Orysa:LOC_Os03g11560.1, Zeama:Zeama_031647_P.01, Glyma:Glyma1_16310616, Bradi:Bradi4g25010.1, Zeama:Zeama_085638_P.01, Glyma:Glyma1_16277810, Zeama:Zeama_122377_P.01, Poptr:POPTR_0006s21970.1, Phypa:Pp1s152_62V6.1, Phypa:Pp1s49_91V6.1, Manes:cassava24241.valid.m1, Manes:cassava7171.valid.m1, Poptr:POPTR_0016s07090.1, Volca:Volca1_116…
532	Pp1s136_42V6.1	unchanged	up	up	unchanged	unchanged	unchanged	unchanged	unchanged	down	down	74	23	Glyma:Glyma1_16310616, Volca:Volca1_116955, Ostlu:Ostlu_46154, Phypa:Pp1s123_79V6.1, Zeama:Zeama_031647_P.01, Ostta:Ostta_8580, Glyma:Glyma1_16314231, Zeama:Zeama_085638_P.01, Phypa:Pp1s136_42V6.1, Ostta:Ostta_29140, Zeama:Zeama_122377_P.01, Phypa:Pp1s49_91V6.1, Phypa:Pp1s152_62V6.1, Manes:cassava7171.valid.m1, Poptr:POPTR_0006s21970.1, Manes:cassava24241.valid.m1, Poptr:POPTR_0016s07090.1, Arath…
532	Pp1s152_62V6.1	unchanged	unchanged	up	up	unchanged	up	up	up	up	unchanged	74	23	Orysa:LOC_Os03g16140.2, Ostlu:Ostlu_46154, Ostta:Ostta_8580, Phypa:Pp1s49_91V6.1, Zeama:Zeama_031647_P.01, Phypa:Pp1s123_79V6.1, Zeama:Zeama_175453_P.01, Glyma:Glyma1_16314231, Zeama:Zeama_085638_P.01, Ostta:Ostta_29140, Phypa:Pp1s136_42V6.1, Zeama:Zeama_122377_P.01, Glyma:Glyma1_16277810, Orysa:LOC_Os03g16140.3, Manes:cassava7171.valid.m1, Poptr:POPTR_0016s07090.1, Phypa:Pp1s152_62V6.1, Orysa:LO…
532	Pp1s49_91V6.1	unchanged	unchanged	up	up	unchanged	up	up	up	up	unchanged	74	23	Phypa:Pp1s136_42V6.1, Poptr:POPTR_0016s07090.1, Zeama:Zeama_031647_P.01, Manes:cassava7171.valid.m1, Glyma:Glyma1_16253489, Micp2:Micp2_86997, Phypa:Pp1s123_79V6.1, Bradi:Bradi5g09680.1, Ostlu:Ostlu_46154, Orysa:LOC_Os03g11560.1, Zeama:Zeama_122377_P.01, Glyma:Glyma1_16314231, Zeama:Zeama_085638_P.01, Ostta:Ostta_29140, Glyma:Glyma1_16277810, Ostta:Ostta_8580, Glyma:Glyma1_16310616, Orysa:LOC_Os1…
538	Pp1s143_11V6.1	unchanged	unchanged	up	up	unchanged	up	up	up	up	unchanged	74	20	Orysa:LOC_Os01g68790.2, Bradi:Bradi4g06840.1, Phypa:Pp1s118_100V6.1, Phypa:Pp1s118_101V6.1, Arath:AT5G61030.1, Araly:Araly1_493528, Phypa:Pp1s45_280V6.1, Phypa:Pp1s143_11V6.2, Phypa:Pp1s143_11V6.1, Arath:AT4G13850.4, Araly:Araly1_358310, Arath:AT3G23830.2, Arath:AT3G23830.1, Orysa:LOC_Os10g17454.1, Arath:AT4G13850.1, Arath:AT4G13850.2, Arath:AT4G13850.3, Chlre:Chlre4_184151, Bradi:Bradi2g58690.1,…
539	Pp1s129_147V6.1	unchanged	unchanged	down	unchanged	unchanged	down	unchanged	down	unchanged	up	74	19	Araly:Araly1_488225, Cucsa:Cucsa.188400.2, Arath:AT5G66150.1, Medtr:Medtr_AC155894_32.2, Phypa:Pp1s129_147V6.1, Araly:Araly1_484445, Phypa:Pp1s77_136V6.1, Arath:AT5G13980.3, Arath:AT3G26720.2, Arath:AT3G26720.1, Araly:Araly1_497001, Arath:AT5G13980.1, Arath:AT5G13980.2, Bradi:Bradi4g17330.3, Bradi:Bradi4g17330.1, Cucsa:Cucsa.188400.1, Cucsa:Cucsa.043720.1, Bradi:Bradi4g17330.2, Carpa:CARPA_evm.TU…
540	Pp1s6_137V6.1	unchanged	unchanged	unchanged	unchanged	unchanged	up	unchanged	up	unchanged	down	75	23	Bradi:Bradi5g07090.1, Chlre:Chlre4_290642, Vitvi:GSVIVP00010372001, Micp2:Micp2_60945, Mimgu:mgf003026m, Bradi:Bradi1g59930.1, Bradi:Bradi3g43750.1, Bradi:Bradi5g07090.2, Manes:cassava6832.valid.m1, Glyma:Glyma1_16311017, Glyma:Glyma1_16272595, Chlsp:Chlsp_141731, Glyma:Glyma1_16257829, Cucsa:Cucsa.198290.1, Glyma:Glyma1_16304892, Glyma:Glyma1_16274007, Manes:cassava6830.valid.m1, Manes:cassava68…
542	Pp1s30_74V6.1	unchanged	unchanged	up	up	unchanged	up	up	unchanged	up	unchanged	75	23	Cucsa:Cucsa.163710.2, Glyma:Glyma1_16278370, Medtr:Medtr_AC174299_2.2, Lotja:Lotja_AP006713_10.1, Cucsa:Cucsa.363390.1, Glyma:Glyma1_16248345, Cucsa:Cucsa.363390.3, Cucsa:Cucsa.363390.2, Cucsa:Cucsa.363390.4, Glyma:Glyma1_16298339, Glyma:Glyma1_16318177, Glyma:Glyma1_16280394, Glyma:Glyma1_16291867, Manes:cassava29548.valid.m1, Manes:cassava1989.valid.m1, Manes:cassava32873.m1, Manes:cassava29549…
558	Pp1s71_187V6.1	unchanged	unchanged	unchanged	down	unchanged	down	down	unchanged	down	unchanged	74	24	Araly:Araly1_903778, Medtr:Medtr_AC202493_19.1, Medtr:Medtr_AC202363_22.1, Glyma:Glyma1_16248189, Medtr:Medtr_AC202363_20.1, Glyma:Glyma1_16268534, Glyma:Glyma1_16314764, Manes:cassava35336.valid.m1, Ricco:Ricco_30128.m008638, Glyma:Glyma1_16254024, Glyma:Glyma1_16282212, Araly:Araly1_324433, Orysa:LOC_Os12g42980.2, Medtr:Medtr_AC135320_22.2, Araly:Araly1_493405, Medtr:Medtr_AC135605_2.2, Medtr:M…
559	Pp1s121_161V6.1	unchanged	unchanged	up	up	unchanged	up	up	unchanged	up	unchanged	73	20	Orysa:LOC_Os02g19970.2, Poptr:POPTR_0017s04570.1, Ostta:Ostta_14847, Orysa:LOC_Os02g19970.1, Orysa:LOC_Os11g42510.1, Orysa:LOC_Os02g20360.2, Ostlu:Ostlu_3820, Orysa:LOC_Os02g20360.1, Orysa:LOC_Os11g35040.1, Orysa:LOC_Os11g42510.2, Poptr:POPTR_0017s04550.1, Poptr:POPTR_0017s04560.1, Sorbi:Sb02g003520.1, Poptr:POPTR_0017s04600.1, Ricco:Ricco_29705.m000603, Ricco:Ricco_29983.m003145, Poptr:POPTR_001…
561	Pp1s153_189V6.1	unchanged	unchanged	unchanged	up	unchanged	unchanged	up	unchanged	up	up	73	18	Medtr:Medtr_CU424435_7.1, Zeama:Zeama_AC209951_3FGP029.1, Lotja:Lotja_AP004968_13.1, Glyma:Glyma1_16243221, Mimgu:mgf024641m, Bradi:Bradi4g21160.1, Zeama:Zeama_AC189066_3FGP037.1, Zeama:Zeama_AC193997_3FGP036.1, Medtr:Medtr_AC139852_42.2, Zeama:Zeama_068330_P.01, Carpa:CARPA_evm.TU.contig_48208.1, Bradi:Bradi4g32580.1, Mimgu:mgf022733m, Zeama:Zeama_AC212066_3FGP028.1, Bradi:Bradi4g40270.1, Zeama:…
561	Pp1s165_109V6.1	unchanged	unchanged	down	down	unchanged	down	down	down	down	unchanged	73	18	Phypa:Pp1s491_6V6.1, Medtr:Medtr_CU424435_7.1, Vitvi:GSVIVP00035356001, Bradi:Bradi3g38430.1, Mimgu:mgf026503m, Bradi:Bradi4g21160.1, Medtr:Medtr_AC139852_42.2, Mimgu:mgf022733m, Bradi:Bradi4g32580.1, Bradi:Bradi4g40270.1, Mimgu:mgf020952m, Cucsa:Cucsa.160390.1, Mimgu:mgf024641m, Carpa:CARPA_evm.TU.contig_48208.1, Orysa:LOC_Os09g29130.1, Cucsa:Cucsa.104100.1, Cucsa:Cucsa.011620.1, Orysa:LOC_Os08g…
561	Pp1s165_109V6.1	unchanged	unchanged	down	unchanged	unchanged	down	unchanged	down	unchanged	unchanged	73	18	Vitvi:GSVIVP00035356001, Carpa:CARPA_evm.TU.contig_48208.1, Bradi:Bradi4g21160.1, Orysa:LOC_Os11g13930.1, Zeama:Zeama_AC193997_3FGP036.1, Medtr:Medtr_AC139852_42.2, Medtr:Medtr_CU424435_7.1, Zeama:Zeama_AC189066_3FGP037.1, Bradi:Bradi4g32580.1, Mimgu:mgf022733m, Zeama:Zeama_009583_P.01, Zeama:Zeama_AC212066_3FGP028.1, Zeama:Zeama_AC209951_3FGP029.1, Zeama:Zeama_068330_P.01, Bradi:Bradi4g40270.1, …
567	Pp1s48_51V6.1	unchanged	unchanged	up	up	unchanged	unchanged	up	unchanged	up	unchanged	72	24	Manes:cassava27543.m1, Phypa:Pp1s48_51V6.1, Glyma:Glyma1_16248618, Ostta:Ostta_16689, Manes:cassava23660.valid.m1, Poptr:POPTR_0006s21070.1, Glyma:Glyma1_16291331, Glyma:Glyma1_16307444, Glyma:Glyma1_16270824, Phypa:Pp1s173_34V6.1, Arath:AT2G42520.1, Cyame:Cyame_CMT173C, Phypa:Pp1s163_136V6.1, Bradi:Bradi1g04860.2, Araly:Araly1_486301, Glyma:Glyma1_16285580, Arath:AT3G58570.1, Zeama:Zeama_092327_…
570	Pp1s25_218V6.1	unchanged	unchanged	down	down	unchanged	down	down	unchanged	down	unchanged	72	19	Volca:Volca1_105183, Zeama:Zeama_123997_P.01, Bradi:Bradi1g65440.2, Vitvi:GSVIVP00024065001, Zeama:Zeama_134478_P.01, Zeama:Zeama_160900_P.01, Zeama:Zeama_038821_P.01, Arath:AT5G54960.1, Bradi:Bradi1g65440.1, Araly:Araly1_495579, Phypa:Pp1s170_72V6.1, Arath:AT5G01320.1, Araly:Araly1_486945, Phypa:Pp1s59_326V6.1, Vitvi:GSVIVP00001355001, Sorbi:Sb03g005240.1, Sorbi:Sb01g038360.1, Selmo:Selmo1_3_157…
571	Pp1s106_48V6.1	unchanged	unchanged	down	unchanged	unchanged	down	unchanged	down	unchanged	up	72	18	Lotja:Lotja_AP004538_3.1, Sorbi:Sb08g001540.1, Poptr:POPTR_0016s02620.2, Poptr:POPTR_0016s02620.1, Ricco:Ricco_30045.m000479, Manes:cassava42753.valid.m1, Phypa:Pp1s106_48V6.1, Selmo:Selmo1_3_269745, Medtr:Medtr_AC185135_27.2, Selmo:Selmo1_3_267967, Medtr:Medtr_AC161401_23.2, Mimgu:mgf000680m, Phypa:Pp1s106_48V6.2, Medtr:Medtr_AC185135_13.2, Sorbi:Sb02g043530.1, Medtr:Medtr_AC161401_2.2, Medtr:Me…
571	Pp1s317_21V6.1	unchanged	unchanged	unchanged	unchanged	unchanged	unchanged	unchanged	unchanged	up	up	72	18	Phypa:Pp1s106_48V6.2, Medtr:Medtr_AC185135_27.2, Selmo:Selmo1_3_269745, Poptr:POPTR_0016s02620.2, Poptr:POPTR_0006s02850.1, Mimgu:mgf000680m, Bradi:Bradi1g63990.2, Poptr:POPTR_0016s02620.1, Phypa:Pp1s106_48V6.1, Lotja:Lotja_AP004538_3.1, Manes:cassava42753.valid.m1, Ricco:Ricco_30045.m000479, Selmo:Selmo1_3_267967, Medtr:Medtr_AC161401_23.2, Sorbi:Sb02g043530.1, Medtr:Medtr_AC185135_13.2, Medtr:M…
576	Pp1s209_52V6.1	unchanged	unchanged	unchanged	unchanged	unchanged	unchanged	unchanged	unchanged	down	down	72	23	Vitvi:GSVIVP00033009001, Arath:AT3G53520.2, Zeama:Zeama_069902_P.01, Cucsa:Cucsa.307510.2, Bradi:Bradi2g54380.1, Bradi:Bradi1g18020.1, Orysa:LOC_Os07g47700.1, Sorbi:Sb03g039180.1, Bradi:Bradi2g54380.2, Cucsa:Cucsa.307510.1, Chlre:Chlre4_135101, Sorbi:Sb01g039050.1, Vitvi:GSVIVP00028008001, Chlsp:Chlsp_34919, Cucsa:Cucsa.097090.1, Volca:Volca1_66420, Cucsa:Cucsa.307510.3, Glyma:Glyma1_16253641, Ze…
578	Pp1s154_69V6.1	unchanged	unchanged	unchanged	unchanged	unchanged	unchanged	down	unchanged	down	down	72	25	Ricco:Ricco_28565.m000334, Poptr:POPTR_0008s12550.1, Sorbi:Sb09g027790.1, Poptr:POPTR_0010s12680.1, Sorbi:Sb03g031470.1, Selmo:Selmo1_3_236855, Ricco:Ricco_30063.m001448, Selmo:Selmo1_3_139657, Cyame:Cyame_pt_NP_849101.1, Vitvi:GSVIVP00017772001, Phypa:Pp1s154_66V6.1, Sorbi:Sb09g027790.2, Zeama:Zeama_pt_NP_043032.1, Araly:Araly1_487710, Phypa:Pp1s310_30V6.1, Phypa:Pp1s154_69V6.1, Vitvi:GSVIVP0003…
579	Pp1s34_404V6.1	unchanged	unchanged	unchanged	up	unchanged	unchanged	up	down	up	up	72	16	Poptr:POPTR_0008s06230.1, Vitvi:GSVIVP00021413001, Phypa:Pp1s283_2V6.1, Poptr:POPTR_0005s26840.1, Poptr:POPTR_0004s18640.1, Poptr:POPTR_0009s14210.1, Vitvi:GSVIVP00018368001, Ricco:Ricco_29683.m000479, Poptr:POPTR_0016s10130.1, Ricco:Ricco_28934.m000056, Sorbi:Sb09g022250.1, Selmo:Selmo1_3_62356, Selmo:Selmo1_3_62955, Zeama:Zeama_105253_P.01, Zeama:Zeama_126767_P.01, Vitvi:GSVIVP00036251001, Phyp…
580	Pp1s52_95V6.1	unchanged	unchanged	up	unchanged	unchanged	up	unchanged	unchanged	unchanged	down	72	23	Mimgu:mgf026116m, Bradi:Bradi2g57810.2, Zeama:Zeama_021598_P.01, Cucsa:Cucsa.242930.3, Orysa:LOC_Os09g31280.2, Ostlu:Ostlu_31820, Orysa:LOC_Os08g39560.1, Cucsa:Cucsa.242930.2, Ostta:Ostta_32986, Cyame:Cyame_CMJ174C, Poptr:POPTR_0006s05620.1, Poptr:POPTR_0010s24050.1, Poptr:POPTR_0016s05130.1, Cucsa:Cucsa.308940.2, Cucsa:Cucsa.075540.1, Poptr:POPTR_0008s02620.1, Cyame:Cyame_CMT077C, Poptr:POPTR_00…
580	Pp1s56_193V6.1	unchanged	unchanged	up	up	unchanged	up	up	up	unchanged	unchanged	72	23	Orysa:LOC_Os08g39560.1, Cucsa:Cucsa.242930.1, Zeama:Zeama_174947_P.01, Zeama:Zeama_021598_P.01, Chlre:Chlre4_146838, Cucsa:Cucsa.242930.4, Orysa:LOC_Os09g31280.2, Cucsa:Cucsa.242930.2, Ostta:Ostta_32986, Ostlu:Ostlu_31820, Cucsa:Cucsa.308940.2, Cucsa:Cucsa.308940.1, Poptr:POPTR_0006s05620.1, Poptr:POPTR_0016s05130.1, Cucsa:Cucsa.075540.1, Poptr:POPTR_0008s02620.1, Phypa:Pp1s456_21V6.2, Poptr:POPT…
580	Pp1s74_198V6.1	unchanged	unchanged	up	up	unchanged	unchanged	unchanged	unchanged	unchanged	unchanged	72	23	Poptr:POPTR_0010s24050.1, Cucsa:Cucsa.242930.4, Zeama:Zeama_174947_P.01, Orysa:LOC_Os09g31280.1, Cyame:Cyame_CMJ174C, Phypa:Pp1s456_21V6.2, Zeama:Zeama_021598_P.01, Chlre:Chlre4_146838, Manes:cassava39269.m1, Cucsa:Cucsa.242930.3, Ostta:Ostta_32986, Cucsa:Cucsa.242930.1, Orysa:LOC_Os09g31280.2, Orysa:LOC_Os08g39560.1, Cucsa:Cucsa.242930.2, Ostlu:Ostlu_31820, Poptr:POPTR_0016s05130.1, Poptr:POPTR_…
582	Pp1s84_96V6.1	unchanged	unchanged	unchanged	up	unchanged	unchanged	up	unchanged	up	unchanged	72	26	Bradi:Bradi4g34340.1, Phypa:Pp1s98_19V6.1, Manes:cassava42357.valid.m1, Glyma:Glyma1_16259987, Zeama:Zeama_065868_P.01, Vitvi:GSVIVP00003384001, Phypa:Pp1s84_96V6.1, Sorbi:Sb07g026620.1, Vitvi:GSVIVP00004884001, Volca:Volca1_72833, Selmo:Selmo1_3_146656, Bradi:Bradi4g34340.3, Phypa:Pp1s249_85V6.1, Phypa:Pp1s505_19V6.1, Zeama:Zeama_155931_P.01, Phypa:Pp1s138_118V6.1, Zeama:Zeama_172000_P.01, Zeama…
589	Pp1s1_243V6.1	unchanged	unchanged	unchanged	down	unchanged	unchanged	down	unchanged	down	down	72	20	Poptr:POPTR_0010s13780.1, Orysa:LOC_Os02g36940.1, Glyma:Glyma1_16268269, Orysa:LOC_Os10g02300.3, Selmo:Selmo1_3_69283, Orysa:LOC_Os10g02300.1, Orysa:LOC_Os10g02300.2, Vitvi:GSVIVP00030556001, Poptr:POPTR_0008s13220.1, Araly:Araly1_879774, Medtr:Medtr_AC150979_31.2, Mimgu:mgf019081m, Poptr:POPTR_0010s11920.1, Poptr:POPTR_0010s11910.1, Phypa:Pp1s35_289V6.1, Poptr:POPTR_0347s00200.1, Poptr:POPTR_001…
589	Pp1s188_69V6.1	unchanged	unchanged	unchanged	down	unchanged	unchanged	down	unchanged	down	unchanged	72	20	Mimgu:mgf025540m, Araly:Araly1_879774, Cucsa:Cucsa.009110.1, Mimgu:mgf019081m, Orysa:LOC_Os10g02300.1, Orysa:LOC_Os10g02300.2, Orysa:LOC_Os10g02300.3, Poptr:POPTR_0010s11910.1, Orysa:LOC_Os02g36940.1, Poptr:POPTR_0008s13220.1, Phypa:Pp1s322_40V6.1, Poptr:POPTR_0010s11920.1, Poptr:POPTR_0347s00200.1, Phypa:Pp1s188_69V6.1, Phypa:Pp1s1_243V6.1, Phypa:Pp1s35_289V6.1, Poptr:POPTR_0010s11930.1, Ricco:R…
594	Pp1s36_207V6.1	unchanged	unchanged	down	unchanged	unchanged	down	unchanged	down	unchanged	unchanged	71	25	Araly:Araly1_492734, Cucsa:Cucsa.147950.1, Bradi:Bradi1g33100.1, Araly:Araly1_911770, Orysa:LOC_Os05g26660.1, Araly:Araly1_480917, Arath:AT2G20800.1, Araly:Araly1_913700, Poptr:POPTR_0004s03410.1, Poptr:POPTR_0013s14350.1, Arath:AT4G21490.1, Arath:AT4G28220.1, Poptr:POPTR_0013s14340.1, Poptr:POPTR_0013s14330.1, Arath:AT4G05020.1, Ricco:Ricco_29933.m001426, Sorbi:Sb03g036480.1, Bradi:Bradi3g14800.…
594	Pp1s65_201V6.1	unchanged	unchanged	down	down	unchanged	down	down	down	down	unchanged	71	25	Poptr:POPTR_0004s03410.1, Volca:Volca1_76599, Orysa:LOC_Os06g47000.1, Araly:Araly1_911770, Orysa:LOC_Os06g47000.2, Orysa:LOC_Os05g26660.1, Glyma:Glyma1_16287200, Araly:Araly1_480917, Orysa:LOC_Os08g04630.1, Arath:AT4G28220.1, Ostlu:Ostlu_12203, Araly:Araly1_492734, Orysa:LOC_Os06g47000.3, Araly:Araly1_913700, Ostta:Ostta_27768, Arath:AT2G20800.1, Poptr:POPTR_0013s14350.1, Arath:AT4G21490.1, Arath…
596	Pp1s37_40V6.1	unchanged	unchanged	down	down	unchanged	down	down	down	unchanged	up	71	23	Selmo:Selmo1_3_85390, Cucsa:Cucsa.177590.1, Orysa:LOC_Os02g03900.1, Zeama:Zeama_067717_P.01, Mimgu:mgf015882m, Cucsa:Cucsa.177200.1, Micp2:Micp2_67467, Glyma:Glyma1_16265942, Zeama:Zeama_168747_P.01, Arath:AT1G15960.1, Ricco:Ricco_29588.m000852, Volca:Volca1_106631, Cucsa:Cucsa.060540.2, Medtr:Medtr_AC140916_23.2, Ricco:Ricco_29648.m002003, Chlre:Chlre4_128400, Bradi:Bradi1g53160.1, Poptr:POPTR_0…
597	Pp1s10_179V6.1	unchanged	unchanged	unchanged	up	unchanged	unchanged	up	unchanged	up	up	72	22	Phypa:Pp1s25_319V6.1, Phypa:Pp1s308_33V6.1, Chlre:Chlre4_137766, Micp1:Micp1_11656, Phypa:Pp1s140_1V6.1, Ostta:Ostta_36256, Bradi:Bradi1g55570.1, Araly:Araly1_898766, Micp1:Micp1_11609, Orysa:LOC_Os01g14410.1, Vitvi:GSVIVP00020057001, Chlsp:Chlsp_142423, Phypa:Pp1s308_32V6.1, Chlsp:Chlsp_13796, Phypa:Pp1s10_181V6.1, Bradi:Bradi1g55610.1, Poptr:POPTR_0008s15770.1, Volca:Volca1_76453, Phypa:Pp1s371…
597	Pp1s10_181V6.1	unchanged	unchanged	unchanged	up	unchanged	unchanged	up	unchanged	up	up	72	22	Phypa:Pp1s308_33V6.1, Phypa:Pp1s371_45V6.1, Araly:Araly1_898766, Phypa:Pp1s140_1V6.1, Glyma:Glyma1_16281454, Micp1:Micp1_11656, Ostta:Ostta_36256, Bradi:Bradi1g55570.1, Orysa:LOC_Os01g14410.1, Phypa:Pp1s308_32V6.1, Vitvi:GSVIVP00020057001, Bradi:Bradi1g55610.1, Chlsp:Chlsp_13796, Poptr:POPTR_0008s15770.1, Phypa:Pp1s10_181V6.1, Micp1:Micp1_11609, Volca:Volca1_76453, Micp2:Micp2_104971, Orysa:LOC_O…
597	Pp1s140_1V6.1	unchanged	unchanged	up	up	unchanged	up	up	up	up	unchanged	72	22	Mimgu:mgf003076m, Ostta:Ostta_36256, Phypa:Pp1s308_32V6.1, Micp2:Micp2_104971, Arath:AT3G22840.1, Micp2:Micp2_63993, Zeama:Zeama_AC211997_5FGP039.1, Micp1:Micp1_11656, Chlsp:Chlsp_142423, Sorbi:Sb02g004390.1, Poptr:POPTR_0008s15770.1, Phypa:Pp1s308_33V6.1, Phypa:Pp1s140_1V6.1, Bradi:Bradi1g55610.1, Bradi:Bradi1g55570.1, Phypa:Pp1s10_181V6.1, Orysa:LOC_Os01g14410.1, Micp1:Micp1_11609, Chlsp:Chlsp_…
597	Pp1s15_459V6.1	unchanged	unchanged	up	up	unchanged	up	up	up	up	unchanged	72	22	Orysa:LOC_Os07g08150.1, Poptr:POPTR_0008s15770.1, Bradi:Bradi1g55610.1, Phypa:Pp1s10_179V6.1, Mimgu:mgf003076m, Chlsp:Chlsp_142423, Bradi:Bradi1g55570.1, Micp1:Micp1_11656, Sorbi:Sb02g004390.1, Chlre:Chlre4_392377, Ostta:Ostta_36256, Vitvi:GSVIVP00020057001, Phypa:Pp1s308_33V6.1, Phypa:Pp1s140_1V6.1, Orysa:LOC_Os01g14410.1, Micp1:Micp1_11609, Chlsp:Chlsp_13796, Phypa:Pp1s10_181V6.1, Volca:Volca1_…
597	Pp1s15_467V6.1	unchanged	unchanged	up	up	unchanged	up	up	up	up	unchanged	72	22	Phypa:Pp1s78_96V6.1, Ostlu:Ostlu_27189, Mimgu:mgf003076m, Chlsp:Chlsp_142423, Bradi:Bradi1g55570.1, Poptr:POPTR_0008s15760.1, Sorbi:Sb02g004390.1, Phypa:Pp1s10_179V6.1, Micp1:Micp1_11656, Phypa:Pp1s140_1V6.1, Phypa:Pp1s308_33V6.1, Ostta:Ostta_36256, Chlsp:Chlsp_13796, Phypa:Pp1s10_181V6.1, Vitvi:GSVIVP00020057001, Micp1:Micp1_11609, Orysa:LOC_Os01g14410.1, Phypa:Pp1s172_69V6.1, Phypa:Pp1s262_24V6…
597	Pp1s196_69V6.1	unchanged	unchanged	unchanged	unchanged	unchanged	unchanged	up	unchanged	up	unchanged	72	22	Bradi:Bradi1g55570.1, Phypa:Pp1s172_69V6.1, Glyma:Glyma1_16317201, Phypa:Pp1s78_96V6.1, Chlsp:Chlsp_142423, Micp1:Micp1_11656, Sorbi:Sb02g004390.1, Phypa:Pp1s10_179V6.1, Mimgu:mgf003076m, Chlsp:Chlsp_13796, Phypa:Pp1s10_181V6.1, Ostta:Ostta_36256, Phypa:Pp1s308_33V6.1, Micp1:Micp1_11609, Phypa:Pp1s140_1V6.1, Vitvi:GSVIVP00020057001, Orysa:LOC_Os01g14410.1, Poptr:POPTR_0008s15770.1, Araly:Araly1_8…
597	Pp1s308_32V6.1	unchanged	unchanged	up	up	unchanged	up	up	up	up	unchanged	72	22	Micp1:Micp1_11656, Sorbi:Sb02g004390.1, Micp1:Micp1_11609, Phypa:Pp1s78_96V6.1, Chlsp:Chlsp_21915, Mimgu:mgf003076m, Phypa:Pp1s10_179V6.1, Orysa:LOC_Os01g14410.1, Ostta:Ostta_36256, Phypa:Pp1s308_33V6.1, Chlsp:Chlsp_142423, Phypa:Pp1s140_1V6.1, Phypa:Pp1s308_32V6.1, Volca:Volca1_103348, Chlsp:Chlsp_13796, Phypa:Pp1s10_181V6.1, Bradi:Bradi1g55600.1, Bradi:Bradi1g55610.1, Poptr:POPTR_0008s15770.1, …
597	Pp1s308_33V6.1	unchanged	unchanged	up	up	unchanged	up	up	up	up	unchanged	72	22	Phypa:Pp1s78_96V6.1, Micp1:Micp1_59684, Mimgu:mgf003076m, Volca:Volca1_103348, Poptr:POPTR_0008s15800.1, Orysa:LOC_Os01g14410.1, Ostta:Ostta_16536, Phypa:Pp1s10_179V6.1, Phypa:Pp1s196_69V6.1, Phypa:Pp1s46_61V6.1, Bradi:Bradi1g55600.1, Bradi:Bradi1g55570.1, Sorbi:Sb02g004390.1, Chlsp:Chlsp_142423, Micp1:Micp1_11656, Vitvi:GSVIVP00020057001, Ostta:Ostta_36256, Phypa:Pp1s308_33V6.1, Phypa:Pp1s140_1V…
597	Pp1s308_34V6.1	unchanged	unchanged	up	up	unchanged	up	up	up	up	unchanged	72	22	Ostta:Ostta_16536, Arath:AT4G14690.1, Micp1:Micp1_59684, Phypa:Pp1s78_96V6.1, Bradi:Bradi1g55570.1, Vitvi:GSVIVP00020057001, Chlsp:Chlsp_142423, Mimgu:mgf003076m, Phypa:Pp1s10_179V6.1, Micp1:Micp1_11656, Phypa:Pp1s308_33V6.1, Ostta:Ostta_36256, Phypa:Pp1s140_1V6.1, Poptr:POPTR_0008s15780.1, Orysa:LOC_Os01g14410.1, Phypa:Pp1s10_181V6.1, Micp1:Micp1_11609, Volca:Volca1_76453, Chlsp:Chlsp_13796, Pop…
597	Pp1s78_96V6.1	unchanged	up	up	up	up	up	up	up	up	up	72	22	Poptr:POPTR_0008s15780.1, Vitvi:GSVIVP00020057001, Bradi:Bradi1g55580.1, Micp1:Micp1_59684, Phypa:Pp1s78_96V6.1, Ostta:Ostta_16536, Phypa:Pp1s308_34V6.1, Chlre:Chlre4_392376, Phypa:Pp1s10_179V6.1, Micp1:Micp1_11656, Sorbi:Sb02g004390.1, Mimgu:mgf003076m, Phypa:Pp1s140_1V6.1, Chlsp:Chlsp_142423, Bradi:Bradi1g55570.1, Phypa:Pp1s308_33V6.1, Ostta:Ostta_36256, Poptr:POPTR_0008s15770.1, Phypa:Pp1s10_1…
599	Pp1s149_289V6.1	unchanged	unchanged	up	unchanged	unchanged	up	unchanged	up	unchanged	down	71	25	Manes:cassava24380.valid.m1, Mimgu:mgf008777m, Selmo:Selmo1_3_74977, Manes:cassava24453.valid.m1, Glyma:Glyma1_16280837, Manes:cassava189.valid.m1, Micp2:Micp2_108921, Medtr:Medtr_AC140915_57.2, Manes:cassava27897.m1, Manes:cassava27901.m1, Manes:cassava24452.valid.m1, Manes:cassava27900.m1, Manes:cassava27899.m1, Micp1:Micp1_43728, Medtr:Medtr_AC161864_24.2, Medtr:Medtr_AC161864_3.2, Ostta:Ostta…
600	Pp1s310_4V6.1	unchanged	unchanged	unchanged	up	unchanged	unchanged	up	unchanged	up	up	71	24	Glyma:Glyma1_16294114, Volca:Volca1_109710, Ricco:Ricco_27777.m000276, Mimgu:mgf005209m, Manes:cassava35894.valid.m1, Cucsa:Cucsa.059980.1, Orysa:LOC_Os05g41900.2, Selmo:Selmo1_3_232756, Glyma:Glyma1_16250357, Sorbi:Sb02g035170.1, Sorbi:Sb03g036990.1, Cyame:Cyame_CMT321C, Vitvi:GSVIVP00027322001, Sorbi:Sb09g024530.1, Zeama:Zeama_113414_P.01, Glyma:Glyma1_16287117, Zeama:Zeama_073535_P.01, Cucsa:C…
600	Pp1s4_134V6.1	unchanged	unchanged	up	up	unchanged	unchanged	up	unchanged	up	up	71	24	Cucsa:Cucsa.059980.1, Cucsa:Cucsa.007240.2, Phypa:Pp1s23_225V6.1, Selmo:Selmo1_3_437304, Ricco:Ricco_27777.m000276, Glyma:Glyma1_16250357, Cyame:Cyame_CMT321C, Guith:Guith_NP_113185.1, Glyma:Glyma1_16265309, Selmo:Selmo1_3_232756, Glyma:Glyma1_16294114, Glyma:Glyma1_16273634, Glyma:Glyma1_16287117, Glyma:Glyma1_16287662, Micp1:Micp1_49766, Manes:cassava35894.valid.m1, Manes:cassava36982.valid.m1,…
601	Pp1s63_205V6.1	unchanged	unchanged	unchanged	down	unchanged	down	down	unchanged	down	down	71	16	Poptr:POPTR_0010s21020.1, Orysa:LOC_Os02g19130.1, Bradi:Bradi2g44450.1, Bradi:Bradi2g43800.1, Phypa:Pp1s374_6V6.1, Phypa:Pp1s228_41V6.1, Arath:AT1G13790.1, Araly:Araly1_318024, Araly:Araly1_471538, Arath:AT3G48670.2, Arath:AT1G15910.1, Arath:AT1G80790.1, Zeama:Zeama_066187_P.01, Bradi:Bradi3g16980.1, Poptr:POPTR_0001s24750.1, Glyma:Glyma1_16297591, Glyma:Glyma1_16294697, Cucsa:Cucsa.165290.3, Cuc…
606	Pp1s108_47V6.1	unchanged	unchanged	up	up	unchanged	up	up	up	unchanged	unchanged	71	17	Mimgu:mgf005976m, Arath:AT3G01470.1, Mimgu:mgf005962m, Phypa:Pp1s7_280V6.4, Phypa:Pp1s108_47V6.2, Lotja:Lotja_AP006364_26.1, Phypa:Pp1s96_191V6.1, Glyma:Glyma1_16243438, Glyma:Glyma1_16305095, Mimgu:mgf004579m, Phypa:Pp1s4_70V6.1, Phypa:Pp1s154_145V6.1, Mimgu:mgf011518m, Poptr:POPTR_0012s07270.1, Araly:Araly1_477377, Bradi:Bradi3g56180.1, Cucsa:Cucsa.097950.1, Cucsa:Cucsa.097950.2, Cucsa:Cucsa.09…
606	Pp1s143_73V6.1	unchanged	unchanged	unchanged	up	unchanged	up	up	unchanged	up	up	71	17	Phypa:Pp1s57_194V6.1, Poptr:POPTR_0012s07270.1, Phypa:Pp1s154_145V6.2, Phypa:Pp1s154_145V6.1, Phypa:Pp1s77_184V6.1, Glyma:Glyma1_16305095, Mimgu:mgf011518m, Araly:Araly1_477377, Mimgu:mgf004579m, Cucsa:Cucsa.097950.1, Mimgu:mgf005962m, Mimgu:mgf014732m, Arath:AT3G01470.1, Ricco:Ricco_29822.m003350, Orysa:LOC_Os02g49700.1, Orysa:LOC_Os02g49700.3, Bradi:Bradi3g56180.1, Cucsa:Cucsa.097950.3, Phypa:P…
606	Pp1s34_327V6.1	unchanged	unchanged	unchanged	up	unchanged	unchanged	up	unchanged	up	unchanged	71	17	Mimgu:mgf005962m, Phypa:Pp1s143_73V6.1, Phypa:Pp1s31_96V6.1, Phypa:Pp1s57_194V6.1, Phypa:Pp1s96_191V6.1, Araly:Araly1_477377, Poptr:POPTR_0012s07270.1, Phypa:Pp1s154_145V6.2, Mimgu:mgf011518m, Phypa:Pp1s7_280V6.4, Cucsa:Cucsa.097950.3, Orysa:LOC_Os02g49700.2, Mimgu:mgf004579m, Phypa:Pp1s154_145V6.1, Phypa:Pp1s4_70V6.1, Arath:AT3G01470.1, Orysa:LOC_Os02g49700.1, Bradi:Bradi3g56180.1, Orysa:LOC_Os0…
607	Pp1s73_3V6.1	unchanged	unchanged	down	down	unchanged	unchanged	down	unchanged	down	unchanged	71	16	Orysa:LOC_Os01g53130.2, Manes:cassava26578.m1, Bradi:Bradi2g23610.1, Arath:AT5G05830.1, Arath:AT5G59000.1, Phypa:Pp1s9_310V6.3, Phypa:Pp1s9_310V6.1, Phypa:Pp1s9_310V6.2, Phypa:Pp1s73_3V6.1, Arath:AT2G34200.1, Phypa:Pp1s184_39V6.3, Phypa:Pp1s184_39V6.4, Phypa:Pp1s184_39V6.1, Araly:Araly1_902503, Araly:Araly1_496027, Araly:Araly1_908499, Cucsa:Cucsa.175970.1, Bradi:Bradi2g55030.1, Bradi:Bradi2g4895…
608	Pp1s37_249V6.1	unchanged	unchanged	unchanged	up	unchanged	unchanged	up	unchanged	up	up	72	18	Ricco:Ricco_28827.m000171, Lotja:Lotja_AP006080_26.1, Arath:AT5G37820.1, Sorbi:Sb03g002490.1, Arath:AT5G37810.1, Araly:Araly1_859894, Araly:Araly1_330314, Arath:AT4G18910.1, Bradi:Bradi3g08930.1, Bradi:Bradi2g32890.1, Cucsa:Cucsa.338920.1, Bradi:Bradi1g45200.1, Carpa:CARPA_evm.TU.contig_28186.2, Bradi:Bradi3g59390.2, Bradi:Bradi3g59390.1, Cucsa:Cucsa.012620.1, Glyma:Glyma1_16298191, Cucsa:Cucsa.3…
609	Pp1s140_93V6.1	unchanged	unchanged	up	up	unchanged	up	up	unchanged	up	up	71	17	Arath:AT4G27410.3, Manes:cassava41318.m1, Cucsa:Cucsa.341800.1, Arath:AT1G52890.1, Arath:AT4G27410.2, Phypa:Pp1s259_83V6.1, Arath:AT3G15500.1, Ricco:Ricco_30078.m002348, Carpa:CARPA_evm.TU.contig_33298.1, Bradi:Bradi1g53770.1, Bradi:Bradi1g24390.1, Phypa:Pp1s164_25V6.1, Glyma:Glyma1_16264551, Manes:cassava39648.m1, Cucsa:Cucsa.074600.1, Cucsa:Cucsa.341800.2, Glyma:Glyma1_16313970, Glyma:Glyma1_16…
610	Pp1s15_334V6.1	unchanged	unchanged	down	unchanged	unchanged	unchanged	unchanged	unchanged	up	up	71	23	Zeama:Zeama_089538_P.01, Glyma:Glyma1_16254718, Cucsa:Cucsa.342340.1, Carpa:CARPA_evm.TU.contig_34596.1, Ricco:Ricco_30170.m014038, Phypa:Pp1s440_18V6.1, Medtr:Medtr_AC159872_21.2, Poptr:POPTR_0017s01060.1, Chlre:Chlre4_143478, Poptr:POPTR_0014s18320.1, Poptr:POPTR_0014s01280.1, Cucsa:Cucsa.342340.2, Cucsa:Cucsa.342340.3, Ricco:Ricco_29825.m000327, Cucsa:Cucsa.218860.2, Cyame:Cyame_CMI026C, Ricco…
610	Pp1s440_18V6.1	unchanged	unchanged	unchanged	up	unchanged	unchanged	up	unchanged	up	up	71	23	Poptr:POPTR_0009s08590.1, Poptr:POPTR_0014s18320.1, Mimgu:mgf022824m, Bradi:Bradi1g76830.1, Chlre:Chlre4_143478, Poptr:POPTR_0017s01060.1, Carpa:CARPA_evm.TU.contig_34596.1, Ricco:Ricco_30169.m006589, Cucsa:Cucsa.342340.2, Cyame:Cyame_CMI026C, Cucsa:Cucsa.342340.1, Cucsa:Cucsa.342340.3, Poptr:POPTR_0014s01280.1, Cucsa:Cucsa.108180.1, Cucsa:Cucsa.218860.2, Ricco:Ricco_29825.m000327, Cucsa:Cucsa.21…
611	Pp1s206_97V6.1	unchanged	unchanged	up	up	unchanged	up	up	up	up	unchanged	71	22	Cucsa:Cucsa.089960.4, Poptr:POPTR_0017s14280.4, Phypa:Pp1s206_97V6.1, Orysa:LOC_Os02g39790.2, Poptr:POPTR_0017s14280.1, Orysa:LOC_Os02g39795.1, Cucsa:Cucsa.031490.1, Bradi:Bradi5g14640.1, Cucsa:Cucsa.089960.1, Chlre:Chlre4_183928, Ricco:Ricco_29673.m000902, Cucsa:Cucsa.031490.4, Cucsa:Cucsa.031490.2, Ricco:Ricco_27772.m000038, Cucsa:Cucsa.031490.3, Orysa:LOC_Os04g42090.5, Manes:cassava13100.valid…
611	Pp1s29_226V6.1	unchanged	unchanged	unchanged	up	unchanged	up	up	unchanged	unchanged	unchanged	71	22	Orysa:LOC_Os02g39795.1, Araly:Araly1_484313, Cucsa:Cucsa.089960.1, Phypa:Pp1s206_97V6.1, Araly:Araly1_477481, Phypa:Pp1s206_92V6.1, Arath:AT3G02470.1, Orysa:LOC_Os02g39790.2, Arath:AT3G02470.4, Arath:AT3G25570.1, Ricco:Ricco_30138.m003848, Cucsa:Cucsa.031490.2, Manes:cassava13100.valid.m1, Arath:AT3G02470.3, Cucsa:Cucsa.031490.3, Bradi:Bradi3g48490.1, Manes:cassava2672.m1, Ricco:Ricco_29673.m0009…
611	Pp1s29_234V6.1	unchanged	unchanged	unchanged	up	unchanged	up	up	unchanged	unchanged	unchanged	71	22	Ostta:Ostta_8944, Vitvi:GSVIVP00021193001, Orysa:LOC_Os02g39790.2, Ricco:Ricco_30138.m003848, Orysa:LOC_Os02g39790.1, Zeama:Zeama_125635_P.01, Cucsa:Cucsa.089960.1, Ricco:Ricco_29673.m000902, Bradi:Bradi3g48490.1, Ricco:Ricco_27772.m000038, Chlre:Chlre4_183928, Poptr:POPTR_0017s14280.1, Bradi:Bradi5g14640.1, Cucsa:Cucsa.031490.2, Cucsa:Cucsa.031490.1, Cucsa:Cucsa.031490.3, Cucsa:Cucsa.031490.4, C…
611	Pp1s335_22V6.1	unchanged	up	up	up	up	up	up	up	unchanged	unchanged	71	22	Ricco:Ricco_27772.m000038, Poptr:POPTR_0017s14280.1, Araly:Araly1_477481, Cucsa:Cucsa.089960.1, Phypa:Pp1s206_97V6.1, Phypa:Pp1s206_92V6.1, Orysa:LOC_Os02g39790.2, Cucsa:Cucsa.031490.1, Cucsa:Cucsa.031490.2, Lotja:Lotja_AP006372_9.1, Arath:AT3G25570.1, Araly:Araly1_484313, Zeama:Zeama_154397_P.01, Poptr:POPTR_0017s14280.3, Manes:cassava13100.valid.m1, Arath:AT3G02470.1, Cucsa:Cucsa.031490.3, Arat…
615	Pp1s113_72V6.1	unchanged	unchanged	up	up	unchanged	up	up	up	up	unchanged	71	23	Bradi:Bradi1g14720.1, Ricco:Ricco_29676.m001638, Orysa:LOC_Os03g55600.1, Glyma:Glyma1_16268567, Volca:Volca1_59940, Poptr:POPTR_0009s11010.1, Glyma:Glyma1_16258428, Arath:AT4G33950.2, Glyma:Glyma1_16315133, Arath:AT4G33950.1, Glyma:Glyma1_16305726, Selmo:Selmo1_3_158991, Glyma:Glyma1_16268193, Sorbi:Sb01g014720.1, Arath:AT3G50500.1, Selmo:Selmo1_3_164978, Manes:cassava13518.valid.m1, Medtr:Medtr_…
615	Pp1s116_98V6.1	unchanged	unchanged	up	up	unchanged	unchanged	unchanged	up	up	unchanged	71	23	Glyma:Glyma1_16315133, Glyma:Glyma1_16268567, Glyma:Glyma1_16248151, Ricco:Ricco_29676.m001638, Glyma:Glyma1_16258428, Glyma:Glyma1_16305726, Medtr:Medtr_AC148525_11.2, Glyma:Glyma1_16268193, Selmo:Selmo1_3_158991, Arath:AT3G50500.1, Sorbi:Sb01g007120.1, Manes:cassava13517.valid.m1, Manes:cassava13518.valid.m1, Selmo:Selmo1_3_171183, Manes:cassava30552.valid.m1, Manes:cassava18107.valid.m1, Ricco…
615	Pp1s218_59V6.1	unchanged	up	up	up	up	up	up	unchanged	up	up	71	23	Araly:Araly1_491280, Ricco:Ricco_29676.m001638, Ricco:Ricco_29822.m003504, Glyma:Glyma1_16248151, Glyma:Glyma1_16258428, Ricco:Ricco_29780.m001320, Arath:AT5G66880.1, Glyma:Glyma1_16268567, Glyma:Glyma1_16305726, Arath:AT4G33950.2, Arath:AT3G50500.1, Glyma:Glyma1_16315133, Orysa:LOC_Os10g41490.2, Vitvi:GSVIVP00009710001, Selmo:Selmo1_3_158991, Manes:cassava13517.valid.m1, Glyma:Glyma1_16268193, M…
616	Pp1s261_59V6.1	unchanged	unchanged	unchanged	unchanged	unchanged	unchanged	unchanged	unchanged	up	unchanged	72	18	Lotja:Lotja_AP006692_28.1, Orysa:LOC_Os05g45954.1, Sorbi:Sb05g001790.1, Arath:AT1G16060.1, Cucsa:Cucsa.170790.1, Manes:cassava39084.m1, Manes:cassava16315.m1, Medtr:Medtr_AC137994_34.2, Manes:cassava11368.m1, Medtr:Medtr_AY508219_21.2, Medtr:Medtr_AY508219_14.2, Orysa:LOC_Os06g05340.1, Mimgu:mgf017413m, Medtr:Medtr_AC126784_13.2, Mimgu:mg013664m, Mimgu:mgf019116m, Mimgu:mgf008907m, Orysa:LOC_Os12…
620	Pp1s249_22V6.1	unchanged	unchanged	down	unchanged	unchanged	down	unchanged	down	down	unchanged	70	17	Selmo:Selmo1_3_119186, Phypa:Pp1s249_22V6.1, Medtr:Medtr_AC158372_66.2, Glyma:Glyma1_16252271, Carpa:CARPA_evm.TU.contig_30480.4, Carpa:CARPA_evm.TU.contig_30480.1, Cucsa:Cucsa.255260.1, Glyma:Glyma1_16303597, Cucsa:Cucsa.255260.2, Glyma:Glyma1_16267131, Cucsa:Cucsa.255270.1, Glyma:Glyma1_16252270, Cucsa:Cucsa.255250.1, Medtr:Medtr_AC182817_18.2, Manes:cassava35414.valid.m1, Manes:cassava38504.m1…
627	Pp1s55_273V6.1	unchanged	unchanged	unchanged	up	unchanged	unchanged	up	unchanged	up	unchanged	70	16	Ricco:Ricco_30169.m006237, Arath:AT1G02260.1, Orysa:LOC_Os03g05390.11, Manes:cassava7270.valid.m1, Orysa:LOC_Os03g05390.12, Orysa:LOC_Os10g39980.1, Medtr:Medtr_AC153125_34.2, Orysa:LOC_Os03g05390.8, Mimgu:mgf006953m, Orysa:LOC_Os03g05390.2, Orysa:LOC_Os03g05390.6, Orysa:LOC_Os03g05390.4, Orysa:LOC_Os03g05390.10, Poptr:POPTR_0012s12940.1, Orysa:LOC_Os03g05390.13, Ricco:Ricco_29841.m002910, Orysa:L…
629	Pp1s68_31V6.1	unchanged	unchanged	unchanged	up	unchanged	unchanged	up	unchanged	up	up	70	25	Arath:AT1G03960.2, Ostta:Ostta_8577, Mimgu:mgf004270m, Phypa:Pp1s191_94V6.1, Bradi:Bradi3g28740.1, Sorbi:Sb01g019370.1, Bradi:Bradi3g06680.1, Arath:AT1G03960.1, Arath:AT5G28900.1, Volca:Volca1_42247, Ricco:Ricco_29680.m001700, Arath:AT1G54450.1, Araly:Araly1_883288, Phypa:Pp1s34_411V6.1, Phypa:Pp1s7_163V6.1, Poptr:POPTR_0013s04450.1, Phypa:Pp1s68_31V6.1, Phypa:Pp1s147_62V6.2, Araly:Araly1_489669,…
633	Pp1s199_129V6.1	unchanged	unchanged	unchanged	unchanged	unchanged	unchanged	up	unchanged	up	unchanged	70	23	Bradi:Bradi4g09120.3, Phypa:Pp1s199_130V6.2, Zeama:Zeama_162200_P.01, Orysa:LOC_Os11g47970.1, Ostlu:Ostlu_31184, Phypa:Pp1s258_44V6.2, Phypa:Pp1s199_130V6.3, Cucsa:Cucsa.138900.2, Ostta:Ostta_8361, Cucsa:Cucsa.165160.1, Cucsa:Cucsa.138900.7, Glyma:Glyma1_16294687, Poptr:POPTR_0016s10500.1, Poptr:POPTR_0008s05870.1, Cucsa:Cucsa.138900.1, Poptr:POPTR_0010s20810.1, Poptr:POPTR_0008s05870.3, Phypa:Pp…
633	Pp1s199_130V6.1	unchanged	unchanged	unchanged	down	unchanged	unchanged	down	unchanged	down	down	70	23	Cucsa:Cucsa.138900.2, Phypa:Pp1s199_130V6.2, Araly:Araly1_482998, Phypa:Pp1s199_130V6.3, Orysa:LOC_Os11g47970.1, Manes:cassava15431.m1, Ostta:Ostta_8361, Ostlu:Ostlu_31184, Ricco:Ricco_30143.m001170, Phypa:Pp1s199_129V6.1, Cucsa:Cucsa.138900.7, Poptr:POPTR_0008s05870.1, Cucsa:Cucsa.138900.3, Poptr:POPTR_0008s05870.3, Phypa:Pp1s244_85V6.1, Manes:cassava13141.valid.m1, Phypa:Pp1s258_44V6.2, Cucsa:C…
633	Pp1s5_83V6.1	unchanged	unchanged	unchanged	down	unchanged	unchanged	down	unchanged	down	down	70	23	Phypa:Pp1s199_130V6.2, Orysa:LOC_Os11g47970.1, Glyma:Glyma1_16307866, Ostta:Ostta_8361, Mimgu:mgf016480m, Manes:cassava13141.valid.m1, Phypa:Pp1s199_129V6.1, Bradi:Bradi4g09120.3, Phypa:Pp1s199_130V6.3, Ostlu:Ostlu_31184, Cucsa:Cucsa.138900.3, Poptr:POPTR_0008s05870.1, Phypa:Pp1s258_44V6.2, Cucsa:Cucsa.138900.2, Zeama:Zeama_162282_P.01, Cucsa:Cucsa.138900.1, Cucsa:Cucsa.138900.7, Poptr:POPTR_0010…
635	Pp1s332_17V6.1	unchanged	unchanged	up	unchanged	unchanged	up	unchanged	unchanged	unchanged	down	70	1	Phypa:Pp1s267_92V6.1, Phypa:Pp1s208_40V6.1, Phypa:Pp1s129_224V6.1, Phypa:Pp1s208_51V6.1, Phypa:Pp1s95_5V6.1, Phypa:Pp1s229_70V6.2, Phypa:Pp1s332_17V6.1, Phypa:Pp1s325_80V6.1, Phypa:Pp1s613_3V6.1, Phypa:Pp1s286_65V6.1, Phypa:Pp1s259_15V6.1, Phypa:Pp1s210_14V6.1, Phypa:Pp1s208_80V6.1, Phypa:Pp1s496_15V6.2, Phypa:Pp1s367_34V6.1, Phypa:Pp1s817_9V6.1, Phypa:Pp1s489_19V6.1, Phypa:Pp1s1_191V6.1, Phypa:P…
636	Pp1s343_14V6.1	unchanged	unchanged	down	down	unchanged	unchanged	unchanged	unchanged	unchanged	unchanged	70	16	Orysa:LOC_Os01g51290.2, Cucsa:Cucsa.155250.1, Araly:Araly1_495779, Poptr:POPTR_0002s25590.1, Mimgu:mgf000545m, Medtr:Medtr_AC160012_37.2, Medtr:Medtr_AC133341_59.2, Mimgu:mgf015587m, Orysa:LOC_Os01g51290.1, Mimgu:mgf010336m, Glyma:Glyma1_16290474, Orysa:LOC_Os02g57080.2, Bradi:Bradi3g55240.1, Orysa:LOC_Os02g57080.1, Bradi:Bradi2g47920.1, Poptr:POPTR_0018s06850.1, Glyma:Glyma1_16293544, Orysa:LOC_…
638	Pp1s310_2V6.1	unchanged	unchanged	unchanged	unchanged	unchanged	unchanged	unchanged	unchanged	down	down	70	19	Glyma:Glyma1_16269298, Ricco:Ricco_29964.m000155, Ricco:Ricco_29608.m000206, Arath:AT4G12980.1, Bradi:Bradi1g71540.1, Mimgu:mgf003373m, Phypa:Pp1s191_128V6.1, Arath:AT3G25290.1, Araly:Araly1_883640, Arath:AT3G25290.2, Ricco:Ricco_28708.m000184, Sorbi:Sb07g026640.1, Arath:AT5G35735.1, Selmo:Selmo1_3_44932, Arath:AT5G47530.1, Sorbi:Sb01g044140.1, Selmo:Selmo1_3_73358, Selmo:Selmo1_3_65529, Vitvi:GS…
644	Pp1s66_154V6.1	unchanged	unchanged	unchanged	unchanged	unchanged	unchanged	down	unchanged	down	down	71	19	Ricco:Ricco_30147.m014473, Ricco:Ricco_30138.m003944, Ricco:Ricco_30174.m009085, Phypa:Pp1s180_12V6.1, Vitvi:GSVIVP00000015001, Selmo:Selmo1_3_76446, Selmo:Selmo1_3_140071, Sorbi:Sb01g015090.1, Phypa:Pp1s131_30V6.1, Sorbi:Sb03g035320.1, Sorbi:Sb02g038770.1, Araly:Araly1_477458, Phypa:Pp1s66_155V6.2, Vitvi:GSVIVP00030012001, Glyma:Glyma1_16272649, Manes:cassava8.valid.m1, Vitvi:GSVIVP00038072001, …
644	Pp1s66_157V6.1	unchanged	unchanged	unchanged	down	unchanged	unchanged	down	unchanged	down	down	71	19	Phypa:Pp1s180_12V6.1, Poptr:POPTR_0008s09720.1, Ricco:Ricco_30138.m003944, Ricco:Ricco_30174.m009085, Ricco:Ricco_30147.m014473, Selmo:Selmo1_3_76446, Selmo:Selmo1_3_140071, Sorbi:Sb01g015090.1, Phypa:Pp1s131_30V6.1, Sorbi:Sb02g038770.1, Sorbi:Sb03g035320.1, Phypa:Pp1s66_157V6.1, Vitvi:GSVIVP00000015001, Volca:Volca1_108319, Phypa:Pp1s66_155V6.2, Vitvi:GSVIVP00030012001, Phypa:Pp1s66_157V6.2, Phy…
654	Pp1s20_176V6.1	unchanged	unchanged	up	unchanged	unchanged	up	unchanged	up	unchanged	down	69	24	Glyma:Glyma1_16243856, Orysa:LOC_Os09g29840.1, Cucsa:Cucsa.120350.17, Cyame:Cyame_CMA061C, Arath:AT2G04030.2, Cucsa:Cucsa.120350.16, Zeama:Zeama_047434_P.01, Medtr:Medtr_CT571263_17.2, Manes:cassava29311.valid.m1, Orysa:LOC_Os08g38086.3, Glyma:Glyma1_16250528, Glyma:Glyma1_16293932, Mimgu:mgf001624m, Manes:cassava8287.valid.m1, Micp1:Micp1_14003, Manes:cassava43366.valid.m1, Glyma:Glyma1_16247998…
656	Pp1s144_89V6.1	unchanged	unchanged	unchanged	up	unchanged	up	up	unchanged	up	unchanged	69	20	Poptr:POPTR_0015s13880.1, Cyame:Cyame_CMO009C, Araly:Araly1_495275, Glyma:Glyma1_16301222, Cucsa:Cucsa.259460.6, Cucsa:Cucsa.259460.4, Cucsa:Cucsa.259460.2, Ricco:Ricco_30147.m014308, Chlsp:Chlsp_25380, Orysa:LOC_Os04g02870.3, Arath:AT3G61860.1, Bradi:Bradi5g01430.2, Arath:AT5G52040.4, Arath:AT4G25500.3, Arath:AT2G46610.1, Arath:AT5G52040.1, Cucsa:Cucsa.259460.1, Mimgu:mgf003788m, Araly:Araly1_48…
657	Pp1s433_34V6.1	unchanged	unchanged	up	up	unchanged	unchanged	up	unchanged	unchanged	unchanged	70	17	Mimgu:mgf006318m, Poptr:POPTR_0018s06290.1, Mimgu:mgf009109m, Mimgu:mgf007192m, Orysa:LOC_Os01g31760.1, Orysa:LOC_Os11g43820.1, Mimgu:mgf002668m, Mimgu:mgf023148m, Orysa:LOC_Os06g05130.1, Mimgu:mgf008748m, Mimgu:mgf011559m, Glyma:Glyma1_16258626, Micp2:Micp2_69109, Poptr:POPTR_0006s16060.2, Poptr:POPTR_0018s06290.2, Glyma:Glyma1_16281750, Poptr:POPTR_0015s11170.1, Poptr:POPTR_0012s10330.1, Manes:…
658	Pp1s311_75V6.1	unchanged	unchanged	up	up	up	up	up	unchanged	up	up	69	20	Poptr:POPTR_0003s04120.1, Cucsa:Cucsa.056170.2, Bradi:Bradi2g41950.1, Poptr:POPTR_0018s04570.1, Arath:AT1G17550.1, Chlre:Chlre4_121320, Selmo:Selmo1_3_113714, Ricco:Ricco_29706.m001323, Cucsa:Cucsa.056170.1, Chlsp:Chlsp_58836, Ricco:Ricco_29739.m003582, Ricco:Ricco_29912.m005309, Phypa:Pp1s311_75V6.3, Cucsa:Cucsa.341040.3, Araly:Araly1_492207, Selmo:Selmo1_3_13309, Mimgu:mgf004221m, Mimgu:mgf0166…
658	Pp1s80_9V6.1	unchanged	unchanged	up	up	unchanged	unchanged	up	unchanged	up	up	69	20	Selmo:Selmo1_3_113714, Bradi:Bradi2g41950.1, Araly:Araly1_492207, Mimgu:mgf016654m, Poptr:POPTR_0018s04570.1, Bradi:Bradi2g14420.1, Ricco:Ricco_29706.m001323, Poptr:POPTR_0003s04120.1, Cucsa:Cucsa.056170.1, Chlre:Chlre4_121320, Ricco:Ricco_29739.m003582, Chlsp:Chlsp_58836, Ricco:Ricco_29912.m005309, Selmo:Selmo1_3_13309, Glyma:Glyma1_16290508, Vitvi:GSVIVP00032224001, Cucsa:Cucsa.341040.1, Cucsa:…
659	Pp1s311_60V6.1	unchanged	unchanged	unchanged	unchanged	down	unchanged	down	unchanged	unchanged	down	70	25	Micp2:Micp2_77783, Poptr:POPTR_0016s07400.1, Manes:cassava30866.valid.m1, Micp1:Micp1_23938, Medtr:Medtr_AC150979_20.2, Mimgu:mgf003438m, Mimgu:mgf007070m, Mimgu:mgf016481m, Mimgu:mgf009636m, Orysa:LOC_Os03g50440.1, Orysa:LOC_Os04g58800.2, Orysa:LOC_Os04g58800.1, Poptr:POPTR_0006s22210.1, Ostta:Ostta_34926, Orysa:LOC_Os12g41220.1, Ostlu:Ostlu_34833, Orysa:LOC_Os09g12570.1, Bradi:Bradi4g27530.1, R…
675	Pp1s48_250V6.1	unchanged	unchanged	down	down	unchanged	unchanged	unchanged	down	unchanged	unchanged	68	18	Mimgu:mgf020090m, Manes:cassava43746.valid.m1, Cucsa:Cucsa.255570.1, Manes:cassava37539.valid.m1, Medtr:Medtr_AC144481_22.2, Mimgu:mgf000073m, Medtr:Medtr_CU137665_4.1, Medtr:Medtr_AC202569_10.1, Mimgu:mgf008456m, Mimgu:mgf000379m, Mimgu:mgf014247m, Orysa:LOC_Os02g40840.1, Orysa:LOC_Os10g33520.1, Glyma:Glyma1_16287618, Orysa:LOC_Os10g33540.1, Orysa:LOC_Os10g33460.1, Ricco:Ricco_29827.m002655, Pop…
676	Pp1s374_47V6.1	unchanged	unchanged	down	down	unchanged	down	unchanged	down	unchanged	unchanged	68	16	Glyma:Glyma1_16256840, Manes:cassava37324.valid.m1, Manes:cassava37325.valid.m1, Glyma:Glyma1_16309124, Phypa:Pp1s374_47V6.1, Glyma:Glyma1_16263510, Manes:cassava38151.valid.m1, Phypa:Pp1s204_70V6.1, Ricco:Ricco_29666.m001466, Ricco:Ricco_29666.m001465, Mimgu:mgf010224m, Mimgu:mgf004297m, Manes:cassava38152.valid.m1, Medtr:Medtr_CU302343_16.1, Manes:cassava45759.m1, Manes:cassava26174.m1, Manes:c…
683	Pp1s194_97V6.1	unchanged	unchanged	down	unchanged	unchanged	down	unchanged	down	unchanged	up	68	23	Zeama:Zeama_113355_P.01, Arath:AT5G15120.1, Cyame:Cyame_CMH078C, Arath:AT3G58670.1, Araly:Araly1_903639, Medtr:Medtr_AC139355_10.2, Micp1:Micp1_57359, Arath:AT3G58670.2, Volca:Volca1_86577, Zeama:Zeama_004345_P.01, Mimgu:mgf004232m, Arath:AT5G39890.1, Zeama:Zeama_108898_P.01, Orysa:LOC_Os01g09030.1, Orysa:LOC_Os04g06790.1, Bradi:Bradi2g14450.1, Mimgu:mgf024440m, Orysa:LOC_Os04g06790.2, Bradi:Brad…
683	Pp1s280_27V6.1	unchanged	down	unchanged	unchanged	unchanged	unchanged	unchanged	unchanged	up	unchanged	68	23	Orysa:LOC_Os01g09030.1, Zeama:Zeama_108898_P.01, Arath:AT3G58670.1, Medtr:Medtr_AC139355_10.2, Manes:cassava1240.valid.m1, Mimgu:mgf004232m, Micp1:Micp1_57359, Vitvi:GSVIVP00035861001, Volca:Volca1_86577, Arath:AT5G39890.1, Arath:AT3G58670.2, Bradi:Bradi4g11670.1, Bradi:Bradi2g14450.1, Zeama:Zeama_136250_P.01, Zeama:Zeama_155714_P.01, Mimgu:mgf024440m, Arath:AT5G15120.1, Orysa:LOC_Os04g06790.1, C…
688	Pp1s105_57V6.1	unchanged	unchanged	up	up	unchanged	unchanged	up	unchanged	up	unchanged	68	23	Orysa:LOC_Os06g45070.2, Mimgu:mgf004946m, Zeama:Zeama_AC215235_3FGP042.1, Orysa:LOC_Os03g57320.1, Ostlu:Ostlu_9930, Zeama:Zeama_024538_P.01, Orysa:LOC_Os03g44560.1, Ostta:Ostta_14411, Vitvi:GSVIVP00036462001, Ostlu:Ostlu_28390, Poptr:POPTR_0006s21620.1, Ostta:Ostta_21927, Araly:Araly1_478525, Arath:AT3G44150.1, Poptr:POPTR_0004s15390.1, Sorbi:Sb10g026400.1, Medtr:Medtr_AC137825_39.2, Phypa:Pp1s54…
688	Pp1s54_172V6.1	unchanged	unchanged	down	unchanged	unchanged	down	unchanged	down	unchanged	unchanged	68	23	Mimgu:mgf004946m, Medtr:Medtr_AC137825_39.2, Poptr:POPTR_0009s11230.1, Micp1:Micp1_49176, Orysa:LOC_Os06g45070.1, Phypa:Pp1s54_172V6.1, Mimgu:mgf014043m, Mimgu:mgf010041m, Volca:Volca1_104829, Selmo:Selmo1_3_69921, Volca:Volca1_121703, Poptr:POPTR_0006s21620.1, Sorbi:Sb10g026400.1, Sorbi:Sb01g005890.1, Sorbi:Sb01g013420.1, Selmo:Selmo1_3_36451, Poptr:POPTR_0004s15390.1, Araly:Araly1_478525, Arath…
689	Pp1s131_17V6.1	unchanged	unchanged	up	up	unchanged	up	up	up	up	unchanged	70	22	Arath:AT5G40370.1, Manes:cassava2222.valid.m1, Poptr:POPTR_0012s08450.2, Zeama:Zeama_014832_P.01, Glyma:Glyma1_16278589, Micp2:Micp2_85068, Manes:cassava17638.valid.m1, Micp2:Micp2_74488, Mimgu:mgf010140m, Mimgu:mgf007944m, Mimgu:mgf015095m, Mimgu:mgf011012m, Orysa:LOC_Os04g42930.2, Orysa:LOC_Os08g45140.1, Orysa:LOC_Os04g42930.1, Orysa:LOC_Os02g40500.1, Poptr:POPTR_0012s08450.1, Poptr:POPTR_0002s…
689	Pp1s42_41V6.1	unchanged	unchanged	unchanged	up	unchanged	unchanged	up	unchanged	up	up	70	22	Glyma:Glyma1_16301835, Mimgu:mgf010140m, Micp2:Micp2_85068, Medtr:Medtr_CU062477_6.1, Micp1:Micp1_9447, Mimgu:mgf015095m, Micp2:Micp2_74488, Manes:cassava30910.valid.m1, Mimgu:mgf007944m, Orysa:LOC_Os04g42930.2, Mimgu:mgf011012m, Cyame:Cyame_CMT629C, Orysa:LOC_Os08g45140.1, Glyma:Glyma1_16290800, Poptr:POPTR_0012s08450.1, Orysa:LOC_Os04g42930.1, Orysa:LOC_Os02g40500.1, Cyame:Cyame_CMF017C, Poptr:…
693	Pp1s124_155V6.1	unchanged	unchanged	down	unchanged	unchanged	down	down	down	unchanged	unchanged	67	24	Selmo:Selmo1_3_269569, Arath:AT5G51820.1, Medtr:Medtr_AC135462_4.2, Phypa:Pp1s4_12V6.1, Zeama:Zeama_117749_P.01, Medtr:Medtr_AC148527_12.2, Zeama:Zeama_109383_P.01, Mimgu:mgf001895m, Manes:cassava12659.valid.m1, Micp1:Micp1_49449, Micp2:Micp2_77838, Mimgu:mgf001745m, Arath:AT1G70730.2, Arath:AT1G70730.1, Bradi:Bradi3g22930.2, Araly:Araly1_495247, Ricco:Ricco_30147.m014138, Bradi:Bradi1g11440.1, M…
693	Pp1s199_101V6.1	unchanged	unchanged	down	down	unchanged	down	down	down	down	unchanged	67	24	Phypa:Pp1s124_155V6.1, Phypa:Pp1s168_70V6.1, Araly:Araly1_472576, Phypa:Pp1s4_12V6.1, Phypa:Pp1s168_70V6.3, Glyma:Glyma1_16269993, Cucsa:Cucsa.280250.1, Phypa:Pp1s199_101V6.1, Phypa:Pp1s168_70V6.2, Glyma:Glyma1_16281418, Glyma:Glyma1_16260713, Araly:Araly1_495247, Araly:Araly1_894891, Cucsa:Cucsa.280250.2, Arath:AT1G23190.1, Arath:AT1G70730.3, Cyame:Cyame_CMT285C, Cucsa:Cucsa.115520.1, Vitvi:GSVI…
695	Pp1s264_60V6.1	unchanged	unchanged	down	down	unchanged	down	down	unchanged	unchanged	unchanged	69	18	Cucsa:Cucsa.283630.1, Zeama:Zeama_128610_P.01, Phypa:Pp1s11_406V6.1, Volca:Volca1_30523, Cucsa:Cucsa.236670.1, Mimgu:mgf008288m, Phypa:Pp1s264_60V6.1, Cucsa:Cucsa.365330.1, Zeama:Zeama_174313_P.01, Phypa:Pp1s13_451V6.1, Zeama:Zeama_009282_P.01, Manes:cassava43301.valid.m1, Phypa:Pp1s25_97V6.1, Mimgu:mgf010182m, Phypa:Pp1s43_19V6.1, Orysa:LOC_Os01g03950.1, Ricco:Ricco_29776.m000468, Glyma:Glyma1_1…
695	Pp1s43_19V6.1	unchanged	unchanged	unchanged	up	unchanged	unchanged	up	unchanged	up	up	69	18	Phypa:Pp1s11_406V6.1, Manes:cassava43301.valid.m1, Mimgu:mgf008288m, Phypa:Pp1s157_63V6.1, Phypa:Pp1s80_200V6.1, Vitvi:GSVIVP00035203001, Ricco:Ricco_29776.m000468, Phypa:Pp1s43_19V6.1, Phypa:Pp1s245_102V6.1, Phypa:Pp1s86_178V6.1, Cucsa:Cucsa.236670.1, Volca:Volca1_30523, Bradi:Bradi2g19280.1, Zeama:Zeama_128610_P.01, Cucsa:Cucsa.283630.1, Cucsa:Cucsa.365330.1, Phypa:Pp1s264_60V6.1, Phypa:Pp1s13_…
695	Pp1s6_50V6.1	unchanged	unchanged	up	up	unchanged	up	unchanged	unchanged	unchanged	unchanged	69	18	Mimgu:mgf008288m, Vitvi:GSVIVP00035203001, Cucsa:Cucsa.365330.1, Chlsp:Chlsp_57649, Phypa:Pp1s264_60V6.1, Cucsa:Cucsa.236670.1, Volca:Volca1_30523, Zeama:Zeama_174313_P.01, Phypa:Pp1s11_406V6.1, Zeama:Zeama_128610_P.01, Cucsa:Cucsa.283630.1, Ricco:Ricco_29776.m000468, Phypa:Pp1s43_19V6.1, Phypa:Pp1s13_451V6.1, Mimgu:mgf010182m, Phypa:Pp1s25_97V6.1, Phypa:Pp1s86_178V6.1, Phypa:Pp1s245_102V6.1, Ory…
695	Pp1s80_200V6.1	unchanged	unchanged	up	unchanged	unchanged	up	unchanged	up	unchanged	down	69	18	Zeama:Zeama_174313_P.01, Arath:AT5G11720.1, Mimgu:mgf002107m, Phypa:Pp1s80_200V6.1, Cucsa:Cucsa.236670.1, Volca:Volca1_30523, Vitvi:GSVIVP00035203001, Chlsp:Chlsp_57649, Phypa:Pp1s86_178V6.1, Phypa:Pp1s43_19V6.1, Phypa:Pp1s264_60V6.1, Zeama:Zeama_128610_P.01, Cucsa:Cucsa.283630.1, Phypa:Pp1s11_406V6.1, Mimgu:mgf008288m, Phypa:Pp1s13_451V6.1, Phypa:Pp1s25_97V6.1, Mimgu:mgf010182m, Phypa:Pp1s245_10…
699	Pp1s313_22V6.1	unchanged	unchanged	unchanged	up	unchanged	unchanged	up	unchanged	up	unchanged	67	17	Sorbi:Sb01g037120.1, Ricco:Ricco_30128.m008935, Poptr:POPTR_0004s19760.1, Manes:cassava23739.valid.m1, Glyma:Glyma1_16316475, Poptr:POPTR_0008s02460.1, Ricco:Ricco_29889.m003349, Poptr:POPTR_0008s10090.1, Ricco:Ricco_29791.m000546, Selmo:Selmo1_3_443960, Manes:cassava19838.m1, Ricco:Ricco_29766.m000116, Cucsa:Cucsa.090510.1, Selmo:Selmo1_3_267827, Vitvi:GSVIVP00034936001, Phypa:Pp1s279_35V6.1, So…
700	Pp1s5_239V6.1	unchanged	unchanged	unchanged	down	unchanged	unchanged	down	unchanged	down	unchanged	67	24	Poptr:POPTR_0011s02780.1, Orysa:LOC_Os01g44040.1, Cucsa:Cucsa.047520.1, Manes:cassava22304.valid.m1, Manes:cassava9768.m1, Zeama:Zeama_076394_P.01, Micp2:Micp2_100377, Manes:cassava22303.valid.m1, Micp1:Micp1_23866, Mimgu:mgf017180m, Zeama:Zeama_159236_P.01, Mimgu:mgf010811m, Mimgu:mgf000521m, Orysa:LOC_Os05g50510.1, Orysa:LOC_Os01g44040.2, Poptr:POPTR_0001s34530.1, Araly:Araly1_482399, Araly:Ara…
704	Pp1s207_71V6.1	unchanged	unchanged	up	up	unchanged	up	up	unchanged	unchanged	unchanged	67	16	Orysa:LOC_Os10g39780.4, Phypa:Pp1s207_71V6.3, Mimgu:mgf015779m, Manes:cassava24894.valid.m1, Glyma:Glyma1_16316625, Glyma:Glyma1_16247027, Cucsa:Cucsa.370380.2, Arath:AT3G51370.1, Glyma:Glyma1_16281927, Manes:cassava37708.valid.m1, Manes:cassava24893.valid.m1, Medtr:Medtr_AC162276_2.2, Medtr:Medtr_AC149547_3.2, Manes:cassava23809.valid.m1, Manes:cassava23452.valid.m1, Manes:cassava23451.valid.m1,…
705	Pp1s141_83V6.1	unchanged	unchanged	up	unchanged	unchanged	unchanged	down	unchanged	down	down	68	25	Micp2:Micp2_106230, Cucsa:Cucsa.395330.1, Poptr:POPTR_0002s11430.1, Cyame:Cyame_CMO144C, Arath:AT5G65780.1, Glyma:Glyma1_16254918, Phypa:Pp1s25_170V6.1, Mimgu:mgf003030m, Orysa:LOC_Os03g01600.1, Mimgu:mgf020338m, Mimgu:mgf015033m, Mimgu:mgf019836m, Ostta:Ostta_16734, Orysa:LOC_Os05g48450.4, Ostlu:Ostlu_31397, Orysa:LOC_Os05g48450.6, Orysa:LOC_Os05g48450.5, Orysa:LOC_Os05g48450.3, Orysa:LOC_Os05g4…
707	Pp1s7_455V6.1	unchanged	unchanged	unchanged	down	unchanged	down	down	down	down	unchanged	67	15	Glyma:Glyma1_16260534, Zeama:Zeama_133523_P.01, Sorbi:Sb09g027440.1, Bradi:Bradi3g44420.1, Zeama:Zeama_059845_P.01, Sorbi:Sb04g021180.1, Sorbi:Sb03g044510.1, Sorbi:Sb03g044530.1, Vitvi:GSVIVP00018053001, Sorbi:Sb09g027450.1, Sorbi:Sb06g014730.1, Sorbi:Sb03g044520.1, Vitvi:GSVIVP00006208001, Sorbi:Sb09g022500.1, Zeama:Zeama_152029_P.01, Zeama:Zeama_038236_P.01, Bradi:Bradi2g59380.1, Zeama:Zeama_15…
708	Pp1s270_81V6.1	unchanged	unchanged	down	down	unchanged	down	unchanged	unchanged	unchanged	unchanged	67	19	Ostta:Ostta_33908, Mimgu:mgf001737m, Mimgu:mgf008746m, Zeama:Zeama_147377_P.01, Cucsa:Cucsa.196940.5, Orysa:LOC_Os02g47880.2, Orysa:LOC_Os02g01960.1, Ricco:Ricco_30068.m002529, Poptr:POPTR_0012s08160.1, Selmo:Selmo1_3_31230, Poptr:POPTR_0008s09430.1, Poptr:POPTR_0015s08660.1, Orysa:LOC_Os02g47880.1, Poptr:POPTR_0014s09590.1, Poptr:POPTR_0001s10980.1, Poptr:POPTR_0003s14320.1, Selmo:Selmo1_3_42020…
712	Pp1s3_150V6.1	unchanged	unchanged	up	up	unchanged	up	up	up	up	unchanged	67	20	Phypa:Pp1s27_273V6.1, Vitvi:GSVIVP00024984001, Cucsa:Cucsa.104970.3, Mimgu:mgf005151m, Selmo:Selmo1_3_135978, Vitvi:GSVIVP00015666001, Sorbi:Sb08g008300.2, Sorbi:Sb08g008300.1, Selmo:Selmo1_3_125734, Zeama:Zeama_074373_P.01, Volca:Volca1_92771, Arath:AT4G36730.2, Arath:AT2G35530.1, Zeama:Zeama_164622_P.01, Mimgu:mgf008195m, Araly:Araly1_482512, Manes:cassava45491.m1, Orysa:LOC_Os12g13170.1, Cucsa…
714	Pp1s4_405V6.1	unchanged	up	up	up	unchanged	up	unchanged	unchanged	unchanged	unchanged	67	19	Arath:AT4G02130.3, Phypa:Pp1s4_405V6.1, Ricco:Ricco_29736.m002104, Zeama:Zeama_142709_P.01, Medtr:Medtr_AC126016_15.2, Phypa:Pp1s129_133V6.1, Medtr:Medtr_AC137832_30.2, Araly:Araly1_476133, Phypa:Pp1s229_15V6.1, Araly:Araly1_472678, Arath:AT4G02130.1, Phypa:Pp1s229_15V6.2, Araly:Araly1_486764, Medtr:Medtr_AC202496_8.1, Arath:AT1G24170.1, Araly:Araly1_905093, Arath:AT1G70090.2, Araly:Araly1_490360…
722	Pp1s148_71V6.1	unchanged	unchanged	unchanged	unchanged	unchanged	unchanged	down	unchanged	down	down	66	22	Arath:AT3G03740.1, Cucsa:Cucsa.363550.2, Zeama:Zeama_152846_P.01, Arath:AT5G19000.1, Orysa:LOC_Os03g57854.2, Phypa:Pp1s349_1V6.1, Arath:AT3G06190.1, Phypa:Pp1s205_22V6.1, Phypa:Pp1s148_71V6.1, Araly:Araly1_896389, Araly:Araly1_488784, Araly:Araly1_896729, Micp2:Micp2_63354, Bradi:Bradi1g56500.1, Bradi:Bradi1g06070.1, Zeama:Zeama_131407_P.01, Zeama:Zeama_060765_P.01, Cucsa:Cucsa.363550.1, Volca:Vo…
723	Pp1s285_54V6.1	unchanged	unchanged	unchanged	unchanged	unchanged	up	up	up	up	unchanged	66	23	Vitvi:GSVIVP00017880001, Glyma:Glyma1_16266987, Zeama:Zeama_020878_P.01, Vitvi:GSVIVP00014640001, Zeama:Zeama_149289_P.01, Vitvi:GSVIVP00014639001, Volca:Volca1_42650, Zeama:Zeama_036858_P.01, Phypa:Pp1s275_5V6.1, Cyame:Cyame_CML232C, Phypa:Pp1s172_42V6.1, Cucsa:Cucsa.112170.1, Arath:AT1G48490.2, Cucsa:Cucsa.115630.1, Orysa:LOC_Os03g50390.1, Phypa:Pp1s323_77V6.1, Arath:AT1G48490.3, Phypa:Pp1s353_…
724	Pp1s144_47V6.1	unchanged	unchanged	unchanged	up	unchanged	unchanged	up	unchanged	unchanged	unchanged	66	23	Orysa:LOC_Os04g18030.1, Mimgu:mgf003561m, Phypa:Pp1s468_8V6.1, Mimgu:mgf008459m, Phypa:Pp1s144_47V6.1, Araly:Araly1_327340, Araly:Araly1_470074, Mimgu:mgf006322m, Mimgu:mgf024617m, Araly:Araly1_471384, Arath:AT1G12360.1, Orysa:LOC_Os02g25580.2, Orysa:LOC_Os02g25580.1, Bradi:Bradi1g14940.1, Cucsa:Cucsa.194210.1, Cucsa:Cucsa.194210.4, Orysa:LOC_Os04g18030.2, Arath:AT4G12120.1, Arath:AT1G02010.1, Or…
727	Pp1s234_5V6.1	unchanged	unchanged	up	up	unchanged	up	up	up	up	unchanged	66	16	Bradi:Bradi1g29990.1, Mimgu:mgf000980m, Orysa:LOC_Os08g29650.1, Arath:AT4G35785.2, Bradi:Bradi1g29180.3, Arath:AT4G35785.1, Cucsa:Cucsa.043980.6, Bradi:Bradi1g29180.1, Bradi:Bradi1g29180.2, Cucsa:Cucsa.043980.1, Cucsa:Cucsa.043980.3, Manes:cassava35282.valid.m1, Cucsa:Cucsa.043980.7, Cucsa:Cucsa.043980.5, Glyma:Glyma1_16308204, Arath:AT4G35785.3, Glyma:Glyma1_16245386, Glyma:Glyma1_16302597, Orys…
728	Pp1s300_58V6.1	unchanged	unchanged	unchanged	unchanged	unchanged	unchanged	unchanged	unchanged	down	down	66	22	Cucsa:Cucsa.178470.2, Zeama:Zeama_128339_P.01, Vitvi:GSVIVP00038111001, Phypa:Pp1s300_58V6.1, Cucsa:Cucsa.178470.4, Manes:cassava6140.valid.m1, Cucsa:Cucsa.178470.5, Volca:Volca1_90925, Cucsa:Cucsa.178470.3, Zeama:Zeama_127539_P.01, Orysa:LOC_Os02g09810.2, Zeama:Zeama_096982_P.01, Zeama:Zeama_177659_P.01, Glyma:Glyma1_16311909, Zeama:Zeama_121204_P.01, Cucsa:Cucsa.178470.7, Glyma:Glyma1_16272714,…
736	Pp1s171_84V6.1	unchanged	unchanged	down	down	unchanged	down	down	down	down	unchanged	66	23	Vitvi:GSVIVP00031954001, Volca:Volca1_91205, Glyma:Glyma1_16317967, Volca:Volca1_95623, Manes:cassava31059.valid.m1, Zeama:Zeama_172829_P.01, Zeama:Zeama_033016_P.01, Manes:cassava31060.valid.m1, Zeama:Zeama_101791_P.01, Manes:cassava31058.valid.m1, Vitvi:GSVIVP00035353001, Medtr:Medtr_AC122730_52.2, Medtr:Medtr_AC137828_39.2, Ostlu:Ostlu_40412, Manes:cassava4617.m1, Poptr:POPTR_0015s01520.1, Ost…
736	Pp1s98_222V6.1	unchanged	unchanged	unchanged	unchanged	unchanged	down	down	unchanged	down	unchanged	66	23	Glyma:Glyma1_16303698, Poptr:POPTR_0012s02260.1, Medtr:Medtr_AC137828_39.2, Sorbi:Sb04g023280.1, Vitvi:GSVIVP00031954001, Phypa:Pp1s171_84V6.1, Vitvi:GSVIVP00035353001, Volca:Volca1_91205, Zeama:Zeama_172829_P.01, Glyma:Glyma1_16317967, Manes:cassava31059.valid.m1, Manes:cassava31060.valid.m1, Volca:Volca1_95623, Zeama:Zeama_101791_P.01, Zeama:Zeama_033016_P.01, Manes:cassava4617.m1, Manes:cassav…
739	Pp1s227_61V6.1	unchanged	unchanged	up	unchanged	unchanged	up	unchanged	unchanged	unchanged	down	66	16	Phypa:Pp1s376_59V6.1, Zeama:Zeama_156627_P.01, Araly:Araly1_474539, Glyma:Glyma1_16258164, Zeama:Zeama_029527_P.01, Orysa:LOC_Os02g30230.1, Araly:Araly1_895099, Arath:AT1G54090.1, Phypa:Pp1s169_51V6.1, Phypa:Pp1s70_34V6.1, Phypa:Pp1s142_86V6.1, Cucsa:Cucsa.392070.1, Araly:Araly1_495103, Phypa:Pp1s227_61V6.1, Zeama:Zeama_076389_P.01, Phypa:Pp1s177_127V6.1, Araly:Araly1_478822, Bradi:Bradi2g59060.1…
741	Pp1s310_50V6.1	unchanged	unchanged	down	unchanged	unchanged	unchanged	unchanged	unchanged	unchanged	up	66	17	Sorbi:Sb02g041100.1, Glyma:Glyma1_16282853, Glyma:Glyma1_16268586, Glyma:Glyma1_16245689, Zeama:Zeama_097385_P.01, Glyma:Glyma1_16306137, Medtr:Medtr_CU457783_13.1, Glyma:Glyma1_16248133, Manes:cassava35505.valid.m1, Glyma:Glyma1_16259022, Glyma:Glyma1_16307227, Poptr:POPTR_0007s11210.1, Glyma:Glyma1_16294880, Lotja:Lotja_AP004926_3.1, Lotja:Lotja_AP004926_41.1, Glyma:Glyma1_16254784, Vitvi:GSVIV…
745	Pp1s128_141V6.1	unchanged	unchanged	unchanged	down	unchanged	unchanged	down	unchanged	down	down	66	25	Glyma:Glyma1_16298081, Poptr:POPTR_0017s04750.1, Glyma:Glyma1_16265138, Selmo:Selmo1_3_227606, Mimgu:mgf006270m, Phypa:Pp1s507_5V6.1, Orysa:LOC_Os02g20394.1, Cucsa:Cucsa.046470.1, Sorbi:Sb09g028410.1, Cyame:Cyame_CMO101C, Zeama:Zeama_137495_P.01, Chlre:Chlre4_96566, Micp1:Micp1_19233, Zeama:Zeama_119316_P.01, Selmo:Selmo1_3_230025, Selmo:Selmo1_3_142303, Cucsa:Cucsa.087500.1, Micp1:Micp1_28590, C…
745	Pp1s193_84V6.1	unchanged	unchanged	unchanged	down	unchanged	down	down	unchanged	unchanged	unchanged	66	25	Micp1:Micp1_19233, Glyma:Glyma1_16251408, Zeama:Zeama_137495_P.01, Glyma:Glyma1_16310297, Orysa:LOC_Os02g20394.1, Zeama:Zeama_119316_P.01, Glyma:Glyma1_16267675, Glyma:Glyma1_16298081, Poptr:POPTR_0584s00210.1, Lotja:Lotja_AP006414_6.1, Medtr:Medtr_AC155157_2.2, Manes:cassava43651.valid.m1, Manes:cassava18579.valid.m1, Micp1:Micp1_48801, Medtr:Medtr_AC158497_3.2, Medtr:Medtr_AC151527_31.2, Arath:…
752	Pp1s249_62V6.1	unchanged	unchanged	down	unchanged	unchanged	down	unchanged	down	unchanged	up	71	24	Zeama:Zeama_AC191022_2FGP040.1, Arath:AT2G21130.1, Phypa:Pp1s71_165V6.1, Zeama:Zeama_170397_P.01, Volca:Volca1_64147, Zeama:Zeama_076378_P.01, Zeama:Zeama_162388_P.01, Zeama:Zeama_025111_P.01, Arath:AT3G56070.1, Phypa:Pp1s56_27V6.1, Araly:Araly1_491169, Phypa:Pp1s53_251V6.1, Mimgu:mgf005629m, Phypa:Pp1s42_264V6.1, Phypa:Pp1s176_133V6.1, Araly:Araly1_899976, Araly:Araly1_480962, Araly:Araly1_49063…
757	Pp1s312_23V6.1	unchanged	unchanged	unchanged	down	unchanged	unchanged	unchanged	unchanged	down	unchanged	65	24	Micp2:Micp2_80460, Phypa:Pp1s47_312V6.2, Zeama:Zeama_068192_P.01, Vitvi:GSVIVP00030148001, Manes:cassava18520.valid.m1, Ostlu:Ostlu_36819, Arath:AT2G40120.1, Sorbi:Sb01g009940.1, Sorbi:Sb09g022950.1, Phypa:Pp1s312_23V6.1, Manes:cassava23725.valid.m1, Vitvi:GSVIVP00030149001, Zeama:Zeama_181002_P.01, Vitvi:GSVIVP00029297001, Volca:Volca1_77582, Mimgu:mgf012299m, Zeama:Zeama_015073_P.01, Manes:cass…
757	Pp1s47_312V6.1	unchanged	unchanged	unchanged	down	unchanged	down	down	unchanged	down	unchanged	65	24	Manes:cassava18520.valid.m1, Vitvi:GSVIVP00030148001, Manes:cassava1946.valid.m1, Bradi:Bradi1g10530.1, Sorbi:Sb03g038890.1, Sorbi:Sb09g022950.1, Mimgu:mgf001250m, Vitvi:GSVIVP00030149001, Zeama:Zeama_015073_P.01, Manes:cassava23725.valid.m1, Medtr:Medtr_AC202482_2.1, Micp1:Micp1_16074, Phypa:Pp1s312_23V6.1, Zeama:Zeama_068192_P.01, Sorbi:Sb01g009940.1, Phypa:Pp1s47_312V6.1, Zeama:Zeama_088409_P.…
758	Pp1s86_63V6.1	unchanged	unchanged	down	unchanged	unchanged	down	unchanged	down	unchanged	up	65	21	Lotja:Lotja_AP006434_21.1, Phypa:Pp1s22_263V6.1, Medtr:Medtr_AC122166_62.2, Phypa:Pp1s61_265V6.2, Chlre:Chlre4_288478, Phypa:Pp1s86_63V6.1, Araly:Araly1_481380, Bradi:Bradi1g14730.1, Lotja:Lotja_AP006417_16.1, Medtr:Medtr_AC122166_35.2, Mimgu:mgf013770m, Arath:AT1G47710.1, Lotja:Lotja_AP006392_16.1, Phypa:Pp1s414_23V6.2, Carpa:CARPA_evm.TU.contig_38010.1, Phypa:Pp1s414_23V6.1, Phypa:Pp1s61_265V6.…
760	Pp1s260_17V6.1	unchanged	unchanged	up	unchanged	unchanged	up	unchanged	up	unchanged	unchanged	65	25	Cucsa:Cucsa.284440.4, Sorbi:Sb02g038710.1, Orysa:LOC_Os07g41280.1, Medtr:Medtr_CU302248_29.1, Glyma:Glyma1_16262862, Medtr:Medtr_CT963115_34.2, Orysa:LOC_Os03g30300.1, Mimgu:mgf008771m, Mimgu:mgf011370m, Micp1:Micp1_39254, Araly:Araly1_910480, Selmo:Selmo1_3_82147, Poptr:POPTR_0012s03150.1, Orysa:LOC_Os07g41280.3, Ostta:Ostta_21853, Chlsp:Chlsp_36534, Orysa:LOC_Os07g41280.2, Ostlu:Ostlu_13316, Or…
763	Pp1s241_95V6.1	unchanged	unchanged	unchanged	up	unchanged	unchanged	up	unchanged	unchanged	unchanged	65	25	Ricco:Ricco_30138.m003886, Cyame:Cyame_CMJ257C, Glyma:Glyma1_16302159, Cucsa:Cucsa.284310.1, Cucsa:Cucsa.090030.1, Araly:Araly1_481268, Cucsa:Cucsa.238450.1, Manes:cassava6138.valid.m1, Ostlu:Ostlu_34669, Ostta:Ostta_11, Araly:Araly1_476028, Cucsa:Cucsa.284310.2, Poptr:POPTR_0018s11230.1, Poptr:POPTR_0004s11060.1, Cucsa:Cucsa.284310.4, Cucsa:Cucsa.284310.3, Poptr:POPTR_0006s19490.1, Poptr:POPTR_0…
763	Pp1s246_118V6.1	unchanged	unchanged	up	unchanged	down	unchanged	down	up	unchanged	down	65	25	Poptr:POPTR_0018s11230.1, Medtr:Medtr_AC150842_16.2, Cucsa:Cucsa.238450.1, Orysa:LOC_Os09g07120.2, Cucsa:Cucsa.090030.1, Cucsa:Cucsa.284310.4, Cucsa:Cucsa.284310.1, Phypa:Pp1s256_41V6.1, Ostlu:Ostlu_34669, Ostta:Ostta_11, Cucsa:Cucsa.284310.2, Poptr:POPTR_0017s14590.1, Poptr:POPTR_0004s11060.1, Cucsa:Cucsa.284310.3, Ricco:Ricco_28202.m000132, Glyma:Glyma1_16272707, Cyame:Cyame_CMJ257C, Poptr:POPT…
764	Pp1s271_37V6.1	unchanged	unchanged	unchanged	up	unchanged	unchanged	unchanged	unchanged	unchanged	up	65	16	Bradi:Bradi3g53550.1, Manes:cassava31378.valid.m1, Zeama:Zeama_122243_P.01, Bradi:Bradi1g42750.1, Arath:AT4G26700.3, Zeama:Zeama_010937_P.01, Zeama:Zeama_085169_P.01, Cucsa:Cucsa.181020.2, Bradi:Bradi3g47330.1, Zeama:Zeama_077342_P.01, Bradi:Bradi2g13800.1, Cucsa:Cucsa.042450.1, Cucsa:Cucsa.042450.2, Cucsa:Cucsa.042450.3, Glyma:Glyma1_16293900, Cucsa:Cucsa.181020.1, Glyma:Glyma1_16250416, Cucsa:C…
769	Pp1s414_10V6.1	unchanged	unchanged	down	unchanged	unchanged	down	unchanged	unchanged	unchanged	unchanged	65	19	Chlsp:Chlsp_135795, Arath:AT4G29130.1, Manes:cassava31476.valid.m1, Phypa:Pp1s12_19V6.4, Phypa:Pp1s3_571V6.1, Phypa:Pp1s414_10V6.1, Glyma:Glyma1_16271969, Phypa:Pp1s401_23V6.1, Phypa:Pp1s12_19V6.2, Medtr:Medtr_AC152919_42.2, Phypa:Pp1s12_19V6.5, Manes:cassava8242.valid.m1, Bradi:Bradi2g49460.1, Phypa:Pp1s12_19V6.1, Phypa:Pp1s12_19V6.3, Arath:AT2G19860.1, Manes:cassava29910.valid.m1, Araly:Araly1_…
771	Pp1s132_189V6.1	unchanged	unchanged	unchanged	up	unchanged	up	up	unchanged	up	unchanged	66	23	Cucsa:Cucsa.236590.2, Araly:Araly1_877394, Poptr:POPTR_0012s11750.1, Sorbi:Sb03g025850.1, Glyma:Glyma1_16297408, Poptr:POPTR_0001s20820.1, Poptr:POPTR_0003s03120.1, Araly:Araly1_478791, Arath:AT1G72960.1, Arath:AT5G45160.1, Poptr:POPTR_0012s11670.1, Araly:Araly1_494463, Poptr:POPTR_0012s11720.1, Arath:AT3G13870.1, Poptr:POPTR_0015s12440.1, Poptr:POPTR_0012s11650.1, Arath:AT3G13870.2, Bradi:Bradi2…
771	Pp1s33_217V6.1	unchanged	unchanged	unchanged	up	unchanged	unchanged	up	unchanged	up	up	66	23	Arath:AT5G45160.1, Poptr:POPTR_0003s03120.1, Ostta:Ostta_10531, Volca:Volca1_79128, Araly:Araly1_478791, Poptr:POPTR_0001s20820.1, Glyma:Glyma1_16298654, Phypa:Pp1s132_189V6.1, Poptr:POPTR_0012s11720.1, Poptr:POPTR_0012s11670.1, Araly:Araly1_494463, Araly:Araly1_877394, Poptr:POPTR_0015s12440.1, Arath:AT3G13870.2, Arath:AT1G72960.1, Poptr:POPTR_0012s11650.1, Arath:AT3G13870.1, Poptr:POPTR_0012s11…
773	Pp1s99_201V6.1	unchanged	unchanged	down	unchanged	unchanged	down	unchanged	down	unchanged	up	65	23	Manes:cassava6796.valid.m1, Glyma:Glyma1_16272218, Glyma:Glyma1_16265931, Orysa:LOC_Os12g05650.1, Poptr:POPTR_0008s01090.10, Zeama:Zeama_165652_P.01, Glyma:Glyma1_16316668, Glyma:Glyma1_16281884, Glyma:Glyma1_16297135, Glyma:Glyma1_16293790, Orysa:LOC_Os08g14440.2, Micp2:Micp2_107991, Micp1:Micp1_66562, Manes:cassava799.valid.m1, Manes:cassava23998.valid.m1, Mimgu:mgf010357m, Mimgu:mgf011190m, Or…
775	Pp1s49_6V6.1	unchanged	up	up	up	unchanged	up	up	up	unchanged	unchanged	66	16	Orysa:LOC_Os06g50650.1, Glyma:Glyma1_16271017, Zeama:Zeama_004160_P.01, Sorbi:Sb01g010510.1, Glyma:Glyma1_16260165, Glyma:Glyma1_16264069, Glyma:Glyma1_16316632, Glyma:Glyma1_16262699, Glyma:Glyma1_16305298, Glyma:Glyma1_16281920, Manes:cassava19401.valid.m1, Lotja:Lotja_AP006381_7.1, Manes:cassava23596.valid.m1, Orysa:LOC_Os06g50420.1, Mimgu:mgf013896m, Medtr:Medtr_AC161863_13.2, Medtr:Medtr_AC1…
779	Pp1s128_133V6.1	unchanged	unchanged	unchanged	down	unchanged	unchanged	down	unchanged	down	down	65	18	Poptr:POPTR_0011s16380.1, Poptr:POPTR_0011s16390.1, Sorbi:Sb10g021690.1, Poptr:POPTR_0011s16210.1, Poptr:POPTR_0011s16220.1, Poptr:POPTR_0011s16280.1, Poptr:POPTR_0011s16330.1, Poptr:POPTR_0011s16410.1, Poptr:POPTR_0011s16310.1, Poptr:POPTR_0011s16400.1, Poptr:POPTR_0011s16350.1, Poptr:POPTR_0011s16250.1, Poptr:POPTR_0011s16420.1, Poptr:POPTR_0011s16260.1, Poptr:POPTR_0011s16240.1, Poptr:POPTR_00…
787	Pp1s115_90V6.1	unchanged	unchanged	up	up	unchanged	up	up	unchanged	up	unchanged	64	23	Glyma:Glyma1_16282451, Zeama:Zeama_087929_P.01, Micp1:Micp1_52032, Poptr:POPTR_0006s28120.1, Glyma:Glyma1_16246106, Cucsa:Cucsa.303050.2, Cucsa:Cucsa.303050.1, Cucsa:Cucsa.271420.2, Phypa:Pp1s297_8V6.1, Medtr:Medtr_AC151526_47.2, Manes:cassava6950.valid.m1, Glyma:Glyma1_16269600, Glyma:Glyma1_16306992, Zeama:Zeama_135893_P.01, Manes:cassava8087.valid.m1, Medtr:Medtr_AC143339_17.2, Zeama:Zeama_012…
787	Pp1s98_2V6.1	unchanged	unchanged	up	up	unchanged	unchanged	up	unchanged	unchanged	unchanged	64	23	Cucsa:Cucsa.271420.1, Glyma:Glyma1_16282451, Glyma:Glyma1_16269600, Araly:Araly1_901118, Phypa:Pp1s98_2V6.1, Volca:Volca1_109762, Manes:cassava6950.valid.m1, Zeama:Zeama_009361_P.01, Zeama:Zeama_119983_P.01, Cucsa:Cucsa.271420.2, Glyma:Glyma1_16246106, Sorbi:Sb06g033440.1, Cucsa:Cucsa.303050.2, Manes:cassava8087.valid.m1, Manes:cassava13116.valid.m1, Araly:Araly1_489982, Sorbi:Sb06g024920.1, Volc…
788	Pp1s143_9V6.1	down	unchanged	unchanged	unchanged	unchanged	unchanged	up	unchanged	unchanged	unchanged	64	17	Manes:cassava36281.valid.m1, Zeama:Zeama_105122_P.01, Manes:cassava36496.valid.m1, Ricco:Ricco_29729.m002377, Orysa:LOC_Os01g72700.1, Manes:cassava7518.valid.m1, Vitvi:GSVIVP00037496001, Medtr:Medtr_AC146784_2.2, Manes:cassava25241.valid.m1, Medtr:Medtr_AC147537_55.2, Ricco:Ricco_30213.m000676, Mimgu:mgf010431m, Mimgu:mgf006213m, Medtr:Medtr_AC146632_61.2, Mimgu:mgf011891m, Orysa:LOC_Os03g21730.1…
789	Pp1s42_89V6.1	unchanged	unchanged	unchanged	unchanged	unchanged	up	up	unchanged	unchanged	unchanged	64	22	Orysa:LOC_Os01g36860.1, Arath:AT3G01540.2, Orysa:LOC_Os11g46240.1, Mimgu:mgf010274m, Poptr:POPTR_0010s16220.1, Phypa:Pp1s138_142V6.1, Phypa:Pp1s42_89V6.1, Araly:Araly1_477362, Mimgu:mgf010283m, Orysa:LOC_Os01g07740.1, Phypa:Pp1s35_3V6.1, Orysa:LOC_Os01g07740.2, Araly:Araly1_909428, Orysa:LOC_Os01g07740.3, Araly:Araly1_477953, Arath:AT3G01540.4, Bradi:Bradi2g03950.1, Orysa:LOC_Os01g36860.2, Ostlu:…
792	Pp1s126_186V6.1	unchanged	unchanged	up	up	unchanged	up	up	unchanged	unchanged	unchanged	65	25	Araly:Araly1_856446, Glyma:Glyma1_16310350, Micp1:Micp1_49734, Chlre:Chlre4_206372, Araly:Araly1_483083, Glyma:Glyma1_16249978, Mimgu:mgf006965m, Sorbi:Sb05g000530.1, Micp2:Micp2_96750, Araly:Araly1_486048, Sorbi:Sb05g000530.2, Mimgu:mgf001281m, Glyma:Glyma1_16294542, Sorbi:Sb08g000550.1, Glyma:Glyma1_16267734, Orysa:LOC_Os12g01530.1, Araly:Araly1_907990, Arath:AT2G40300.1, Zeama:Zeama_026051_P.0…
792	Pp1s51_217V6.1	unchanged	unchanged	unchanged	up	unchanged	unchanged	up	unchanged	up	up	65	25	Ostta:Ostta_5942, Micp1:Micp1_49734, Glyma:Glyma1_16249978, Manes:cassava18501.valid.m1, Araly:Araly1_483083, Mimgu:mgf006965m, Zeama:Zeama_026051_P.01, Sorbi:Sb05g000530.1, Micp2:Micp2_96750, Mimgu:mgf001281m, Manes:cassava11745.valid.m1, Sorbi:Sb05g000530.2, Sorbi:Sb08g000550.1, Araly:Araly1_486048, Glyma:Glyma1_16294542, Orysa:LOC_Os12g01530.1, Glyma:Glyma1_16267734, Araly:Araly1_907990, Glyma…
792	Pp1s59_356V6.1	unchanged	unchanged	unchanged	unchanged	unchanged	unchanged	up	unchanged	unchanged	unchanged	65	25	Arath:AT3G56090.1, Orysa:LOC_Os12g01530.1, Bradi:Bradi4g44870.1, Micp1:Micp1_49734, Araly:Araly1_478449, Sorbi:Sb08g000550.1, Micp2:Micp2_96750, Sorbi:Sb05g000530.1, Glyma:Glyma1_16249978, Mimgu:mgf006965m, Glyma:Glyma1_16294542, Araly:Araly1_483083, Araly:Araly1_486048, Glyma:Glyma1_16267734, Araly:Araly1_907990, Sorbi:Sb05g000530.2, Mimgu:mgf001281m, Araly:Araly1_856446, Manes:cassava11744.vali…
794	Pp1s54_299V6.1	unchanged	unchanged	up	unchanged	unchanged	unchanged	unchanged	unchanged	unchanged	down	64	17	Poptr:POPTR_0001s44490.1, Mimgu:mgf005154m, Zeama:Zeama_076403_P.01, Glyma:Glyma1_16274762, Glyma:Glyma1_16282183, Zeama:Zeama_AC212451_4FGP051.1, Glyma:Glyma1_16292822, Zeama:Zeama_056627_P.01, Glyma:Glyma1_16304270, Glyma:Glyma1_16269009, Manes:cassava5426.m1, Glyma:Glyma1_16288834, Manes:cassava28220.m1, Lotja:Lotja_AP006663_11.1, Manes:cassava37140.valid.m1, Manes:cassava37141.valid.m1, Mimgu…
798	Pp1s444_4V6.1	unchanged	unchanged	unchanged	up	unchanged	unchanged	up	unchanged	up	up	64	18	Arath:AT2G37520.1, Phypa:Pp1s120_75V6.1, Phypa:Pp1s50_31V6.1, Cucsa:Cucsa.175300.1, Phypa:Pp1s79_220V6.1, Phypa:Pp1s444_4V6.1, Phypa:Pp1s42_75V6.1, Phypa:Pp1s58_70V6.1, Phypa:Pp1s138_166V6.1, Araly:Araly1_482652, Phypa:Pp1s412_30V6.1, Araly:Araly1_481710, Araly:Araly1_866789, Araly:Araly1_482747, Chlsp:Chlsp_143249, Arath:AT2G27980.1, Arath:AT3G53680.1, Arath:AT2G36720.1, Chlre:Chlre4_146309, Bra…
799	Pp1s142_106V6.1	unchanged	unchanged	up	up	unchanged	up	unchanged	unchanged	unchanged	unchanged	64	24	Mimgu:mgf006195m, Araly:Araly1_894718, Bradi:Bradi3g36880.1, Poptr:POPTR_0018s02520.1, Cucsa:Cucsa.158010.2, Orysa:LOC_Os12g38900.1, Mimgu:mgf013699m, Mimgu:mgf004329m, Orysa:LOC_Os08g34290.1, Phypa:Pp1s47_23V6.1, Phypa:Pp1s47_23V6.2, Phypa:Pp1s142_106V6.1, Orysa:LOC_Os02g08410.1, Orysa:LOC_Os01g55870.1, Araly:Araly1_484689, Arath:AT1G69370.1, Ostlu:Ostlu_16515, Araly:Araly1_861488, Bradi:Bradi3g…
799	Pp1s47_23V6.1	unchanged	unchanged	unchanged	down	unchanged	unchanged	down	unchanged	down	down	64	24	Mimgu:mgf000107m, Mimgu:mgf006195m, Orysa:LOC_Os08g34290.1, Mimgu:mgf004329m, Phypa:Pp1s142_106V6.1, Mimgu:mgf013699m, Phypa:Pp1s47_23V6.2, Phypa:Pp1s47_23V6.1, Orysa:LOC_Os02g08410.1, Arath:AT1G69370.1, Poptr:POPTR_0017s12470.2, Ostlu:Ostlu_16515, Araly:Araly1_894718, Araly:Araly1_484689, Orysa:LOC_Os12g38900.1, Araly:Araly1_861488, Bradi:Bradi3g06050.1, Orysa:LOC_Os01g55870.1, Arath:AT5G10870.1…
802	Pp1s184_140V6.1	unchanged	unchanged	unchanged	down	unchanged	unchanged	down	unchanged	down	down	66	16	Vitvi:GSVIVP00034623001, Glyma:Glyma1_16283733, Poptr:POPTR_0019s12350.1, Arath:AT2G43570.1, Poptr:POPTR_0013s12870.1, Medtr:Medtr_AC146308_16.2, Orysa:LOC_Os02g39330.1, Manes:cassava13628.valid.m1, Glyma:Glyma1_16286486, Orysa:LOC_Os04g41680.1, Mimgu:mgf019444m, Mimgu:mgf002662m, Medtr:Medtr_AC137554_43.2, Medtr:Medtr_AC137554_23.2, Medtr:Medtr_AC146308_38.2, Orysa:LOC_Os04g41620.1, Mimgu:mgf014…
809	Pp1s32_31V6.1	unchanged	up	up	up	up	up	up	unchanged	unchanged	unchanged	63	16	Medtr:Medtr_AC134522_25.2, Glyma:Glyma1_16265957, Glyma:Glyma1_16244568, Cucsa:Cucsa.181720.1, Cucsa:Cucsa.252880.1, Cucsa:Cucsa.069220.1, Glyma:Glyma1_16246462, Glyma:Glyma1_16265953, Glyma:Glyma1_16280310, Glyma:Glyma1_16318261, Glyma:Glyma1_16265981, Glyma:Glyma1_16265956, Medtr:Medtr_AC134522_33.2, Glyma:Glyma1_16246460, Glyma:Glyma1_16314625, Medtr:Medtr_AC134522_24.2, Medtr:Medtr_AC134522_2…
812	Pp1s80_142V6.1	unchanged	down	down	down	down	unchanged	unchanged	unchanged	unchanged	unchanged	63	25	Arath:AT3G12180.1, Manes:cassava30103.valid.m1, Micp2:Micp2_102339, Sorbi:Sb08g016180.1, Medtr:Medtr_AC141114_37.2, Manes:cassava25115.valid.m1, Cyame:Cyame_CME060C, Manes:cassava37817.valid.m1, Manes:cassava39251.m1, Micp1:Micp1_53395, Medtr:Medtr_CT963108_35.2, Medtr:Medtr_AC152498_22.2, Medtr:Medtr_AC155881_25.2, Arath:AT1G12390.1, Mimgu:mgf008578m, Mimgu:mgf008264m, Sorbi:Sb10g002450.1, Ostlu…
816	Pp1s22_399V6.1	unchanged	unchanged	unchanged	up	unchanged	unchanged	up	unchanged	up	up	64	16	Ricco:Ricco_30169.m006568, Orysa:LOC_Os04g48530.1, Sorbi:Sb09g029920.1, Zeama:Zeama_011347_P.01, Orysa:LOC_Os01g43460.2, Medtr:Medtr_AC146564_22.2, Sorbi:Sb03g028360.1, Ricco:Ricco_30190.m011063, Selmo:Selmo1_3_53394, Sorbi:Sb09g007180.1, Sorbi:Sb09g029930.1, Zeama:Zeama_169951_P.01, Sorbi:Sb06g026050.1, Zeama:Zeama_166392_P.01, Vitvi:GSVIVP00037797001, Zeama:Zeama_080887_P.01, Zeama:Zeama_058618…
821	Pp1s125_58V6.1	unchanged	unchanged	up	up	unchanged	up	up	up	up	unchanged	63	24	Mimgu:mgf006343m, Glyma:Glyma1_16290016, Ostta:Ostta_18974, Orysa:LOC_Os08g37605.1, Glyma:Glyma1_16297808, Micp1:Micp1_45490, Medtr:Medtr_AC161402_22.2, Manes:cassava40617.m1, Manes:cassava40616.m1, Cucsa:Cucsa.365460.2, Bradi:Bradi3g46530.1, Glyma:Glyma1_16271662, Glyma:Glyma1_16270303, Cucsa:Cucsa.398260.1, Glyma:Glyma1_16260232, Araly:Araly1_496632, Phypa:Pp1s125_58V6.1, Araly:Araly1_900693, B…
822	Pp1s109_70V6.1	unchanged	unchanged	up	unchanged	unchanged	unchanged	unchanged	unchanged	unchanged	down	64	25	Volca:Volca1_103560, Bradi:Bradi3g40890.3, Araly:Araly1_480033, Glyma:Glyma1_16302094, Phypa:Pp1s109_70V6.2, Orysa:LOC_Os04g28420.1, Araly:Araly1_494919, Arath:AT3G25230.1, Arath:AT5G48570.1, Arath:AT3G25230.2, Bradi:Bradi3g40890.1, Bradi:Bradi3g40890.2, Bradi:Bradi3g43640.1, Bradi:Bradi5g06390.1, Orysa:LOC_Os04g28420.2, Bradi:Bradi3g43640.2, Chlsp:Chlsp_36304, Cucsa:Cucsa.387730.1, Poptr:POPTR_0…
824	Pp1s305_12V6.1	unchanged	unchanged	down	unchanged	unchanged	down	unchanged	down	unchanged	up	63	18	Poptr:POPTR_0010s19930.1, Glyma:Glyma1_16251673, Glyma:Glyma1_16310249, Glyma:Glyma1_16261053, Glyma:Glyma1_16269621, Manes:cassava36002.valid.m1, Poptr:POPTR_0008s06580.1, Glyma:Glyma1_16285431, Manes:cassava45627.m1, Glyma:Glyma1_16294605, Manes:cassava1267.valid.m1, Manes:cassava23695.valid.m1, Manes:cassava42979.valid.m1, Orysa:LOC_Os02g44630.2, Mimgu:mgf004612m, Medtr:Medtr_CT573507_13.2, Me…
826	Pp1s223_59V6.1	unchanged	up	up	up	up	up	up	unchanged	unchanged	unchanged	64	22	Sorbi:Sb02g026610.1, Micp1:Micp1_3621, Sorbi:Sb07g023010.1, Vitvi:GSVIVP00014815001, Sorbi:Sb07g023020.1, Phypa:Pp1s13_335V6.1, Sorbi:Sb02g026620.1, Sorbi:Sb04g034140.1, Zeama:Zeama_074781_P.01, Volca:Volca1_82772, Vitvi:GSVIVP00036590001, Sorbi:Sb02g023790.1, Zeama:Zeama_103055_P.01, Zeama:Zeama_138468_P.01, Zeama:Zeama_070172_P.01, Zeama:Zeama_052164_P.01, Medtr:Medtr_AC151424_27.2, Sorbi:Sb04g…
827	Pp1s247_14V6.1	unchanged	unchanged	down	unchanged	unchanged	down	down	down	down	unchanged	63	15	Arath:AT1G26730.1, Medtr:Medtr_AC150777_51.2, Poptr:POPTR_0010s17220.1, Poptr:POPTR_0010s17310.1, Araly:Araly1_891177, Poptr:POPTR_0008s08980.1, Arath:AT3G29060.1, Mimgu:mgf007617m, Micp1:Micp1_23791, Manes:cassava34956.m1, Cucsa:Cucsa.158140.2, Phypa:Pp1s74_74V6.1, Phypa:Pp1s49_134V6.1, Phypa:Pp1s247_14V6.1, Phypa:Pp1s20_162V6.1, Arath:AT1G35350.1, Medtr:Medtr_AC150777_49.2, Cucsa:Cucsa.158130.1…
830	Pp1s104_177V6.1	unchanged	unchanged	unchanged	unchanged	unchanged	unchanged	unchanged	down	unchanged	up	63	15	Araly:Araly1_345443, Selmo:Selmo1_3_140930, Glyma:Glyma1_16269262, Selmo:Selmo1_3_179387, Orysa:LOC_Os07g49360.1, Selmo:Selmo1_3_105029, Araly:Araly1_898035, Selmo:Selmo1_3_77725, Selmo:Selmo1_3_116945, Selmo:Selmo1_3_107369, Arath:AT2G37130.1, Vitvi:GSVIVP00010753001, Araly:Araly1_492673, Selmo:Selmo1_3_77259, Arath:AT3G17070.1, Cucsa:Cucsa.307020.1, Arath:AT2G37130.2, Selmo:Selmo1_3_77662, Selm…
832	Pp1s152_175V6.1	unchanged	unchanged	up	up	up	up	up	unchanged	unchanged	unchanged	63	19	Phypa:Pp1s152_175V6.1, Cucsa:Cucsa.395180.2, Poptr:POPTR_0018s06900.1, Mimgu:mgf005327m, Sorbi:Sb04g007970.1, Ricco:Ricco_29794.m003339, Cucsa:Cucsa.395180.1, Selmo:Selmo1_3_439372, Cucsa:Cucsa.395180.3, Sorbi:Sb10g022250.1, Manes:cassava22715.valid.m1, Vitvi:GSVIVP00032169001, Sorbi:Sb03g003080.1, Glyma:Glyma1_16261814, Vitvi:GSVIVP00016593001, Cucsa:Cucsa.397200.1, Vitvi:GSVIVP00031136001, Glym…
832	Pp1s291_56V6.1	unchanged	unchanged	unchanged	down	unchanged	unchanged	down	unchanged	down	down	63	19	Sorbi:Sb04g007970.1, Manes:cassava22715.valid.m1, Cucsa:Cucsa.395180.1, Chlsp:Chlsp_140515, Ricco:Ricco_29794.m003339, Poptr:POPTR_0018s06900.1, Selmo:Selmo1_3_439372, Vitvi:GSVIVP00032169001, Sorbi:Sb10g022250.1, Cucsa:Cucsa.395180.2, Glyma:Glyma1_16261814, Sorbi:Sb03g003080.1, Cucsa:Cucsa.395180.3, Vitvi:GSVIVP00031136001, Glyma:Glyma1_16254941, Cucsa:Cucsa.397200.1, Vitvi:GSVIVP00016593001, Ma…
841	Pp1s152_82V6.1	unchanged	unchanged	up	unchanged	unchanged	unchanged	unchanged	unchanged	down	down	62	20	Arath:AT1G07890.8, Zeama:Zeama_140667_P.01, Mimgu:mgf015110m, Mimgu:mgf001481m, Glyma:Glyma1_16284028, Micp2:Micp2_109115, Mimgu:mgf023817m, Mimgu:mgf004925m, Orysa:LOC_Os07g49400.1, Poptr:POPTR_0006s13440.2, Arath:AT1G07890.3, Zeama:Zeama_054300_P.01, Poptr:POPTR_0006s13440.1, Orysa:LOC_Os03g17690.1, Zeama:Zeama_152131_P.01, Araly:Araly1_478284, Selmo:Selmo1_3_270176, Poptr:POPTR_0016s08580.1, R…
845	Pp1s236_21V6.1	unchanged	unchanged	unchanged	unchanged	unchanged	up	up	unchanged	unchanged	unchanged	62	16	Medtr:Medtr_CR962137_2.2, Bradi:Bradi1g43220.3, Medtr:Medtr_CT030180_2.2, Mimgu:mgf018824m, Zeama:Zeama_075562_P.01, Zeama:Zeama_042198_P.01, Mimgu:mgf006238m, Mimgu:mgf023477m, Orysa:LOC_Os02g49230.6, Orysa:LOC_Os02g49230.1, Orysa:LOC_Os02g49230.2, Orysa:LOC_Os02g49230.4, Orysa:LOC_Os02g49230.3, Orysa:LOC_Os06g19444.1, Orysa:LOC_Os02g49230.5, Poptr:POPTR_0014s16870.1, Ricco:Ricco_30005.m001282, …
845	Pp1s26_5V6.1	unchanged	down	down	unchanged	unchanged	unchanged	up	unchanged	up	up	62	16	Cucsa:Cucsa.283220.2, Mimgu:mgf006238m, Ricco:Ricco_30005.m001282, Phypa:Pp1s36_238V6.1, Medtr:Medtr_CT030180_2.2, Medtr:Medtr_CR962137_2.2, Mimgu:mgf023477m, Zeama:Zeama_042198_P.01, Manes:cassava6904.valid.m1, Glyma:Glyma1_16316826, Mimgu:mgf018824m, Orysa:LOC_Os02g49230.1, Glyma:Glyma1_16296663, Orysa:LOC_Os02g49230.2, Orysa:LOC_Os06g19444.1, Orysa:LOC_Os02g49230.6, Arath:AT3G07650.4, Cucsa:Cu…
849	Pp1s32_160V6.1	unchanged	unchanged	unchanged	unchanged	down	down	down	unchanged	unchanged	unchanged	64	24	Phypa:Pp1s352_29V6.1, Phypa:Pp1s227_23V6.1, Phypa:Pp1s32_160V6.1, Bradi:Bradi2g20710.1, Ostta:Ostta_34970, Araly:Araly1_495531, Araly:Araly1_492071, Poptr:POPTR_0004s02850.1, Bradi:Bradi1g59450.1, Bradi:Bradi1g59440.1, Arath:AT5G54500.1, Arath:AT4G27270.1, Cyame:Cyame_CMQ350C, Bradi:Bradi2g51980.1, Chlsp:Chlsp_30702, Orysa:LOC_Os05g42190.1, Cucsa:Cucsa.059590.1, Chlre:Chlre4_182581, Chlre:Chlre4_…
849	Pp1s55_98V6.1	unchanged	unchanged	unchanged	down	unchanged	unchanged	down	unchanged	down	down	64	24	Ostta:Ostta_34970, Phypa:Pp1s55_98V6.1, Bradi:Bradi2g20710.1, Phypa:Pp1s32_160V6.1, Ostlu:Ostlu_7955, Vitvi:GSVIVP00005137001, Lotja:Lotja_AP006540_26.1, Ricco:Ricco_27733.m000032, Poptr:POPTR_0004s02850.1, Glyma:Glyma1_16288111, Araly:Araly1_495531, Araly:Araly1_492071, Poptr:POPTR_0011s03570.1, Bradi:Bradi2g20710.2, Chlre:Chlre4_182582, Cucsa:Cucsa.045690.2, Glyma:Glyma1_16287789, Chlsp:Chlsp_3…
851	Pp1s237_67V6.1	unchanged	unchanged	unchanged	up	unchanged	unchanged	up	unchanged	up	up	62	22	Chlsp:Chlsp_134731, Glyma:Glyma1_16268143, Chlre:Chlre4_424528, Vitvi:GSVIVP00011503001, Glyma:Glyma1_16259734, Cucsa:Cucsa.085950.2, Glyma:Glyma1_16259473, Cucsa:Cucsa.229230.2, Manes:cassava46827.m1, Mimgu:mgf002762m, Glyma:Glyma1_16304080, Glyma:Glyma1_16269212, Vitvi:GSVIVP00000232001, Medtr:Medtr_AC152402_37.2, Mimgu:mgf009136m, Micp1:Micp1_5811, Ostlu:Ostlu_43254, Orysa:LOC_Os10g39220.1, So…
852	Pp1s106_57V6.1	unchanged	unchanged	unchanged	up	unchanged	up	up	unchanged	up	unchanged	62	24	Ostta:Ostta_31367, Orysa:LOC_Os10g41550.1, Vitvi:GSVIVP00020394001, Poptr:POPTR_0003s08360.1, Poptr:POPTR_0003s03330.1, Poptr:POPTR_0010s07340.1, Poptr:POPTR_0008s17420.1, Selmo:Selmo1_3_145994, Ricco:Ricco_29904.m003046, Ricco:Ricco_29822.m003517, Sorbi:Sb01g028700.1, Selmo:Selmo1_3_232533, Sorbi:Sb01g019850.1, Sorbi:Sb01g047500.1, Vitvi:GSVIVP00020399001, Zeama:Zeama_035749_P.01, Zeama:Zeama_14…
852	Pp1s233_4V6.1	unchanged	up	up	up	up	up	up	up	up	unchanged	62	24	Ostta:Ostta_31765, Poptr:POPTR_0003s08360.1, Ostlu:Ostlu_2142, Bradi:Bradi3g33730.1, Poptr:POPTR_0003s03330.1, Ostta:Ostta_31367, Poptr:POPTR_0008s17420.1, Sorbi:Sb01g028700.1, Ricco:Ricco_29822.m003517, Poptr:POPTR_0010s07340.1, Ricco:Ricco_29904.m003046, Selmo:Selmo1_3_232533, Selmo:Selmo1_3_145994, Sorbi:Sb01g047500.1, Sorbi:Sb01g019850.1, Araly:Araly1_479940, Vitvi:GSVIVP00020394001, Zeama:Ze…
860	Pp1s206_65V6.1	unchanged	unchanged	unchanged	up	unchanged	up	up	up	up	unchanged	62	19	Zeama:Zeama_096160_P.01, Medtr:Medtr_AC165432_26.2, Poptr:POPTR_0004s07430.1, Medtr:Medtr_CT485797_32.2, Phypa:Pp1s206_65V6.1, Orysa:LOC_Os04g53190.1, Mimgu:mgf002949m, Orysa:LOC_Os04g57560.1, Orysa:LOC_Os04g57550.1, Orysa:LOC_Os04g53190.2, Orysa:LOC_Os04g53195.1, Poptr:POPTR_0002s05620.1, Zeama:Zeama_097928_P.01, Poptr:POPTR_0017s01520.1, Selmo:Selmo1_3_439374, Poptr:POPTR_0005s22880.1, Ricco:Ri…
864	Pp1s294_16V6.1	unchanged	unchanged	unchanged	down	unchanged	unchanged	down	down	down	unchanged	62	17	Poptr:POPTR_0002s03060.1, Orysa:LOC_Os02g02310.1, Poptr:POPTR_0005s25500.1, Orysa:LOC_Os08g44750.1, Arath:AT3G18200.1, Poptr:POPTR_0007s13580.1, Arath:AT1G75500.1, Phypa:Pp1s46_43V6.4, Ricco:Ricco_30170.m014120, Poptr:POPTR_0015s04130.1, Sorbi:Sb03g008060.1, Ricco:Ricco_29118.m000105, Selmo:Selmo1_3_102495, Selmo:Selmo1_3_34347, Selmo:Selmo1_3_165705, Selmo:Selmo1_3_34346, Selmo:Selmo1_3_55807, S…
866	Pp1s65_16V6.1	unchanged	unchanged	unchanged	down	unchanged	down	down	unchanged	down	unchanged	62	16	Glyma:Glyma1_16282881, Vitvi:GSVIVP00029477001, Sorbi:Sb03g045050.2, Vitvi:GSVIVP00013537001, Sorbi:Sb03g045070.1, Sorbi:Sb03g045080.1, Vitvi:GSVIVP00005369001, Vitvi:GSVIVP00013684001, Vitvi:GSVIVP00005370001, Zeama:Zeama_060732_P.01, Vitvi:GSVIVP00005371001, Araly:Araly1_478421, Glyma:Glyma1_16262956, Cucsa:Cucsa.110040.2, Phypa:Pp1s295_33V6.1, Phypa:Pp1s69_241V6.3, Phypa:Pp1s69_241V6.2, Phypa:…
867	Pp1s110_116V6.1	unchanged	unchanged	up	unchanged	unchanged	up	unchanged	up	unchanged	down	62	18	Ricco:Ricco_29863.m001049, Glyma:Glyma1_16317417, Glyma:Glyma1_16277685, Mimgu:mgf015267m, Glyma:Glyma1_16309373, Manes:cassava30895.valid.m1, Phypa:Pp1s110_116V6.1, Selmo:Selmo1_3_268403, Vitvi:GSVIVP00001255001, Phypa:Pp1s281_20V6.1, Glyma:Glyma1_16281226, Medtr:Medtr_AC148994_39.2, Medtr:Medtr_AC125473_31.2, Selmo:Selmo1_3_74515, Phypa:Pp1s90_132V6.1, Mimgu:mgf012145m, Sorbi:Sb02g010030.1, Sor…
867	Pp1s159_62V6.1	unchanged	unchanged	unchanged	up	unchanged	unchanged	up	unchanged	up	up	62	18	Chlre:Chlre4_154976, Araly:Araly1_473768, Glyma:Glyma1_16281226, Glyma:Glyma1_16317417, Orysa:LOC_Os01g64750.1, Glyma:Glyma1_16310735, Manes:cassava12881.valid.m1, Poptr:POPTR_0002s23960.1, Medtr:Medtr_AC153120_32.2, Mimgu:mgf015267m, Phypa:Pp1s159_62V6.1, Medtr:Medtr_AC126019_4.2, Phypa:Pp1s245_59V6.1, Medtr:Medtr_AC125473_31.2, Selmo:Selmo1_3_74515, Phypa:Pp1s110_116V6.1, Poptr:POPTR_0005s21520…
867	Pp1s245_59V6.1	unchanged	unchanged	up	up	unchanged	up	up	up	up	unchanged	62	18	Glyma:Glyma1_16317417, Glyma:Glyma1_16277685, Chlsp:Chlsp_143849, Phypa:Pp1s159_62V6.1, Glyma:Glyma1_16309373, Glyma:Glyma1_16281226, Zeama:Zeama_007721_P.01, Phypa:Pp1s281_20V6.1, Phypa:Pp1s110_116V6.1, Manes:cassava30895.valid.m1, Ricco:Ricco_29863.m001049, Selmo:Selmo1_3_74515, Medtr:Medtr_AC125473_31.2, Phypa:Pp1s90_132V6.1, Medtr:Medtr_AC148994_39.2, Zeama:Zeama_149617_P.01, Mimgu:mgf012145m…
867	Pp1s281_20V6.1	unchanged	unchanged	unchanged	down	unchanged	down	down	unchanged	down	unchanged	62	18	Glyma:Glyma1_16281226, Mimgu:mgf000719m, Manes:cassava12881.valid.m1, Glyma:Glyma1_16317417, Arath:AT1G43620.2, Selmo:Selmo1_3_74515, Mimgu:mgf015267m, Cucsa:Cucsa.356970.2, Glyma:Glyma1_16310735, Poptr:POPTR_0002s23960.1, Ricco:Ricco_29863.m001049, Phypa:Pp1s159_62V6.1, Medtr:Medtr_AC126019_4.2, Mimgu:mgf012145m, Medtr:Medtr_AC153120_32.2, Phypa:Pp1s110_116V6.1, Medtr:Medtr_AC125473_31.2, Glyma:…
867	Pp1s90_132V6.1	unchanged	unchanged	unchanged	up	unchanged	unchanged	up	unchanged	up	up	62	18	Glyma:Glyma1_16277685, Chlsp:Chlsp_143849, Cucsa:Cucsa.140330.1, Glyma:Glyma1_16247458, Medtr:Medtr_AC153120_32.2, Glyma:Glyma1_16317417, Phypa:Pp1s245_59V6.1, Glyma:Glyma1_16309373, Glyma:Glyma1_16281226, Phypa:Pp1s159_62V6.1, Phypa:Pp1s281_20V6.1, Phypa:Pp1s90_132V6.1, Medtr:Medtr_AC125473_31.2, Manes:cassava30895.valid.m1, Medtr:Medtr_AC126019_4.2, Phypa:Pp1s110_116V6.1, Mimgu:mgf012145m, Medt…
879	Pp1s60_109V6.1	unchanged	unchanged	down	down	unchanged	down	down	down	unchanged	unchanged	61	17	Poptr:POPTR_0007s05890.1, Poptr:POPTR_0007s05910.1, Cucsa:Cucsa.142810.1, Sorbi:Sb02g023160.1, Bradi:Bradi1g37600.1, Poptr:POPTR_0005s08120.1, Bradi:Bradi4g28950.1, Chlre:Chlre4_206542, Poptr:POPTR_0001s45890.1, Poptr:POPTR_0010s17880.1, Sorbi:Sb02g023150.1, Sorbi:Sb02g023140.1, Ricco:Ricco_29877.m000469, Ricco:Ricco_29708.m000190, Selmo:Selmo1_3_104957, Poptr:POPTR_0001s22680.1, Poptr:POPTR_0001…
880	Pp1s15_485V6.1	unchanged	unchanged	up	unchanged	unchanged	up	unchanged	up	unchanged	down	61	23	Glyma:Glyma1_16248020, Bradi:Bradi1g50270.2, Ricco:Ricco_28842.m000936, Orysa:LOC_Os02g01280.1, Glyma:Glyma1_16243878, Glyma:Glyma1_16300589, Glyma:Glyma1_16271640, Manes:cassava6365.valid.m1, Zeama:Zeama_042253_P.01, Guith:Guith_pt_NP_050670.1, Manes:cassava13059.valid.m1, Micp2:Micp2_98964, Poptr:POPTR_0003s20870.1, Micp1:Micp1_33182, Manes:cassava43360.valid.m1, Mimgu:mgf004844m, Mimgu:mgf0027…
880	Pp1s276_75V6.1	unchanged	unchanged	up	unchanged	unchanged	unchanged	down	up	unchanged	down	61	23	Zeama:Zeama_015989_P.01, Bradi:Bradi1g50270.1, Glyma:Glyma1_16243878, Manes:cassava6365.valid.m1, Bradi:Bradi3g00480.3, Glyma:Glyma1_16248020, Zeama:Zeama_042253_P.01, Glyma:Glyma1_16300589, Glyma:Glyma1_16271640, Manes:cassava13059.valid.m1, Guith:Guith_pt_NP_050670.1, Ostta:Ostta_22888, Mimgu:mgf002724m, Micp1:Micp1_33182, Manes:cassava43360.valid.m1, Mimgu:mgf000540m, Micp2:Micp2_98964, Mimgu:…
881	Pp1s14_211V6.1	unchanged	unchanged	unchanged	up	unchanged	unchanged	up	unchanged	up	up	61	19	Arath:AT1G12430.1, Phypa:Pp1s280_66V6.1, Vitvi:GSVIVP00026364001, Phypa:Pp1s242_11V6.1, Phypa:Pp1s14_211V6.1, Phypa:Pp1s22_256V6.1, Araly:Araly1_471393, Arath:AT1G01950.2, Araly:Araly1_470079, Phypa:Pp1s148_74V6.1, Arath:AT1G01950.3, Arath:AT1G01950.1, Araly:Araly1_324018, Glyma:Glyma1_16258264, Chlsp:Chlsp_26240, Arath:AT3G54870.1, Poptr:POPTR_0014s06660.1, Chlsp:Chlsp_28927, Bradi:Bradi1g51510.…
887	Pp1s265_52V6.1	unchanged	unchanged	unchanged	up	unchanged	unchanged	up	unchanged	up	up	61	26	Bradi:Bradi3g09030.1, Phypa:Pp1s265_52V6.1, Araly:Araly1_916877, Bradi:Bradi2g06470.1, Phypa:Pp1s239_32V6.2, Araly:Araly1_914805, Arath:AT2G42740.1, Arath:AT3G58700.1, Arath:AT4G18730.1, Arath:AT5G45775.2, Glyma:Glyma1_16265560, Glyma:Glyma1_16287601, Sorbi:Sb03g002420.1, Glyma:Glyma1_16255724, Bradi:Bradi2g32640.1, Cucsa:Cucsa.257110.1, Chlsp:Chlsp_48854, Cucsa:Cucsa.047060.1, Chlre:Chlre4_19558…
890	Pp1s172_82V6.1	unchanged	unchanged	up	unchanged	unchanged	up	unchanged	unchanged	unchanged	down	61	17	Orysa:LOC_Os05g44290.2, Orysa:LOC_Os01g54350.1, Bradi:Bradi2g06260.1, Vitvi:GSVIVP00013070001, Bradi:Bradi1g35350.1, Phypa:Pp1s172_82V6.1, Vitvi:GSVIVP00011720001, Orysa:LOC_Os05g44290.1, Zeama:Zeama_055334_P.01, Cucsa:Cucsa.046250.2, Orysa:LOC_Os05g44290.4, Zeama:Zeama_097878_P.01, Cucsa:Cucsa.046250.1, Sorbi:Sb03g002580.1, Glyma:Glyma1_16268412, Orysa:LOC_Os05g44290.3, Cucsa:Cucsa.044850.1, Zea…
890	Pp1s19_317V6.1	unchanged	unchanged	unchanged	up	unchanged	unchanged	up	unchanged	up	unchanged	61	17	Zeama:Zeama_097878_P.01, Mimgu:mg024388m, Cucsa:Cucsa.046250.2, Orysa:LOC_Os05g44290.4, Orysa:LOC_Os01g54350.1, Bradi:Bradi1g35350.1, Orysa:LOC_Os05g44290.2, Bradi:Bradi2g06260.1, Vitvi:GSVIVP00013070001, Vitvi:GSVIVP00011720001, Cucsa:Cucsa.046250.1, Orysa:LOC_Os05g44290.1, Zeama:Zeama_055334_P.01, Phypa:Pp1s244_9V6.1, Manes:cassava42959.valid.m1, Cucsa:Cucsa.044850.1, Glyma:Glyma1_16268412, Pop…
890	Pp1s19_317V6.1	unchanged	unchanged	unchanged	up	unchanged	unchanged	up	unchanged	up	up	61	17	Sorbi:Sb03g002580.1, Phypa:Pp1s244_9V6.1, Orysa:LOC_Os01g54350.1, Vitvi:GSVIVP00013070001, Orysa:LOC_Os05g44290.4, Zeama:Zeama_097878_P.01, Orysa:LOC_Os05g44290.2, Cucsa:Cucsa.046250.2, Bradi:Bradi2g06260.1, Vitvi:GSVIVP00011720001, Cucsa:Cucsa.046250.1, Orysa:LOC_Os05g44290.1, Zeama:Zeama_055334_P.01, Orysa:LOC_Os05g44290.3, Glyma:Glyma1_16298047, Mimgu:mg024388m, Cucsa:Cucsa.044850.1, Phypa:Pp1…
893	Pp1s12_30V6.1	unchanged	unchanged	unchanged	up	unchanged	unchanged	up	unchanged	up	up	61	23	Cucsa:Cucsa.170370.1, Ostta:Ostta_34435, Glyma:Glyma1_16304788, Orysa:LOC_Os08g16480.1, Poptr:POPTR_0018s10990.1, Cucsa:Cucsa.170370.2, Micp2:Micp2_67316, Micp1:Micp1_55591, Micp1:Micp1_39855, Ostlu:Ostlu_88075, Ostlu:Ostlu_3538, Orysa:LOC_Os08g16480.2, Mimgu:mgf005730m, Vitvi:GSVIVP00017116001, Selmo:Selmo1_3_1847, Selmo:Selmo1_3_173461, Ricco:Ricco_27622.m000149, Poptr:POPTR_0018s10990.2, Sorbi…
894	Pp1s192_59V6.1	unchanged	unchanged	down	unchanged	unchanged	down	unchanged	down	unchanged	up	61	15	Phypa:Pp1s84_134V6.4, Sorbi:Sb07g015480.1, Poptr:POPTR_0002s03390.1, Orysa:LOC_Os08g26870.4, Ricco:Ricco_30170.m014084, Orysa:LOC_Os08g26870.3, Phypa:Pp1s84_134V6.6, Mimgu:mgf016496m, Phypa:Pp1s21_347V6.1, Glyma:Glyma1_16303895, Phypa:Pp1s101_178V6.1, Orysa:LOC_Os08g26870.5, Phypa:Pp1s65_132V6.4, Cucsa:Cucsa.342630.5, Phypa:Pp1s65_132V6.3, Phypa:Pp1s65_132V6.2, Phypa:Pp1s84_134V6.2, Phypa:Pp1s34_…
896	Pp1s177_40V6.1	unchanged	unchanged	down	unchanged	unchanged	down	down	down	unchanged	unchanged	61	23	Araly:Araly1_496371, Araly:Araly1_475245, Araly:Araly1_488148, Phypa:Pp1s249_58V6.1, Selmo:Selmo1_3_132360, Araly:Araly1_888380, Ricco:Ricco_29801.m003240, Mimgu:mgf007394m, Arath:AT1G10870.1, Micp2:Micp2_89004, Bradi:Bradi3g49450.1, Arath:AT1G60860.1, Bradi:Bradi4g34880.2, Bradi:Bradi4g34880.1, Bradi:Bradi3g41520.1, Arath:AT5G61980.1, Arath:AT5G13300.1, Glyma:Glyma1_16311175, Chlsp:Chlsp_54344, …
899	Pp1s306_72V6.1	unchanged	unchanged	unchanged	up	unchanged	unchanged	up	unchanged	up	up	61	22	Arath:AT2G42820.1, Phypa:Pp1s306_72V6.1, Phypa:Pp1s421_8V6.1, Glyma:Glyma1_16257047, Zeama:Zeama_013555_P.01, Phypa:Pp1s60_68V6.1, Vitvi:GSVIVP00018936001, Araly:Araly1_321961, Manes:cassava37219.valid.m1, Sorbi:Sb05g017950.1, Volca:Volca1_103098, Sorbi:Sb05g017940.1, Araly:Araly1_914090, Araly:Araly1_495134, Manes:cassava18707.valid.m1, Zeama:Zeama_144707_P.01, Zeama:Zeama_173589_P.01, Sorbi:Sb0…
899	Pp1s306_75V6.1	unchanged	unchanged	unchanged	unchanged	unchanged	up	up	unchanged	unchanged	unchanged	61	22	Zeama:Zeama_013555_P.01, Glyma:Glyma1_16273569, Phypa:Pp1s306_75V6.1, Selmo:Selmo1_3_38761, Cucsa:Cucsa.139630.2, Glyma:Glyma1_16257047, Glyma:Glyma1_16263304, Phypa:Pp1s306_72V6.1, Phypa:Pp1s421_8V6.1, Araly:Araly1_321961, Glyma:Glyma1_16294178, Vitvi:GSVIVP00018936001, Phypa:Pp1s60_68V6.1, Lotja:Lotja_AP004532_5.1, Manes:cassava19944.m1, Glyma:Glyma1_16308676, Manes:cassava37219.valid.m1, Araly…
899	Pp1s60_68V6.1	unchanged	unchanged	down	unchanged	unchanged	down	unchanged	down	unchanged	unchanged	61	22	Manes:cassava19944.m1, Phypa:Pp1s306_72V6.1, Cucsa:Cucsa.139630.1, Phypa:Pp1s306_75V6.1, Sorbi:Sb05g017950.1, Glyma:Glyma1_16263304, Cucsa:Cucsa.139630.2, Glyma:Glyma1_16257047, Phypa:Pp1s421_8V6.1, Glyma:Glyma1_16308676, Vitvi:GSVIVP00018936001, Araly:Araly1_495134, Glyma:Glyma1_16273569, Glyma:Glyma1_16294178, Phypa:Pp1s60_68V6.1, Araly:Araly1_321961, Lotja:Lotja_AP004532_5.1, Manes:cassava1870…
903	Pp1s25_74V6.1	unchanged	unchanged	unchanged	unchanged	unchanged	unchanged	unchanged	unchanged	down	down	62	17	Cucsa:Cucsa.292700.1, Vitvi:GSVIVP00031608001, Phypa:Pp1s22_167V6.1, Phypa:Pp1s37_275V6.1, Ricco:Ricco_29989.m000432, Glyma:Glyma1_16291317, Phypa:Pp1s219_8V6.1, Vitvi:GSVIVP00016899001, Lotja:Lotja_AP006424_1.1, Lotja:Lotja_AP006424_4.1, Phypa:Pp1s219_6V6.1, Phypa:Pp1s309_93V6.1, Lotja:Lotja_AP006385_13.1, Manes:cassava8362.valid.m1, Manes:cassava22316.valid.m1, Phypa:Pp1s22_159V6.1, Medtr:Medtr…
903	Pp1s37_275V6.1	unchanged	unchanged	up	unchanged	unchanged	up	unchanged	up	unchanged	down	62	17	Phypa:Pp1s25_74V6.1, Lotja:Lotja_AP006424_4.1, Glyma:Glyma1_16291317, Manes:cassava8362.valid.m1, Vitvi:GSVIVP00016899001, Vitvi:GSVIVP00031599001, Phypa:Pp1s381_53V6.1, Phypa:Pp1s219_6V6.1, Lotja:Lotja_AP006424_1.1, Vitvi:GSVIVP00031608001, Lotja:Lotja_AP006385_13.1, Phypa:Pp1s219_8V6.1, Phypa:Pp1s37_275V6.1, Manes:cassava22316.valid.m1, Phypa:Pp1s309_93V6.1, Phypa:Pp1s1_614V6.1, Phypa:Pp1s46_76…
904	Pp1s15_311V6.1	unchanged	unchanged	unchanged	up	unchanged	unchanged	up	unchanged	up	up	61	25	Cucsa:Cucsa.306510.1, Glyma:Glyma1_16314037, Phypa:Pp1s72_316V6.1, Glyma:Glyma1_16257226, Orysa:LOC_Os10g31830.1, Ostlu:Ostlu_15391, Ostta:Ostta_11001, Cyame:Cyame_CMQ189C, Glyma:Glyma1_16253296, Poptr:POPTR_0005s06440.1, Phypa:Pp1s15_311V6.1, Phypa:Pp1s54_22V6.1, Poptr:POPTR_0007s04200.1, Phypa:Pp1s21_154V6.1, Phypa:Pp1s51_334V6.1, Araly:Araly1_473785, Chlsp:Chlsp_133281, Glyma:Glyma1_16263114, …
904	Pp1s336_8V6.1	unchanged	unchanged	up	up	unchanged	unchanged	up	unchanged	up	unchanged	61	25	Ostta:Ostta_11001, Cucsa:Cucsa.306510.1, Ostlu:Ostlu_15391, Chlsp:Chlsp_133281, Orysa:LOC_Os10g31830.1, Cyame:Cyame_CMQ189C, Glyma:Glyma1_16253296, Phypa:Pp1s15_311V6.1, Phypa:Pp1s54_22V6.1, Poptr:POPTR_0007s04200.1, Poptr:POPTR_0005s06440.1, Glyma:Glyma1_16314037, Phypa:Pp1s21_154V6.1, Phypa:Pp1s51_334V6.1, Volca:Volca1_108490, Lotja:Lotja_AP004479_6.1, Poptr:POPTR_0016s10830.1, Phypa:Pp1s72_316…
904	Pp1s51_334V6.1	unchanged	unchanged	down	unchanged	unchanged	unchanged	unchanged	unchanged	up	up	61	25	Poptr:POPTR_0007s04200.1, Cucsa:Cucsa.306510.1, Lotja:Lotja_AP004479_6.1, Orysa:LOC_Os10g31830.1, Volca:Volca1_108490, Glyma:Glyma1_16253296, Ostlu:Ostlu_15391, Cyame:Cyame_CMQ189C, Phypa:Pp1s51_334V6.1, Ostta:Ostta_11001, Glyma:Glyma1_16314037, Phypa:Pp1s54_22V6.1, Phypa:Pp1s15_311V6.1, Phypa:Pp1s21_154V6.1, Poptr:POPTR_0005s06440.1, Arath:AT5G03530.1, Phypa:Pp1s72_316V6.1, Phypa:Pp1s336_8V6.1, …
905	Pp1s21_141V6.1	unchanged	unchanged	up	up	unchanged	unchanged	unchanged	unchanged	up	unchanged	62	20	Ricco:Ricco_29278.m000140, Araly:Araly1_474631, Phypa:Pp1s336_18V6.2, Zeama:Zeama_043808_P.01, Phypa:Pp1s21_141V6.1, Phypa:Pp1s21_141V6.2, Phypa:Pp1s21_141V6.3, Phypa:Pp1s79_95V6.1, Phypa:Pp1s245_10V6.1, Phypa:Pp1s336_18V6.1, Cucsa:Cucsa.120130.11, Arath:AT1G55720.1, Araly:Araly1_897557, Arath:AT3G13320.1, Araly:Araly1_883186, Arath:AT1G55730.2, Arath:AT1G55730.1, Cucsa:Cucsa.120130.1, Chlsp:Chls…
908	Pp1s108_140V6.1	unchanged	unchanged	unchanged	up	unchanged	up	up	unchanged	up	up	61	23	Arath:AT2G34160.1, Phypa:Pp1s108_140V6.1, Selmo:Selmo1_3_141130, Sorbi:Sb10g023460.1, Phypa:Pp1s108_153V6.1, Sorbi:Sb03g004340.1, Manes:cassava47176.m1, Phypa:Pp1s108_144V6.1, Sorbi:Sb04g007020.1, Manes:cassava18447.valid.m1, Araly:Araly1_477722, Araly:Araly1_482359, Manes:cassava8160.valid.m1, Sorbi:Sb08g015030.1, Bradi:Bradi1g36700.1, Vitvi:GSVIVP00004651001, Medtr:Medtr_AC148969_13.2, Arath:AT…
908	Pp1s108_144V6.1	unchanged	unchanged	unchanged	up	unchanged	up	up	unchanged	up	up	61	23	Phypa:Pp1s108_140V6.1, Phypa:Pp1s108_144V6.1, Manes:cassava8160.valid.m1, Manes:cassava22689.valid.m1, Sorbi:Sb04g007020.1, Manes:cassava47176.m1, Sorbi:Sb03g004340.1, Poptr:POPTR_0013s04020.1, Sorbi:Sb10g023460.1, Phypa:Pp1s108_153V6.1, Araly:Araly1_477722, Araly:Araly1_482359, Sorbi:Sb08g015030.1, Manes:cassava18447.valid.m1, Medtr:Medtr_AC148969_13.2, Cyame:Cyame_CMM039C, Arath:AT2G34160.1, Br…
908	Pp1s108_153V6.1	unchanged	unchanged	unchanged	up	unchanged	up	up	unchanged	up	up	61	23	Cyame:Cyame_CMM039C, Sorbi:Sb03g004340.1, Manes:cassava47176.m1, Manes:cassava22689.valid.m1, Phypa:Pp1s108_140V6.1, Selmo:Selmo1_3_141130, Phypa:Pp1s108_153V6.1, Sorbi:Sb10g023460.1, Araly:Araly1_477722, Phypa:Pp1s108_144V6.1, Araly:Araly1_482359, Poptr:POPTR_0006s26820.1, Manes:cassava18447.valid.m1, Sorbi:Sb08g015030.1, Arath:AT2G34160.1, Vitvi:GSVIVP00032626001, Sorbi:Sb04g007020.1, Arath:AT3…
911	Pp1s172_38V6.1	unchanged	unchanged	down	down	unchanged	down	unchanged	down	unchanged	unchanged	61	17	Zeama:Zeama_040117_P.01, Glyma:Glyma1_16247166, Phypa:Pp1s192_84V6.2, Orysa:LOC_Os07g42140.1, Arath:AT4G33180.1, Mimgu:mgf021814m, Zeama:Zeama_161131_P.01, Orysa:LOC_Os01g44960.1, Mimgu:mgf023551m, Bradi:Bradi3g52850.1, Bradi:Bradi2g44550.1, Zeama:Zeama_116426_P.01, Cucsa:Cucsa.055970.1, Cucsa:Cucsa.106500.2, Cucsa:Cucsa.106500.1, Glyma:Glyma1_16302841, Glyma:Glyma1_16302842, Poptr:POPTR_0007s129…
911	Pp1s192_84V6.1	unchanged	unchanged	unchanged	down	unchanged	unchanged	down	unchanged	down	down	61	17	Zeama:Zeama_040117_P.01, Lotja:Lotja_AP006401_15.1, Bradi:Bradi1g21640.1, Mimgu:mgf008415m, Zeama:Zeama_015603_P.01, Arath:AT2G18360.1, Poptr:POPTR_0007s12940.1, Zeama:Zeama_116426_P.01, Arath:AT4G36610.1, Zeama:Zeama_161131_P.01, Mimgu:mgf018188m, Arath:AT4G33180.1, Arath:AT5G21950.1, Cucsa:Cucsa.055970.1, Manes:cassava15867.m1, Medtr:Medtr_AC137830_10.2, Glyma:Glyma1_16255016, Phypa:Pp1s275_10V…
920	Pp1s12_395V6.1	unchanged	unchanged	unchanged	down	unchanged	unchanged	down	unchanged	down	down	61	18	Poptr:POPTR_0001s31280.1, Phypa:Pp1s36_56V6.1, Bradi:Bradi1g02420.1, Arath:AT2G38290.2, Zeama:Zeama_043193_P.01, Sorbi:Sb01g001970.1, Manes:cassava22318.valid.m1, Ostlu:Ostlu_31514, Sorbi:Sb03g041140.1, Orysa:LOC_Os03g62200.1, Phypa:Pp1s352_2V6.1, Sorbi:Sb04g022390.1, Bradi:Bradi2g56290.1, Phypa:Pp1s4_201V6.1, Phypa:Pp1s57_114V6.1, Sorbi:Sb03g038840.1, Medtr:Medtr_AC174314_5.2, Sorbi:Sb09g023030.…
920	Pp1s15_321V6.1	unchanged	unchanged	unchanged	down	unchanged	unchanged	down	unchanged	down	unchanged	61	18	Manes:cassava22318.valid.m1, Bradi:Bradi1g02420.1, Orysa:LOC_Os02g34580.1, Ricco:Ricco_29601.m000429, Ostlu:Ostlu_31514, Orysa:LOC_Os01g61550.1, Zeama:Zeama_080045_P.01, Arath:AT2G38290.2, Sorbi:Sb01g001970.1, Phypa:Pp1s352_2V6.1, Orysa:LOC_Os03g62200.1, Phypa:Pp1s4_201V6.1, Sorbi:Sb03g041140.1, Sorbi:Sb04g022390.1, Bradi:Bradi2g56290.1, Phypa:Pp1s57_114V6.1, Sorbi:Sb09g023030.1, Phypa:Pp1s12_395…
920	Pp1s4_201V6.1	unchanged	up	unchanged	unchanged	unchanged	unchanged	unchanged	unchanged	down	unchanged	61	18	Phypa:Pp1s120_140V6.1, Sorbi:Sb01g001970.1, Phypa:Pp1s4_201V6.1, Orysa:LOC_Os02g34580.1, Glyma:Glyma1_16267714, Arath:AT2G38290.2, Zeama:Zeama_080045_P.01, Sorbi:Sb03g041140.1, Orysa:LOC_Os03g62200.1, Bradi:Bradi1g02420.1, Sorbi:Sb04g022390.1, Phypa:Pp1s352_2V6.1, Bradi:Bradi2g56290.1, Phypa:Pp1s12_395V6.1, Medtr:Medtr_CT967302_24.2, Ostlu:Ostlu_31514, Sorbi:Sb03g038840.1, Manes:cassava22318.vali…
920	Pp1s57_114V6.1	unchanged	unchanged	unchanged	unchanged	unchanged	unchanged	unchanged	unchanged	down	unchanged	61	18	Vitvi:GSVIVP00001322001, Sorbi:Sb04g022390.1, Manes:cassava18318.valid.m1, Orysa:LOC_Os02g34580.1, Arath:AT2G38290.2, Zeama:Zeama_080045_P.01, Sorbi:Sb01g001970.1, Bradi:Bradi1g02420.1, Phypa:Pp1s352_2V6.1, Sorbi:Sb03g041140.1, Orysa:LOC_Os03g62200.1, Sorbi:Sb03g038840.1, Bradi:Bradi2g56300.1, Ostlu:Ostlu_31514, Manes:cassava22318.valid.m1, Phypa:Pp1s4_201V6.1, Bradi:Bradi2g56290.1, Phypa:Pp1s36_…
921	Pp1s80_141V6.1	unchanged	unchanged	up	up	unchanged	up	up	up	unchanged	unchanged	60	25	Arath:AT1G73540.1, Phypa:Pp1s87_175V6.3, Bradi:Bradi1g44170.1, Phypa:Pp1s80_141V6.1, Lotja:Lotja_AP004482_18.1, Phypa:Pp1s87_175V6.1, Araly:Araly1_478618, Phypa:Pp1s87_175V6.2, Phypa:Pp1s87_175V6.4, Araly:Araly1_877452, Bradi:Bradi1g04590.3, Bradi:Bradi1g04590.1, Arath:AT3G12600.2, Arath:AT3G12600.1, Glyma:Glyma1_16300309, Cyame:Cyame_CML115C, Glyma:Glyma1_16291645, Chlre:Chlre4_155535, Cucsa:Cuc…
924	Pp1s156_30V6.1	unchanged	unchanged	unchanged	down	unchanged	unchanged	unchanged	unchanged	down	down	61	25	Orysa:LOC_Os06g45820.3, Orysa:LOC_Os06g45820.4, Chlsp:Chlsp_141387, Phypa:Pp1s9_115V6.2, Ricco:Ricco_28838.m000257, Glyma:Glyma1_16270500, Phypa:Pp1s9_115V6.1, Glyma:Glyma1_16299052, Glyma:Glyma1_16274914, Ricco:Ricco_29993.m001041, Orysa:LOC_Os06g45820.1, Glyma:Glyma1_16310934, Glyma:Glyma1_16277501, Guith:Guith_pt_NP_050804.1, Manes:cassava19268.valid.m1, Manes:cassava42731.valid.m1, Phypa:Pp1s…
924	Pp1s178_66V6.1	unchanged	unchanged	unchanged	up	unchanged	unchanged	up	unchanged	up	up	61	25	Ricco:Ricco_28838.m000257, Phypa:Pp1s9_115V6.2, Phypa:Pp1s9_115V6.1, Glyma:Glyma1_16270500, Poptr:POPTR_0017s12030.1, Cyame:Cyame_pt_NP_849040.1, Glyma:Glyma1_16259690, Guith:Guith_pt_NP_050804.1, Glyma:Glyma1_16299052, Glyma:Glyma1_16274914, Glyma:Glyma1_16310934, Glyma:Glyma1_16277501, Araly:Araly1_482018, Micp2:Micp2_104714, Manes:cassava19268.valid.m1, Phypa:Pp1s118_166V6.1, Manes:cassava4273…
924	Pp1s9_115V6.1	unchanged	unchanged	down	unchanged	unchanged	down	unchanged	down	unchanged	unchanged	61	25	Araly:Araly1_482018, Guith:Guith_pt_NP_050804.1, Glyma:Glyma1_16270500, Micp2:Micp2_104714, Poptr:POPTR_0017s12030.1, Cyame:Cyame_pt_NP_849040.1, Glyma:Glyma1_16259690, Ricco:Ricco_28838.m000257, Glyma:Glyma1_16274914, Glyma:Glyma1_16299052, Phypa:Pp1s9_115V6.2, Glyma:Glyma1_16277501, Manes:cassava42731.valid.m1, Phypa:Pp1s118_166V6.1, Glyma:Glyma1_16310934, Phypa:Pp1s9_115V6.1, Manes:cassava1926…
930	Pp1s37_209V6.1	unchanged	unchanged	up	unchanged	unchanged	up	unchanged	unchanged	unchanged	unchanged	60	16	Cucsa:Cucsa.346010.2, Araly:Araly1_486314, Orysa:LOC_Os05g11990.2, Phypa:Pp1s37_209V6.1, Araly:Araly1_483352, Phypa:Pp1s317_77V6.1, Phypa:Pp1s169_11V6.1, Araly:Araly1_892363, Araly:Araly1_478918, Arath:AT3G14950.1, Cucsa:Cucsa.122660.1, Arath:AT1G53300.1, Arath:AT3G58620.1, Arath:AT2G42580.1, Bradi:Bradi2g07060.1, Bradi:Bradi2g14690.1, Bradi:Bradi2g43590.1, Bradi:Bradi2g14700.1, Bradi:Bradi2g1471…
931	Pp1s101_18V6.1	unchanged	unchanged	unchanged	unchanged	unchanged	down	unchanged	down	unchanged	unchanged	60	17	Bradi:Bradi2g16070.1, Sorbi:Sb09g029520.1, Selmo:Selmo1_3_437958, Cucsa:Cucsa.232130.2, Arath:AT1G19450.1, Arath:AT1G75220.1, Ricco:Ricco_30170.m014050, Ricco:Ricco_29634.m002113, Bradi:Bradi2g14900.1, Sorbi:Sb09g028840.1, Bradi:Bradi2g16070.2, Bradi:Bradi2g16100.1, Cucsa:Cucsa.232130.3, Sorbi:Sb09g028810.1, Cucsa:Cucsa.232130.1, Selmo:Selmo1_3_99846, Cucsa:Cucsa.232130.7, Zeama:Zeama_098679_P.01…
932	Pp1s60_199V6.1	unchanged	unchanged	down	unchanged	unchanged	down	unchanged	down	unchanged	up	60	17	Phypa:Pp1s60_199V6.1, Glyma:Glyma1_16266978, Phypa:Pp1s60_199V6.2, Arath:AT1G73600.2, Glyma:Glyma1_16260586, Araly:Araly1_877459, Araly:Araly1_473996, Cucsa:Cucsa.121920.2, Bradi:Bradi2g47290.2, Arath:AT1G48600.1, Arath:AT1G48600.2, Bradi:Bradi2g17680.2, Bradi:Bradi2g17680.4, Phypa:Pp1s60_199V6.3, Phypa:Pp1s107_76V6.1, Araly:Araly1_479286, Arath:AT3G18000.1, Arath:AT1G73600.1, Bradi:Bradi2g17680.…
937	Pp1s475_12V6.1	unchanged	unchanged	up	up	unchanged	up	up	unchanged	unchanged	unchanged	60	18	Poptr:POPTR_0005s19990.1, Sorbi:Sb08g004330.2, Poptr:POPTR_0002s08450.1, Orysa:LOC_Os05g25310.2, Orysa:LOC_Os11g06880.1, Ostta:Ostta_8410, Orysa:LOC_Os12g07110.1, Ostlu:Ostlu_24496, Poptr:POPTR_0014s16730.1, Poptr:POPTR_0014s16750.1, Sorbi:Sb05g001740.2, Selmo:Selmo1_3_141243, Ricco:Ricco_29908.m006186, Ricco:Ricco_29732.m000322, Sorbi:Sb05g001740.3, Selmo:Selmo1_3_266643, Sorbi:Sb05g001740.1, Se…
939	Pp1s98_136V6.1	unchanged	unchanged	down	unchanged	unchanged	down	unchanged	down	unchanged	up	60	20	Vitvi:GSVIVP00034387001, Ostta:Ostta_30062, Phypa:Pp1s98_136V6.1, Orysa:LOC_Os07g28610.1, Orysa:LOC_Os01g55570.3, Orysa:LOC_Os10g39150.1, Orysa:LOC_Os07g28610.2, Poptr:POPTR_0014s10200.1, Poptr:POPTR_0001s18540.1, Poptr:POPTR_0003s05070.1, Sorbi:Sb03g035235.1, Sorbi:Sb02g032815.1, Sorbi:Sb01g030550.1, Ricco:Ricco_30076.m004457, Zeama:Zeama_008888_P.01, Zeama:Zeama_028302_P.01, Phypa:Pp1s98_136V6.…
940	Pp1s150_114V6.1	unchanged	unchanged	up	unchanged	unchanged	up	unchanged	up	unchanged	unchanged	60	24	Medtr:Medtr_CU075908_10.1, Araly:Araly1_483249, Vitvi:GSVIVP00025613001, Ostlu:Ostlu_42103, Micp1:Micp1_160, Manes:cassava3102.m1, Manes:cassava3104.m1, Micp1:Micp1_30374, Phypa:Pp1s218_72V6.1, Micp2:Micp2_68785, Micp2:Micp2_93826, Phypa:Pp1s115_120V6.1, Micp2:Micp2_84561, Orysa:LOC_Os08g30740.1, Mimgu:mgf005755m, Poptr:POPTR_0012s07160.2, Poptr:POPTR_0012s07160.1, Ostta:Ostta_29834, Mimgu:mgf012…
940	Pp1s218_72V6.1	unchanged	down	down	down	unchanged	down	down	unchanged	unchanged	unchanged	60	24	Phypa:Pp1s218_72V6.1, Manes:cassava17547.valid.m1, Manes:cassava3104.m1, Manes:cassava3102.m1, Micp1:Micp1_30374, Orysa:LOC_Os08g30740.1, Micp2:Micp2_68785, Micp1:Micp1_160, Micp2:Micp2_93826, Mimgu:mgf005755m, Mimgu:mgf012979m, Micp2:Micp2_84561, Vitvi:GSVIVP00000113001, Ostta:Ostta_29834, Phypa:Pp1s150_114V6.4, Araly:Araly1_496336, Ostlu:Ostlu_42103, Poptr:POPTR_0012s07160.1, Phypa:Pp1s150_114V…
941	Pp1s139_2V6.1	unchanged	unchanged	up	up	unchanged	up	up	up	up	unchanged	60	16	Glyma:Glyma1_16245322, Manes:cassava8055.valid.m1, Cucsa:Cucsa.119980.1, Zeama:Zeama_093123_P.01, Cucsa:Cucsa.005280.1, Bradi:Bradi3g53230.1, Bradi:Bradi4g33910.1, Cucsa:Cucsa.099940.1, Zeama:Zeama_001645_P.01, Manes:cassava28394.m1, Glyma:Glyma1_16276983, Glyma:Glyma1_16283234, Glyma:Glyma1_16315573, Glyma:Glyma1_16302478, Glyma:Glyma1_16294398, Glyma:Glyma1_16250104, Manes:cassava6400.valid.m1,…
941	Pp1s61_10V6.1	unchanged	unchanged	unchanged	unchanged	unchanged	unchanged	up	up	up	unchanged	60	16	Bradi:Bradi3g40210.1, Medtr:Medtr_AC168849_14.2, Zeama:Zeama_093123_P.01, Zeama:Zeama_001645_P.01, Poptr:POPTR_0005s27830.1, Manes:cassava8055.valid.m1, Medtr:Medtr_CU302329_20.1, Manes:cassava23404.valid.m1, Manes:cassava6400.valid.m1, Manes:cassava23403.valid.m1, Manes:cassava23938.valid.m1, Medtr:Medtr_CR955012_18.2, Medtr:Medtr_CR954186_23.2, Medtr:Medtr_AC151425_24.2, Mimgu:mgf012702m, Mimgu…
945	Pp1s126_63V6.1	unchanged	unchanged	up	up	unchanged	up	up	unchanged	up	unchanged	60	24	Sorbi:Sb09g023220.2, Vitvi:GSVIVP00037403001, Phypa:Pp1s30_355V6.1, Ricco:Ricco_29729.m002297, Phypa:Pp1s51_99V6.1, Ricco:Ricco_29820.m001012, Phypa:Pp1s257_28V6.2, Phypa:Pp1s126_63V6.3, Glyma:Glyma1_16244883, Phypa:Pp1s126_63V6.1, Phypa:Pp1s126_63V6.2, Selmo:Selmo1_3_271785, Sorbi:Sb09g023220.1, Medtr:Medtr_CU302335_1.1, Arath:AT5G01640.1, Glyma:Glyma1_16249962, Sorbi:Sb03g038560.1, Sorbi:Sb08g0…
945	Pp1s257_28V6.1	unchanged	unchanged	up	unchanged	unchanged	up	unchanged	up	unchanged	unchanged	60	24	Medtr:Medtr_CU302335_1.1, Arath:AT5G01640.1, Ricco:Ricco_29729.m002297, Phypa:Pp1s257_28V6.2, Phypa:Pp1s51_99V6.1, Phypa:Pp1s30_355V6.1, Ricco:Ricco_29820.m001012, Phypa:Pp1s126_63V6.1, Glyma:Glyma1_16251215, Glyma:Glyma1_16244883, Phypa:Pp1s126_63V6.3, Sorbi:Sb09g023220.1, Selmo:Selmo1_3_271785, Phypa:Pp1s126_63V6.2, Sorbi:Sb09g023220.2, Sorbi:Sb03g038560.1, Phypa:Pp1s257_28V6.1, Manes:cassava18…
945	Pp1s51_99V6.1	unchanged	unchanged	up	up	unchanged	up	up	up	up	unchanged	60	24	Ricco:Ricco_29820.m001012, Cyame:Cyame_CMQ198C, Phypa:Pp1s51_99V6.1, Glyma:Glyma1_16251215, Mimgu:mgf004592m, Ricco:Ricco_29729.m002297, Phypa:Pp1s30_355V6.1, Sorbi:Sb09g023220.1, Phypa:Pp1s126_63V6.3, Phypa:Pp1s126_63V6.2, Phypa:Pp1s126_63V6.1, Glyma:Glyma1_16244883, Selmo:Selmo1_3_271785, Sorbi:Sb08g000680.1, Sorbi:Sb09g023220.2, Glyma:Glyma1_16249962, Sorbi:Sb03g038560.1, Phypa:Pp1s257_28V6.2,…
946	Pp1s134_167V6.1	unchanged	unchanged	unchanged	up	unchanged	up	up	up	up	unchanged	60	25	Glyma:Glyma1_16289974, Arath:AT5G16130.1, Sorbi:Sb01g038170.1, Cucsa:Cucsa.121510.1, Cucsa:Cucsa.121510.2, Glyma:Glyma1_16266850, Ricco:Ricco_29980.m000174, Ricco:Ricco_29996.m000136, Glyma:Glyma1_16276844, Glyma:Glyma1_16270009, Glyma:Glyma1_16260698, Cyame:Cyame_CMA122C, Poptr:POPTR_0004s09830.1, Manes:cassava42084.valid.m1, Glyma:Glyma1_16312093, Mimgu:mgf006942m, Manes:cassava353.valid.m1, Lo…
946	Pp1s152_7V6.1	unchanged	up	up	up	unchanged	up	up	unchanged	up	unchanged	60	25	Mimgu:mgf006942m, Chlsp:Chlsp_56382, Arath:AT5G16130.1, Ricco:Ricco_29980.m000174, Chlre:Chlre4_179706, Bradi:Bradi1g65150.1, Bradi:Bradi3g23310.1, Cucsa:Cucsa.111130.1, Cucsa:Cucsa.111130.2, Cucsa:Cucsa.111130.3, Ricco:Ricco_29996.m000136, Poptr:POPTR_0004s09830.1, Mimgu:mgf016251m, Orysa:LOC_Os03g18570.1, Poptr:POPTR_0016s10560.2, Orysa:LOC_Os05g27940.1, Ostta:Ostta_28876, Ostlu:Ostlu_33586, Or…
947	Pp1s63_208V6.1	unchanged	unchanged	up	unchanged	unchanged	up	unchanged	up	unchanged	unchanged	61	25	Glyma:Glyma1_16305921, Selmo:Selmo1_3_146942, Orysa:LOC_Os07g02350.1, Manes:cassava7493.valid.m1, Lotja:Lotja_AP006432_7.1, Glyma:Glyma1_16259285, Lotja:Lotja_AP006092_2.1, Glyma:Glyma1_16282769, Arath:AT5G67380.1, Manes:cassava11972.valid.m1, Glyma:Glyma1_16259277, Mimgu:mgf003262m, Medtr:Medtr_CR962127_17.2, Cyame:Cyame_CMP128C, Medtr:Medtr_AC137703_36.2, Cucsa:Cucsa.103000.1, Manes:cassava7498…
948	Pp1s270_82V6.1	unchanged	unchanged	unchanged	up	unchanged	unchanged	up	unchanged	up	up	60	20	Cyame:Cyame_CMR291C, Mimgu:mgf016008m, Cucsa:Cucsa.194260.1, Cucsa:Cucsa.180200.1, Glyma:Glyma1_16283261, Glyma:Glyma1_16291506, Cyame:Cyame_CMN295C, Glyma:Glyma1_16275233, Cyame:Cyame_CMS467C, Vitvi:GSVIVP00027624001, Glyma:Glyma1_16317631, Glyma:Glyma1_16280982, Glyma:Glyma1_16248069, Glyma:Glyma1_16244275, Glyma:Glyma1_16292726, Glyma:Glyma1_16245291, Glyma:Glyma1_16301887, Glyma:Glyma1_162645…
961	Pp1s136_70V6.1	unchanged	unchanged	unchanged	unchanged	unchanged	down	unchanged	down	unchanged	up	59	17	Cucsa:Cucsa.109630.3, Cucsa:Cucsa.109630.2, Medtr:Medtr_AC134242_17.2, Arath:AT4G39260.3, Lotja:Lotja_AP004546_17.1, Arath:AT4G39260.1, Glyma:Glyma1_16283635, Ricco:Ricco_29633.m000882, Arath:AT4G39260.2, Bradi:Bradi1g12790.1, Manes:cassava22281.valid.m1, Bradi:Bradi1g12790.7, Manes:cassava22280.valid.m1, Cucsa:Cucsa.109630.1, Bradi:Bradi1g12790.2, Bradi:Bradi1g12790.4, Manes:cassava6967.valid.m1…
961	Pp1s42_251V6.1	unchanged	unchanged	down	unchanged	unchanged	unchanged	unchanged	unchanged	unchanged	up	59	17	Lotja:Lotja_AP004546_17.1, Cucsa:Cucsa.109630.1, Arath:AT4G39260.3, Arath:AT4G39260.1, Glyma:Glyma1_16283634, Sorbi:Sb01g012300.2, Arath:AT4G39260.2, Glyma:Glyma1_16261342, Glyma:Glyma1_16283635, Bradi:Bradi1g12790.7, Manes:cassava6967.valid.m1, Manes:cassava22280.valid.m1, Bradi:Bradi1g12790.1, Bradi:Bradi1g12790.2, Bradi:Bradi1g12790.3, Bradi:Bradi1g12790.5, Manes:cassava22281.valid.m1, Bradi:B…
963	Pp1s399_20V6.1	unchanged	unchanged	unchanged	up	unchanged	unchanged	up	unchanged	up	up	59	18	Sorbi:Sb06g025730.1, Orysa:LOC_Os07g27950.2, Mimgu:mgf005486m, Poptr:POPTR_0002s15660.1, Selmo:Selmo1_3_66385, Orysa:LOC_Os02g45240.1, Orysa:LOC_Os04g48050.1, Poptr:POPTR_0003s12350.1, Poptr:POPTR_0014s07110.1, Selmo:Selmo1_3_78385, Ricco:Ricco_30190.m011153, Ricco:Ricco_30174.m008974, Vitvi:GSVIVP00026233001, Sorbi:Sb06g025730.2, Sorbi:Sb02g011130.1, Zeama:Zeama_072462_P.01, Vitvi:GSVIVP00001121…
966	Pp1s338_65V6.1	unchanged	unchanged	unchanged	up	unchanged	unchanged	up	unchanged	up	up	59	24	Orysa:LOC_Os07g22350.1, Manes:cassava42926.valid.m1, Orysa:LOC_Os03g29950.2, Micp2:Micp2_104959, Mimgu:mgf015582m, Mimgu:mgf002318m, Orysa:LOC_Os03g29950.1, Mimgu:mgf003595m, Ostta:Ostta_28233, Phypa:Pp1s338_65V6.1, Phypa:Pp1s36_114V6.1, Poptr:POPTR_0014s16480.6, Ostlu:Ostlu_45668, Poptr:POPTR_0014s16480.3, Poptr:POPTR_0014s16480.1, Poptr:POPTR_0014s16480.5, Poptr:POPTR_0014s16480.2, Phypa:Pp1s59…
966	Pp1s51_249V6.1	unchanged	unchanged	unchanged	down	unchanged	down	down	down	down	unchanged	59	24	Poptr:POPTR_0014s16480.2, Selmo:Selmo1_3_417577, Manes:cassava6551.valid.m1, Manes:cassava42926.valid.m1, Phypa:Pp1s338_65V6.1, Arath:AT5G13110.1, Poptr:POPTR_0014s16480.4, Poptr:POPTR_0001s13510.1, Micp1:Micp1_49510, Poptr:POPTR_0014s16480.6, Medtr:Medtr_AC169515_36.2, Orysa:LOC_Os03g29950.1, Vitvi:GSVIVP00029105001, Selmo:Selmo1_3_156908, Mimgu:mgf003595m, Poptr:POPTR_0014s16480.3, Poptr:POPTR_…
967	Pp1s60_266V6.1	unchanged	unchanged	up	up	unchanged	up	up	up	up	up	59	21	Mimgu:mgf023028m, Araly:Araly1_496802, Cucsa:Cucsa.312210.3, Volca:Volca1_71551, Volca:Volca1_106350, Zeama:Zeama_001696_P.01, Volca:Volca1_81482, Cucsa:Cucsa.312210.2, Bradi:Bradi1g67730.2, Chlsp:Chlsp_139487, Arath:AT5G65690.1, Volca:Volca1_61316, Bradi:Bradi1g67730.4, Ricco:Ricco_30170.m013617, Vitvi:GSVIVP00011154001, Phypa:Pp1s159_52V6.1, Phypa:Pp1s1_815V6.1, Chlsp:Chlsp_49080, Bradi:Bradi1g…
968	Pp1s160_44V6.1	unchanged	unchanged	up	unchanged	unchanged	unchanged	unchanged	unchanged	unchanged	down	59	20	Araly:Araly1_494196, Bradi:Bradi5g02170.3, Cucsa:Cucsa.319390.4, Phypa:Pp1s160_44V6.1, Phypa:Pp1s160_44V6.2, Bradi:Bradi5g02170.1, Arath:AT5G48230.1, Araly:Araly1_494876, Arath:AT5G48230.2, Arath:AT5G47720.3, Arath:AT5G47720.5, Arath:AT5G47720.4, Bradi:Bradi2g00890.2, Arath:AT5G47720.2, Mimgu:mgf003035m, Bradi:Bradi2g00890.1, Arath:AT5G47720.1, Chlsp:Chlsp_27161, Cucsa:Cucsa.319390.2, Chlre:Chlre…
970	Pp1s61_279V6.1	unchanged	unchanged	up	up	unchanged	up	up	unchanged	up	unchanged	62	24	Bradi:Bradi2g19750.12, Phypa:Pp1s119_112V6.1, Poptr:POPTR_0009s11790.1, Selmo:Selmo1_3_228214, Phypa:Pp1s398_18V6.1, Phypa:Pp1s61_279V6.1, Medtr:Medtr_AC173288_29.2, Mimgu:mgf007487m, Arath:AT1G49300.2, Micp2:Micp2_106874, Araly:Araly1_479064, Araly:Araly1_474344, Micp1:Micp1_26148, Araly:Araly1_898258, Mimgu:mgf010612m, Mimgu:mgf010728m, Arath:AT1G49300.1, Bradi:Bradi2g19750.6, Arath:AT3G18820.1…
970	Pp1s61_292V6.1	unchanged	unchanged	unchanged	up	unchanged	unchanged	up	unchanged	up	unchanged	62	24	Phypa:Pp1s42_15V6.1, Arath:AT1G49300.2, Vitvi:GSVIVP00034372001, Phypa:Pp1s398_18V6.1, Bradi:Bradi2g19750.6, Mimgu:mgf007487m, Medtr:Medtr_AC173288_29.2, Phypa:Pp1s61_279V6.1, Manes:cassava19087.valid.m1, Phypa:Pp1s61_279V6.2, Micp1:Micp1_26148, Araly:Araly1_474344, Mimgu:mgf010612m, Araly:Araly1_898258, Arath:AT1G49300.1, Mimgu:mgf010728m, Araly:Araly1_479064, Micp2:Micp2_106874, Orysa:LOC_Os05g…
971	Pp1s87_69V6.1	unchanged	unchanged	unchanged	down	unchanged	unchanged	down	unchanged	down	down	61	22	Bradi:Bradi2g54410.1, Phypa:Pp1s119_25V6.1, Phypa:Pp1s11_299V6.2, Orysa:LOC_Os01g03914.2, Glyma:Glyma1_16300743, Phypa:Pp1s11_299V6.1, Phypa:Pp1s11_299V6.4, Phypa:Pp1s11_299V6.3, Phypa:Pp1s119_25V6.2, Bradi:Bradi2g23070.1, Araly:Araly1_482966, Araly:Araly1_471828, Phypa:Pp1s87_69V6.1, Araly:Araly1_477120, Arath:AT1G16310.1, Araly:Araly1_497437, Arath:AT2G39450.1, Arath:AT1G79520.1, Glyma:Glyma1_1…
978	Pp1s211_76V6.1	unchanged	unchanged	unchanged	up	unchanged	unchanged	up	unchanged	up	unchanged	59	15	Orysa:LOC_Os08g38210.4, Cucsa:Cucsa.328060.1, Arath:AT1G69010.1, Araly:Araly1_476029, Phypa:Pp1s211_76V6.1, Orysa:LOC_Os08g38210.1, Orysa:LOC_Os08g38210.2, Ricco:Ricco_30138.m003899, Phypa:Pp1s211_76V6.2, Selmo:Selmo1_3_440893, Poptr:POPTR_0015s03550.1, Orysa:LOC_Os08g38210.5, Arath:AT5G08130.1, Sorbi:Sb07g028860.1, Araly:Araly1_908762, Arath:AT5G08130.3, Vitvi:GSVIVP00021136001, Orysa:LOC_Os09g2…
978	Pp1s37_126V6.1	unchanged	unchanged	unchanged	up	unchanged	unchanged	up	unchanged	unchanged	up	59	15	Vitvi:GSVIVP00021136001, Araly:Araly1_476029, Ricco:Ricco_30138.m003899, Orysa:LOC_Os08g38210.2, Cucsa:Cucsa.198520.1, Phypa:Pp1s211_76V6.2, Phypa:Pp1s90_29V6.1, Orysa:LOC_Os08g38210.1, Phypa:Pp1s211_76V6.1, Sorbi:Sb07g028860.1, Arath:AT5G08130.3, Araly:Araly1_908762, Selmo:Selmo1_3_440893, Orysa:LOC_Os08g38210.4, Orysa:LOC_Os08g38210.5, Orysa:LOC_Os09g29930.2, Sorbi:Sb02g027460.1, Arath:AT5G0813…
982	Pp1s1_365V6.1	unchanged	unchanged	unchanged	up	unchanged	unchanged	up	unchanged	up	up	59	18	Sorbi:Sb09g004470.1, Manes:cassava43016.valid.m1, Manes:cassava1756.valid.m1, Glyma:Glyma1_16251819, Vitvi:GSVIVP00021420001, Glyma:Glyma1_16283859, Sorbi:Sb09g022230.1, Selmo:Selmo1_3_412437, Vitvi:GSVIVP00033132001, Glyma:Glyma1_16298839, Sorbi:Sb03g039910.1, Glyma:Glyma1_16286596, Lotja:Lotja_AP006138_1.1, Zeama:Zeama_045278_P.01, Phypa:Pp1s400_12V6.3, Zeama:Zeama_093272_P.01, Phypa:Pp1s1_365V…
982	Pp1s62_204V6.1	unchanged	unchanged	unchanged	up	unchanged	unchanged	up	unchanged	up	unchanged	59	18	Selmo:Selmo1_3_267677, Orysa:LOC_Os05g37970.3, Glyma:Glyma1_16283859, Glyma:Glyma1_16251819, Araly:Araly1_906797, Phypa:Pp1s400_12V6.3, Zeama:Zeama_045278_P.01, Glyma:Glyma1_16244490, Vitvi:GSVIVP00024202001, Glyma:Glyma1_16286596, Vitvi:GSVIVP00033132001, Lotja:Lotja_AP006138_1.1, Glyma:Glyma1_16298839, Vitvi:GSVIVP00021420001, Zeama:Zeama_017787_P.01, Zeama:Zeama_093272_P.01, Zeama:Zeama_176159…
989	Pp1s113_128V6.1	unchanged	unchanged	unchanged	unchanged	unchanged	unchanged	unchanged	unchanged	unchanged	up	59	17	Phypa:Pp1s412_14V6.1, Vitvi:GSVIVP00014680001, Selmo:Selmo1_3_402999, Ricco:Ricco_30170.m013991, Selmo:Selmo1_3_236128, Ricco:Ricco_30152.m002402, Selmo:Selmo1_3_271835, Selmo:Selmo1_3_404385, Selmo:Selmo1_3_426298, Vitvi:GSVIVP00019212001, Sorbi:Sb01g042220.1, Sorbi:Sb10g028130.1, Vitvi:GSVIVP00019204001, Selmo:Selmo1_3_404034, Zeama:Zeama_029793_P.01, Zeama:Zeama_091691_P.01, Zeama:Zeama_176257…
996	Pp1s58_52V6.1	unchanged	unchanged	down	down	unchanged	down	down	down	down	up	58	22	Ricco:Ricco_30076.m004510, Poptr:POPTR_0014s10540.1, Cucsa:Cucsa.340620.4, Poptr:POPTR_0002s18500.1, Sorbi:Sb02g034490.3, Selmo:Selmo1_3_143272, Sorbi:Sb02g034490.1, Sorbi:Sb02g034490.2, Vitvi:GSVIVP00028261001, Zeama:Zeama_108849_P.01, Volca:Volca1_106905, Ostta:Ostta_36498, Chlre:Chlre4_185887, Cucsa:Cucsa.340620.5, Bradi:Bradi1g09740.1, Cucsa:Cucsa.340620.6, Cucsa:Cucsa.340620.1, Poptr:POPTR_0…
996	Pp1s79_128V6.1	unchanged	unchanged	down	unchanged	unchanged	down	down	down	unchanged	unchanged	58	22	Bradi:Bradi1g09730.1, Sorbi:Sb02g034490.3, Poptr:POPTR_0002s18500.1, Poptr:POPTR_0014s10540.3, Poptr:POPTR_0014s10540.1, Selmo:Selmo1_3_143272, Ricco:Ricco_30076.m004510, Sorbi:Sb02g034490.2, Sorbi:Sb02g034490.1, Phypa:Pp1s79_128V6.1, Zeama:Zeama_108849_P.01, Arath:AT1G02305.1, Volca:Volca1_106905, Phypa:Pp1s58_52V6.4, Vitvi:GSVIVP00028261001, Arath:AT4G01610.2, Phypa:Pp1s7_406V6.1, Phypa:Pp1s58_…
998	Pp1s412_7V6.1	unchanged	unchanged	up	up	unchanged	up	up	up	up	up	58	15	Manes:cassava2430.valid.m1, Arath:AT1G30100.1, Manes:cassava27751.m1, Zeama:Zeama_052228_P.01, Zeama:Zeama_014392_P.01, Poptr:POPTR_0011s02230.1, Manes:cassava27938.m1, Zeama:Zeama_107197_P.01, Mimgu:mgf020876m, Manes:cassava27054.m1, Manes:cassava14414.m1, Manes:cassava10445.m1, Mimgu:mgf016494m, Orysa:LOC_Os12g42280.1, Mimgu:mgf015085m, Araly:Araly1_493030, Mimgu:mgf023569m, Orysa:LOC_Os03g4438…
998	Pp1s81_8V6.1	unchanged	unchanged	unchanged	up	unchanged	unchanged	up	unchanged	up	up	58	15	Manes:cassava2430.valid.m1, Mimgu:mgf020876m, Manes:cassava27751.m1, Araly:Araly1_493030, Manes:cassava27938.m1, Poptr:POPTR_0001s40420.1, Zeama:Zeama_118654_P.01, Manes:cassava14414.m1, Manes:cassava10445.m1, Manes:cassava27054.m1, Mimgu:mgf016494m, Mimgu:mgf015085m, Poptr:POPTR_0011s11370.1, Zeama:Zeama_052228_P.01, Orysa:LOC_Os03g44380.1, Mimgu:mgf023569m, Phypa:Pp1s412_7V6.1, Orysa:LOC_Os12g4…
1002	Pp1s423_14V6.1	unchanged	unchanged	unchanged	unchanged	down	down	unchanged	unchanged	unchanged	up	58	24	Sorbi:Sb10g025720.1, Poptr:POPTR_0008s09570.1, Selmo:Selmo1_3_165647, Cucsa:Cucsa.327890.2, Cucsa:Cucsa.327890.1, Arath:AT1G16010.1, Cucsa:Cucsa.177310.1, Phypa:Pp1s423_14V6.1, Cucsa:Cucsa.327890.5, Arath:AT1G80900.1, Ricco:Ricco_30131.m006875, Araly:Araly1_904644, Araly:Araly1_471800, Bradi:Bradi1g30970.1, Arath:AT2G03620.1, Cucsa:Cucsa.327890.3, Arath:AT2G03620.2, Chlsp:Chlsp_144486, Bradi:Brad…
1005	Pp1s50_83V6.1	unchanged	unchanged	up	unchanged	unchanged	unchanged	down	unchanged	down	down	59	22	Zeama:Zeama_030579_P.01, Orysa:LOC_Os01g32660.3, Poptr:POPTR_0018s05420.2, Cucsa:Cucsa.155460.3, Vitvi:GSVIVP00016645001, Orysa:LOC_Os01g32660.2, Poptr:POPTR_0018s06810.2, Mimgu:mgf025911m, Mimgu:mgf012783m, Ricco:Ricco_29912.m005307, Sorbi:Sb03g033190.1, Micp2:Micp2_83440, Sorbi:Sb10g003310.2, Selmo:Selmo1_3_183794, Manes:cassava44603.m1, Glyma:Glyma1_16248976, Manes:cassava43817.valid.m1, Arath…
1006	Pp1s362_28V6.1	unchanged	unchanged	down	down	unchanged	down	down	unchanged	unchanged	unchanged	58	19	Manes:cassava30712.valid.m1, Bradi:Bradi4g36450.1, Orysa:LOC_Os02g19330.2, Araly:Araly1_878026, Sorbi:Sb09g025190.1, Arath:AT3G22270.1, Glyma:Glyma1_16299911, Phypa:Pp1s16_396V6.1, Arath:AT1G79090.1, Araly:Araly1_479740, Glyma:Glyma1_16271579, Bradi:Bradi2g20210.1, Manes:cassava30713.valid.m1, Bradi:Bradi1g56960.1, Orysa:LOC_Os01g56300.1, Glyma:Glyma1_16271578, Micp1:Micp1_67350, Mimgu:mgf014626m…
1010	Pp1s101_67V6.1	unchanged	unchanged	unchanged	up	unchanged	unchanged	up	unchanged	up	up	58	24	Poptr:POPTR_0001s10700.1, Arath:AT4G23920.1, Ricco:Ricco_30190.m010846, Glyma:Glyma1_16246189, Orysa:LOC_Os05g51670.2, Orysa:LOC_Os05g51670.1, Arath:AT1G12780.1, Glyma:Glyma1_16282360, Orysa:LOC_Os05g51670.3, Orysa:LOC_Os09g35800.1, Vitvi:GSVIVP00001116001, Glyma:Glyma1_16260953, Phypa:Pp1s221_46V6.1, Arath:AT1G63180.1, Glyma:Glyma1_16261105, Vitvi:GSVIVP00006740001, Phypa:Pp1s101_67V6.3, Glyma:G…
1010	Pp1s1_372V6.1	unchanged	unchanged	up	unchanged	unchanged	up	unchanged	up	unchanged	unchanged	58	24	Phypa:Pp1s221_46V6.1, Vitvi:GSVIVP00001116001, Orysa:LOC_Os05g51670.2, Orysa:LOC_Os05g51670.1, Arath:AT1G12780.1, Glyma:Glyma1_16246189, Medtr:Medtr_AC142526_7.2, Glyma:Glyma1_16282360, Araly:Araly1_911410, Glyma:Glyma1_16261105, Mimgu:mgf009977m, Glyma:Glyma1_16260953, Orysa:LOC_Os09g35800.1, Ostlu:Ostlu_42345, Glyma:Glyma1_16269726, Vitvi:GSVIVP00006740001, Orysa:LOC_Os05g51670.3, Arath:AT1G631…
1010	Pp1s187_11V6.1	unchanged	unchanged	unchanged	up	unchanged	unchanged	up	unchanged	up	up	58	24	Sorbi:Sb02g030500.1, Phypa:Pp1s101_67V6.3, Orysa:LOC_Os05g51670.2, Cyame:Cyame_CMA041C, Orysa:LOC_Os05g51670.1, Glyma:Glyma1_16261105, Glyma:Glyma1_16269573, Arath:AT1G12780.1, Glyma:Glyma1_16282360, Araly:Araly1_911410, Glyma:Glyma1_16246189, Ostlu:Ostlu_42345, Glyma:Glyma1_16260953, Araly:Araly1_492472, Orysa:LOC_Os09g35800.1, Orysa:LOC_Os05g51670.3, Arath:AT1G63180.1, Micp2:Micp2_83230, Vitvi:…
1010	Pp1s221_46V6.1	unchanged	unchanged	unchanged	unchanged	unchanged	unchanged	unchanged	unchanged	down	down	58	24	Sorbi:Sb02g030500.1, Ostlu:Ostlu_42345, Arath:AT1G12780.1, Arath:AT4G10960.1, Cyame:Cyame_CMA041C, Glyma:Glyma1_16282360, Glyma:Glyma1_16246189, Araly:Araly1_911410, Orysa:LOC_Os05g51670.1, Phypa:Pp1s187_11V6.1, Orysa:LOC_Os05g51670.2, Orysa:LOC_Os09g35800.1, Arath:AT1G63180.1, Orysa:LOC_Os05g51670.3, Glyma:Glyma1_16260953, Vitvi:GSVIVP00006742001, Glyma:Glyma1_16269726, Vitvi:GSVIVP00006740001, …
1014	Pp1s49_216V6.1	unchanged	unchanged	unchanged	unchanged	unchanged	unchanged	unchanged	unchanged	up	unchanged	58	25	Selmo:Selmo1_3_404911, Chlre:Chlre4_195430, Glyma:Glyma1_16268242, Selmo:Selmo1_3_437242, Selmo:Selmo1_3_101670, Bradi:Bradi5g07690.1, Cucsa:Cucsa.331870.1, Cucsa:Cucsa.218420.1, Vitvi:GSVIVP00001878001, Chlsp:Chlsp_136923, Glyma:Glyma1_16270265, Cyame:Cyame_CME019C, Sorbi:Sb03g044010.1, Glyma:Glyma1_16292422, Glyma:Glyma1_16297836, Glyma:Glyma1_16256040, Volca:Volca1_115648, Zeama:Zeama_099245_P…
1027	Pp1s15_309V6.1	unchanged	unchanged	up	up	unchanged	unchanged	up	unchanged	up	up	58	16	Bradi:Bradi3g60320.1, Bradi:Bradi5g16320.1, Cucsa:Cucsa.122370.1, Orysa:LOC_Os02g58160.2, Cucsa:Cucsa.122370.7, Cucsa:Cucsa.122370.9, Orysa:LOC_Os02g58160.1, Cucsa:Cucsa.122370.8, Cucsa:Cucsa.122370.6, Orysa:LOC_Os04g44530.1, Poptr:POPTR_0017s03490.3, Orysa:LOC_Os04g44530.7, Orysa:LOC_Os04g44530.5, Orysa:LOC_Os04g44530.3, Orysa:LOC_Os04g44530.4, Orysa:LOC_Os04g44530.2, Cucsa:Cucsa.122370.4, Phypa…
1027	Pp1s336_10V6.1	unchanged	unchanged	up	up	unchanged	up	up	unchanged	up	up	58	16	Bradi:Bradi3g60320.1, Mimgu:mgf006823m, Cucsa:Cucsa.122370.7, Orysa:LOC_Os02g58160.2, Glyma:Glyma1_16280616, Vitvi:GSVIVP00013868001, Bradi:Bradi5g16320.1, Poptr:POPTR_0017s03490.3, Cucsa:Cucsa.122370.1, Zeama:Zeama_131969_P.01, Cucsa:Cucsa.122370.8, Cucsa:Cucsa.122370.9, Orysa:LOC_Os02g58160.1, Phypa:Pp1s336_10V6.1, Cucsa:Cucsa.122370.4, Orysa:LOC_Os04g44530.1, Cucsa:Cucsa.122370.6, Orysa:LOC_Os…
1027	Pp1s53_184V6.1	unchanged	unchanged	up	up	unchanged	up	up	up	up	up	58	16	Cucsa:Cucsa.122370.4, Vitvi:GSVIVP00013868001, Arath:AT1G73390.1, Bradi:Bradi5g16320.1, Phypa:Pp1s336_10V6.1, Ricco:Ricco_30131.m007275, Bradi:Bradi3g60320.1, Mimgu:mgf006823m, Cucsa:Cucsa.122370.1, Cucsa:Cucsa.122370.8, Cucsa:Cucsa.122370.9, Orysa:LOC_Os02g58160.1, Cucsa:Cucsa.122370.6, Cucsa:Cucsa.122370.7, Orysa:LOC_Os04g44530.3, Orysa:LOC_Os04g44530.1, Orysa:LOC_Os02g58160.2, Orysa:LOC_Os04g4…
1028	Pp1s59_140V6.1	unchanged	unchanged	unchanged	up	unchanged	unchanged	up	unchanged	up	up	58	19	Medtr:Medtr_CR932967_11.2, Phypa:Pp1s84_221V6.3, Phypa:Pp1s84_221V6.2, Arath:AT2G33700.1, Vitvi:GSVIVP00019332001, Phypa:Pp1s57_139V6.1, Araly:Araly1_902443, Phypa:Pp1s84_221V6.1, Arath:AT2G25620.1, Selmo:Selmo1_3_102683, Ricco:Ricco_29912.m005562, Araly:Araly1_481413, Poptr:POPTR_0006s26450.1, Araly:Araly1_485498, Poptr:POPTR_0018s01230.1, Glyma:Glyma1_16255188, Ricco:Ricco_30170.m014230, Arath:…
1028	Pp1s77_280V6.1	unchanged	unchanged	up	up	unchanged	up	up	unchanged	up	unchanged	58	19	Manes:cassava13151.valid.m1, Glyma:Glyma1_16262072, Manes:cassava23415.valid.m1, Poptr:POPTR_0005s27510.1, Phypa:Pp1s84_221V6.2, Selmo:Selmo1_3_102683, Phypa:Pp1s59_140V6.1, Phypa:Pp1s77_280V6.1, Araly:Araly1_485498, Poptr:POPTR_0005s10550.1, Araly:Araly1_481413, Araly:Araly1_902443, Poptr:POPTR_0018s01230.1, Poptr:POPTR_0006s26450.1, Ostlu:Ostlu_16113, Arath:AT2G33700.1, Ricco:Ricco_29912.m00556…
1028	Pp1s84_221V6.1	unchanged	unchanged	up	up	unchanged	up	up	unchanged	up	unchanged	58	19	Poptr:POPTR_0005s27510.1, Poptr:POPTR_0002s00880.1, Araly:Araly1_902443, Phypa:Pp1s84_221V6.1, Mimgu:mgf007992m, Arath:AT2G33700.1, Phypa:Pp1s57_139V6.1, Phypa:Pp1s84_221V6.3, Araly:Araly1_485498, Araly:Araly1_481413, Glyma:Glyma1_16255188, Poptr:POPTR_0018s01230.1, Ostta:Ostta_4137, Poptr:POPTR_0006s26450.1, Ricco:Ricco_29830.m001460, Arath:AT3G51470.1, Arath:AT2G25620.1, Phypa:Pp1s84_221V6.2, G…
1029	Pp1s112_190V6.1	unchanged	unchanged	down	down	unchanged	down	unchanged	unchanged	unchanged	unchanged	58	16	Poptr:POPTR_0016s05970.1, Poptr:POPTR_0001s04770.1, Zeama:Zeama_051101_P.01, Cucsa:Cucsa.032140.1, Poptr:POPTR_0003s21560.1, Poptr:POPTR_0006s20860.1, Arath:AT3G61790.1, Arath:AT3G58040.1, Cucsa:Cucsa.032140.2, Bradi:Bradi2g08020.1, Arath:AT4G27880.1, Poptr:POPTR_0006s20860.2, Bradi:Bradi3g10650.1, Cucsa:Cucsa.032130.1, Poptr:POPTR_0014s09470.1, Poptr:POPTR_0015s01530.1, Selmo:Selmo1_3_97849, Cuc…
1029	Pp1s35_97V6.1	unchanged	unchanged	down	down	unchanged	down	down	down	down	unchanged	58	16	Selmo:Selmo1_3_97849, Orysa:LOC_Os02g19140.1, Manes:cassava29832.valid.m1, Poptr:POPTR_0001s04770.1, Poptr:POPTR_0006s20860.2, Cucsa:Cucsa.032140.2, Arath:AT3G58040.1, Poptr:POPTR_0003s21560.1, Arath:AT3G61790.1, Bradi:Bradi2g08020.1, Arath:AT4G27880.1, Bradi:Bradi3g10650.1, Cucsa:Cucsa.032130.1, Poptr:POPTR_0006s20860.1, Cucsa:Cucsa.032140.1, Glyma:Glyma1_16313593, Cucsa:Cucsa.308040.1, Poptr:PO…
1031	Pp1s264_27V6.1	unchanged	unchanged	unchanged	down	unchanged	unchanged	down	unchanged	down	down	58	20	Poptr:POPTR_0009s07840.1, Arath:AT1G61050.1, Vitvi:GSVIVP00021487001, Sorbi:Sb06g023350.1, Cucsa:Cucsa.176220.1, Arath:AT3G09020.1, Poptr:POPTR_0011s04750.1, Orysa:LOC_Os05g28370.1, Bradi:Bradi5g16470.1, Araly:Araly1_478210, Araly:Araly1_903014, Arath:AT5G01250.1, Phypa:Pp1s264_27V6.1, Orysa:LOC_Os04g44740.1, Phypa:Pp1s213_141V6.1, Arath:AT5G58575.1, Arath:AT2G38152.1, Selmo:Selmo1_3_111657, Medt…
1032	Pp1s258_82V6.1	unchanged	unchanged	unchanged	unchanged	unchanged	down	down	unchanged	down	unchanged	58	25	Sorbi:Sb09g026380.1, Vitvi:GSVIVP00014045001, Medtr:Medtr_AC152407_20.2, Micp1:Micp1_14346, Vitvi:GSVIVP00035828001, Selmo:Selmo1_3_143476, Vitvi:GSVIVP00031683001, Sorbi:Sb05g013420.1, Zeama:Zeama_162558_P.01, Ostta:Ostta_22716, Cyame:Cyame_CMR190C, Mimgu:mgf011652m, Volca:Volca1_73775, Zeama:Zeama_003480_P.01, Zeama:Zeama_101413_P.01, Orysa:LOC_Os04g30800.2, Zeama:Zeama_109641_P.01, Orysa:LOC_O…
1040	Pp1s121_144V6.1	unchanged	unchanged	up	up	unchanged	unchanged	up	unchanged	up	unchanged	57	25	Bradi:Bradi1g63010.1, Sorbi:Sb04g003890.1, Glyma:Glyma1_16246668, Sorbi:Sb03g025960.1, Selmo:Selmo1_3_179747, Ricco:Ricco_29986.m001659, Selmo:Selmo1_3_271656, Volca:Volca1_81642, Vitvi:GSVIVP00028043001, Bradi:Bradi1g63010.2, Zeama:Zeama_116135_P.01, Zeama:Zeama_146358_P.01, Bradi:Bradi1g17920.1, Phypa:Pp1s3_375V6.1, Phypa:Pp1s83_173V6.1, Phypa:Pp1s144_37V6.1, Phypa:Pp1s50_102V6.1, Phypa:Pp1s83_…
1047	Pp1s273_65V6.1	unchanged	unchanged	up	up	unchanged	up	up	unchanged	up	up	57	20	Glyma:Glyma1_16303956, Chlre:Chlre4_392870, Zeama:Zeama_057674_P.01, Vitvi:GSVIVP00019882001, Zeama:Zeama_092895_P.01, Araly:Araly1_898866, Bradi:Bradi1g61890.2, Araly:Araly1_859413, Phypa:Pp1s273_65V6.1, Phypa:Pp1s118_125V6.1, Phypa:Pp1s273_65V6.2, Arath:AT4G17150.1, Bradi:Bradi1g61890.3, Arath:AT3G23540.2, Araly:Araly1_915007, Arath:AT3G23540.1, Arath:AT4G14290.1, Bradi:Bradi1g36220.1, Arath:AT…
1048	Pp1s243_37V6.1	unchanged	unchanged	unchanged	up	unchanged	unchanged	up	unchanged	up	unchanged	57	18	Bradi:Bradi1g48830.1, Phypa:Pp1s34_16V6.1, Medtr:Medtr_AC139526_4.2, Cucsa:Cucsa.242690.1, Manes:cassava16504.m1, Medtr:Medtr_AC150743_10.2, Orysa:LOC_Os06g06320.1, Medtr:Medtr_AC123593_3.2, Phypa:Pp1s68_5V6.1, Phypa:Pp1s34_16V6.2, Mimgu:mgf009478m, Araly:Araly1_889223, Phypa:Pp1s111_36V6.1, Orysa:LOC_Os01g02120.1, Mimgu:mgf024700m, Phypa:Pp1s243_37V6.1, Araly:Araly1_894103, Bradi:Bradi1g42510.1,…
1048	Pp1s34_16V6.1	unchanged	unchanged	unchanged	up	unchanged	unchanged	up	unchanged	up	up	57	18	Medtr:Medtr_AC139526_4.2, Orysa:LOC_Os01g11940.1, Medtr:Medtr_AC123593_3.2, Vitvi:GSVIVP00017800001, Manes:cassava41317.m1, Mimgu:mgf009478m, Phypa:Pp1s34_16V6.1, Mimgu:mgf024700m, Medtr:Medtr_AC150743_10.2, Phypa:Pp1s68_5V6.1, Phypa:Pp1s34_16V6.2, Mimgu:mgf008307m, Phypa:Pp1s111_36V6.1, Bradi:Bradi2g27860.1, Orysa:LOC_Os06g06320.1, Araly:Araly1_894103, Arath:AT1G18100.1, Poptr:POPTR_0008s07730.1…
1048	Pp1s68_5V6.1	unchanged	unchanged	unchanged	up	unchanged	unchanged	up	unchanged	up	up	57	18	Phypa:Pp1s34_16V6.1, Vitvi:GSVIVP00013647001, Zeama:Zeama_117057_P.01, Manes:cassava16504.m1, Mimgu:mgf008307m, Orysa:LOC_Os01g02120.1, Mimgu:mgf009478m, Phypa:Pp1s68_5V6.1, Bradi:Bradi2g27860.1, Phypa:Pp1s243_37V6.1, Mimgu:mgf024700m, Araly:Araly1_889223, Bradi:Bradi1g42510.1, Arath:AT1G65480.1, Arath:AT1G18100.1, Ricco:Ricco_29929.m004518, Bradi:Bradi2g01020.1, Medtr:Medtr_AC139526_4.2, Glyma:G…
1049	Pp1s269_30V6.1	unchanged	unchanged	down	unchanged	unchanged	down	up	down	unchanged	up	57	23	Araly:Araly1_333426, Volca:Volca1_60754, Manes:cassava43352.valid.m1, Arath:AT3G25585.1, Cucsa:Cucsa.292600.2, Chlre:Chlre4_79396, Arath:AT3G25585.3, Arath:AT1G13560.2, Bradi:Bradi1g46440.1, Bradi:Bradi3g01810.1, Chlsp:Chlsp_57872, Cucsa:Cucsa.292600.3, Cucsa:Cucsa.292600.4, Cucsa:Cucsa.292600.5, Cucsa:Cucsa.159350.1, Cucsa:Cucsa.292600.1, Manes:cassava46315.m1, Manes:cassava43350.valid.m1, Cyame…
1050	Pp1s58_31V6.1	unchanged	unchanged	unchanged	up	unchanged	unchanged	up	unchanged	up	up	57	27	Manes:cassava42226.valid.m1, Poptr:POPTR_0004s23750.1, Chlsp:Chlsp_28067, Guith:Guith_NP_113239.1, Chlsp:Chlsp_141429, Chlre:Chlre4_191764, Cucsa:Cucsa.071060.1, Glyma:Glyma1_16274190, Glyma:Glyma1_16269781, Cucsa:Cucsa.120490.1, Cyame:Cyame_CMA072C, Poptr:POPTR_0018s14280.1, Ostta:Ostta_17888, Micp2:Micp2_78446, Ostta:Ostta_19187, Manes:cassava42227.valid.m1, Medtr:Medtr_AC148238_27.2, Medtr:Med…
1051	Pp1s274_5V6.1	unchanged	unchanged	up	up	unchanged	up	up	up	up	unchanged	57	26	Poptr:POPTR_0001s26400.1, Poptr:POPTR_0016s05530.1, Selmo:Selmo1_3_67484, Orysa:LOC_Os03g59310.1, Phypa:Pp1s10_190V6.1, Phypa:Pp1s400_15V6.1, Poptr:POPTR_0006s05090.1, Ostlu:Ostlu_18532, Orysa:LOC_Os07g10660.1, Ostta:Ostta_29739, Ricco:Ricco_30169.m006427, Ricco:Ricco_30169.m006439, Chlsp:Chlsp_59721, Sorbi:Sb01g004250.1, Zeama:Zeama_092663_P.01, Volca:Volca1_109242, Vitvi:GSVIVP00025575001, Sorb…
1053	Pp1s517_5V6.1	unchanged	unchanged	down	unchanged	unchanged	down	down	down	unchanged	unchanged	57	22	Vitvi:GSVIVP00021389001, Ricco:Ricco_29973.m000397, Glyma:Glyma1_16244375, Phypa:Pp1s191_16V6.1, Sorbi:Sb01g039915.1, Ricco:Ricco_29659.m000143, Selmo:Selmo1_3_234938, Selmo:Selmo1_3_268528, Zeama:Zeama_160428_P.01, Vitvi:GSVIVP00034887001, Phypa:Pp1s191_16V6.2, Volca:Volca1_58372, Zeama:Zeama_164160_P.01, Zeama:Zeama_104658_P.01, Zeama:Zeama_109962_P.01, Phypa:Pp1s517_5V6.1, Phypa:Pp1s517_5V6.2,…
1054	Pp1s7_127V6.1	unchanged	unchanged	down	unchanged	unchanged	down	unchanged	down	unchanged	up	57	17	Orysa:LOC_Os05g43300.2, Arath:AT1G04280.1, Vitvi:GSVIVP00020138001, Sorbi:Sb09g024990.1, Vitvi:GSVIVP00020137001, Arath:AT2G30630.2, Vitvi:GSVIVP00020139001, Phypa:Pp1s7_127V6.5, Zeama:Zeama_069220_P.01, Zeama:Zeama_068026_P.01, Vitvi:GSVIVP00023871001, Zeama:Zeama_047262_P.01, Phypa:Pp1s7_127V6.3, Arath:AT2G30630.1, Phypa:Pp1s7_127V6.4, Phypa:Pp1s7_127V6.1, Phypa:Pp1s7_127V6.2, Araly:Araly1_4706…
1056	Pp1s51_224V6.1	unchanged	unchanged	unchanged	up	unchanged	unchanged	up	unchanged	up	unchanged	57	22	Sorbi:Sb09g020070.2, Mimgu:mgf013716m, Zeama:Zeama_100152_P.01, Phypa:Pp1s59_361V6.2, Vitvi:GSVIVP00023628001, Manes:cassava7954.valid.m1, Volca:Volca1_103278, Micp1:Micp1_8661, Medtr:Medtr_AC146553_30.2, Zeama:Zeama_172620_P.01, Phypa:Pp1s59_361V6.1, Mimgu:mgf001047m, Phypa:Pp1s51_224V6.1, Micp2:Micp2_67838, Orysa:LOC_Os01g28680.1, Glyma:Glyma1_16278368, Poptr:POPTR_0010s02760.1, Orysa:LOC_Os01g…
1056	Pp1s59_361V6.1	unchanged	unchanged	unchanged	up	unchanged	unchanged	up	up	up	unchanged	57	22	Manes:cassava29551.valid.m1, Manes:cassava7954.valid.m1, Sorbi:Sb09g003410.1, Glyma:Glyma1_16278368, Volca:Volca1_103278, Sorbi:Sb09g020070.2, Vitvi:GSVIVP00023628001, Phypa:Pp1s59_361V6.1, Zeama:Zeama_100152_P.01, Mimgu:mgf001047m, Zeama:Zeama_172620_P.01, Medtr:Medtr_AC146553_30.2, Micp1:Micp1_8661, Phypa:Pp1s51_224V6.1, Micp2:Micp2_67838, Orysa:LOC_Os01g28680.4, Phypa:Pp1s336_34V6.2, Mimgu:mgf…
1058	Pp1s275_75V6.1	unchanged	unchanged	down	unchanged	unchanged	down	unchanged	down	unchanged	unchanged	57	18	Manes:cassava964.valid.m1, Bradi:Bradi3g41320.1, Arath:AT5G50630.1, Poptr:POPTR_0017s09650.1, Ricco:Ricco_30147.m014491, Phypa:Pp1s33_4V6.1, Phypa:Pp1s234_30V6.3, Phypa:Pp1s33_4V6.2, Phypa:Pp1s234_30V6.7, Phypa:Pp1s234_30V6.8, Phypa:Pp1s234_30V6.5, Manes:cassava17805.valid.m1, Bradi:Bradi5g08190.1, Ricco:Ricco_30190.m010915, Selmo:Selmo1_3_62386, Glyma:Glyma1_16301639, Cucsa:Cucsa.087790.2, Chlre…
1058	Pp1s33_4V6.1	unchanged	unchanged	unchanged	up	unchanged	unchanged	up	unchanged	unchanged	unchanged	57	18	Vitvi:GSVIVP00037868001, Bradi:Bradi3g41320.1, Arath:AT5G50630.1, Zeama:Zeama_179106_P.01, Poptr:POPTR_0017s09650.1, Phypa:Pp1s234_30V6.7, Ricco:Ricco_30147.m014491, Phypa:Pp1s33_4V6.2, Phypa:Pp1s33_4V6.1, Phypa:Pp1s234_30V6.8, Phypa:Pp1s234_30V6.3, Sorbi:Sb06g013900.1, Phypa:Pp1s234_30V6.1, Bradi:Bradi5g08190.1, Phypa:Pp1s234_30V6.5, Glyma:Glyma1_16301639, Cucsa:Cucsa.087790.2, Cucsa:Cucsa.08779…
1060	Pp1s115_99V6.1	unchanged	down	down	down	down	down	down	down	down	unchanged	57	16	Arath:AT1G07850.1, Phypa:Pp1s115_99V6.1, Vitvi:GSVIVP00002559001, Phypa:Pp1s161_117V6.1, Arath:AT4G11350.1, Phypa:Pp1s149_250V6.1, Phypa:Pp1s1_317V6.1, Phypa:Pp1s153_112V6.1, Araly:Araly1_489967, Arath:AT5G41460.1, Araly:Araly1_878967, Arath:AT4G23490.1, Araly:Araly1_916060, Araly:Araly1_492523, Sorbi:Sb06g026210.1, Glyma:Glyma1_16282429, Glyma:Glyma1_16297663, Glyma:Glyma1_16246130, Bradi:Bradi3…
1061	Pp1s66_10V6.1	unchanged	unchanged	unchanged	up	unchanged	unchanged	up	unchanged	up	up	58	23	Cucsa:Cucsa.348800.1, Araly:Araly1_875328, Bradi:Bradi3g57260.3, Bradi:Bradi3g57260.1, Araly:Araly1_493617, Arath:AT5G35560.1, Arath:AT2G20320.1, Vitvi:GSVIVP00016459001, Carpa:CARPA_evm.TU.contig_35789.1, Cucsa:Cucsa.117310.4, Bradi:Bradi1g75390.1, Bradi:Bradi3g57260.2, Cucsa:Cucsa.117310.3, Chlre:Chlre4_174839, Cucsa:Cucsa.117310.2, Cucsa:Cucsa.117310.1, Glyma:Glyma1_16299320, Mimgu:mgf016187m,…
1062	Pp1s150_79V6.1	unchanged	up	up	up	unchanged	up	up	unchanged	up	unchanged	57	16	Arath:AT1G09310.1, Cucsa:Cucsa.047720.2, Araly:Araly1_494351, Araly:Araly1_492450, Bradi:Bradi4g04590.3, Arath:AT4G24130.1, Arath:AT1G56580.1, Arath:AT5G46230.1, Cucsa:Cucsa.009130.1, Bradi:Bradi4g04590.1, Bradi:Bradi4g04590.2, Cucsa:Cucsa.304220.2, Bradi:Bradi3g30870.1, Bradi:Bradi2g06740.1, Bradi:Bradi4g09930.1, Cucsa:Cucsa.180700.1, Cucsa:Cucsa.050810.1, Orysa:LOC_Os12g37650.1, Manes:cassava12…
1066	Pp1s31_348V6.1	unchanged	unchanged	unchanged	down	unchanged	unchanged	down	unchanged	down	unchanged	60	16	Cucsa:Cucsa.093670.5, Arath:AT3G03570.1, Zeama:Zeama_103896_P.01, Manes:cassava13709.valid.m1, Phypa:Pp1s19_204V6.1, Araly:Araly1_490794, Zeama:Zeama_118875_P.01, Cucsa:Cucsa.093670.1, Bradi:Bradi4g32790.1, Arath:AT4G40050.1, Bradi:Bradi4g31340.1, Bradi:Bradi4g32790.2, Cucsa:Cucsa.093670.2, Cucsa:Cucsa.093670.3, Cucsa:Cucsa.093670.4, Cucsa:Cucsa.265890.2, Manes:cassava725.valid.m1, Cucsa:Cucsa.26…
1068	Pp1s220_81V6.1	unchanged	unchanged	down	down	unchanged	down	down	unchanged	unchanged	unchanged	57	23	Phypa:Pp1s334_73V6.1, Bradi:Bradi5g00640.1, Orysa:LOC_Os10g21460.1, Phypa:Pp1s83_77V6.1, Phypa:Pp1s220_81V6.1, Phypa:Pp1s438_3V6.1, Arath:AT1G75060.1, Araly:Araly1_472155, Araly:Araly1_476644, Phypa:Pp1s335_63V6.1, Arath:AT1G19330.2, Arath:AT1G19330.1, Arath:AT1G75060.2, Cucsa:Cucsa.232370.1, Chlsp:Chlsp_137141, Chlre:Chlre4_408578, Micp1:Micp1_46652, Orysa:LOC_Os04g08450.1, Bradi:Bradi5g00640.3,…
1073	Pp1s49_175V6.1	unchanged	unchanged	unchanged	up	unchanged	up	up	unchanged	up	unchanged	57	26	Phypa:Pp1s9_288V6.3, Phypa:Pp1s73_15V6.1, Ostlu:Ostlu_42161, Phypa:Pp1s9_288V6.1, Phypa:Pp1s49_175V6.1, Phypa:Pp1s49_175V6.2, Phypa:Pp1s9_288V6.2, Carpa:CARPA_evm.TU.contig_42760.1, Araly:Araly1_483594, Araly:Araly1_893919, Bradi:Bradi2g27090.1, Arath:AT1G65290.1, Araly:Araly1_915762, Arath:AT2G44620.1, Bradi:Bradi1g53880.1, Bradi:Bradi1g62310.1, Mimgu:mgf000371m, Manes:cassava13003.valid.m1, Cuc…
1078	Pp1s93_165V6.1	unchanged	unchanged	up	unchanged	unchanged	up	unchanged	unchanged	unchanged	down	59	24	Vitvi:GSVIVP00000298001, Phypa:Pp1s386_29V6.1, Arath:AT1G80030.3, Phypa:Pp1s93_165V6.1, Orysa:LOC_Os05g26926.1, Cucsa:Cucsa.273080.1, Arath:AT1G80030.2, Araly:Araly1_490783, Zeama:Zeama_091811_P.01, Volca:Volca1_58047, Phypa:Pp1s225_24V6.1, Araly:Araly1_481099, Zeama:Zeama_054076_P.01, Arath:AT1G80030.1, Zeama:Zeama_097008_P.01, Araly:Araly1_895995, Bradi:Bradi3g54550.1, Cucsa:Cucsa.096000.1, Ara…
1081	Pp1s298_65V6.1	unchanged	unchanged	unchanged	down	unchanged	unchanged	down	unchanged	down	down	58	24	Vitvi:GSVIVP00020789001, Manes:cassava1799.valid.m1, Lotja:Lotja_AP006146_23.1, Phypa:Pp1s171_11V6.1, Micp2:Micp2_77910, Medtr:Medtr_CU019606_9.2, Phypa:Pp1s298_65V6.1, Zeama:Zeama_091265_P.01, Phypa:Pp1s133_46V6.1, Manes:cassava12267.valid.m1, Micp1:Micp1_30544, Phypa:Pp1s384_37V6.1, Chlre:Chlre4_193681, Bradi:Bradi1g55090.1, Phypa:Pp1s56_182V6.1, Selmo:Selmo1_3_412601, Mimgu:mg018362m, Mimgu:mg…
1081	Pp1s56_182V6.1	unchanged	unchanged	unchanged	down	unchanged	down	down	unchanged	down	unchanged	58	24	Phypa:Pp1s298_65V6.1, Zeama:Zeama_138579_P.01, Micp2:Micp2_77910, Manes:cassava1799.valid.m1, Lotja:Lotja_AP006146_23.1, Chlre:Chlre4_193681, Phypa:Pp1s133_46V6.1, Manes:cassava12267.valid.m1, Micp1:Micp1_30544, Phypa:Pp1s384_37V6.1, Phypa:Pp1s171_11V6.1, Zeama:Zeama_091265_P.01, Medtr:Medtr_CU019606_9.2, Mimgu:mg018362m, Sorbi:Sb02g023940.1, Phypa:Pp1s56_182V6.1, Mimgu:mgf005078m, Mimgu:mg011430…
1091	Pp1s31_322V6.1	unchanged	unchanged	unchanged	unchanged	unchanged	unchanged	up	unchanged	up	up	56	26	Volca:Volca1_127296, Phypa:Pp1s311_33V6.2, Selmo:Selmo1_3_172795, Ricco:Ricco_29772.m000314, Ricco:Ricco_29908.m006065, Phypa:Pp1s253_38V6.1, Zeama:Zeama_019604_P.01, Phypa:Pp1s253_37V6.1, Vitvi:GSVIVP00015193001, Vitvi:GSVIVP00004407001, Sorbi:Sb08g015010.1, Sorbi:Sb02g039650.2, Phypa:Pp1s311_33V6.1, Phypa:Pp1s253_7V6.1, Vitvi:GSVIVP00006153001, Phypa:Pp1s31_322V6.1, Cucsa:Cucsa.160150.1, Zeama:…
1092	Pp1s136_175V6.1	unchanged	unchanged	up	up	unchanged	up	up	unchanged	up	up	56	25	Sorbi:Sb07g004290.1, Poptr:POPTR_0006s23870.1, Ricco:Ricco_29739.m003605, Selmo:Selmo1_3_270666, Medtr:Medtr_AC146759_2.2, Orysa:LOC_Os03g38000.1, Manes:cassava46850.m1, Mimgu:mgf016323m, Micp2:Micp2_91459, Manes:cassava7676.valid.m1, Arath:AT5G35530.1, Lotja:Lotja_AP004944_11.1, Sorbi:Sb02g038990.1, Arath:AT2G31610.1, Mimgu:mgf011742m, Araly:Araly1_493615, Phypa:Pp1s41_146V6.1, Phypa:Pp1s29_222V…
1093	Pp1s53_233V6.1	unchanged	unchanged	unchanged	up	unchanged	up	up	unchanged	up	up	56	23	Araly:Araly1_475162, Ricco:Ricco_30027.m000843, Arath:AT1G11390.1, Araly:Araly1_888442, Ostlu:Ostlu_43325, Bradi:Bradi5g24840.1, Bradi:Bradi1g24920.2, Sorbi:Sb06g031570.1, Arath:AT1G61640.1, Selmo:Selmo1_3_144094, Selmo:Selmo1_3_141585, Sorbi:Sb02g036240.2, Arath:AT1G61640.2, Bradi:Bradi1g24920.1, Sorbi:Sb02g036240.1, Cucsa:Cucsa.102500.1, Vitvi:GSVIVP00011009001, Micp2:Micp2_68420, Chlre:Chlre4_…
1093	Pp1s54_14V6.1	unchanged	unchanged	up	up	unchanged	up	up	unchanged	up	up	56	23	Araly:Araly1_888442, Sorbi:Sb06g031570.1, Arath:AT1G11390.1, Araly:Araly1_475162, Arath:AT1G61640.1, Selmo:Selmo1_3_144094, Ricco:Ricco_30027.m000843, Selmo:Selmo1_3_141585, Bradi:Bradi1g24920.1, Sorbi:Sb02g036240.2, Arath:AT1G61640.2, Sorbi:Sb02g036240.1, Zeama:Zeama_153237_P.01, Orysa:LOC_Os07g37180.1, Vitvi:GSVIVP00011009001, Cucsa:Cucsa.045780.2, Bradi:Bradi5g24840.1, Cucsa:Cucsa.045780.3, Vo…
1094	Pp1s207_63V6.1	unchanged	unchanged	unchanged	unchanged	unchanged	unchanged	down	unchanged	unchanged	unchanged	56	21	Sorbi:Sb04g003480.1, Glyma:Glyma1_16254686, Cucsa:Cucsa.106400.1, Mimgu:mgf002095m, Bradi:Bradi4g24910.1, Glyma:Glyma1_16270852, Manes:cassava42527.valid.m1, Zeama:Zeama_048455_P.01, Glyma:Glyma1_16261550, Glyma:Glyma1_16259998, Manes:cassava29234.valid.m1, Zeama:Zeama_077920_P.01, Manes:cassava42528.valid.m1, Medtr:Medtr_AC171267_6.2, Medtr:Medtr_AC152053_3.2, Micp2:Micp2_97179, Zeama:Zeama_0629…
1099	Pp1s210_52V6.1	unchanged	unchanged	unchanged	down	down	down	down	unchanged	down	unchanged	56	22	Phypa:Pp1s196_15V6.1, Zeama:Zeama_092612_P.01, Zeama:Zeama_035627_P.01, Ricco:Ricco_30143.m001200, Zeama:Zeama_009528_P.01, Poptr:POPTR_0016s04130.1, Arath:AT5G05980.2, Araly:Araly1_487401, Mimgu:mgf000226m, Araly:Araly1_485991, Phypa:Pp1s210_52V6.1, Phypa:Pp1s196_15V6.2, Arath:AT5G05980.1, Arath:AT3G55630.2, Arath:AT3G55630.3, Arath:AT3G55630.1, Mimgu:mgf000418m, Arath:AT3G10160.1, Bradi:Bradi3g…
1101	Pp1s460_21V6.1	unchanged	unchanged	unchanged	down	unchanged	unchanged	down	down	down	unchanged	56	20	Phypa:Pp1s21_356V6.1, Selmo:Selmo1_3_228243, Phypa:Pp1s460_21V6.2, Lotja:Lotja_AP006382_37.1, Ricco:Ricco_29726.m003952, Phypa:Pp1s460_21V6.1, Phypa:Pp1s478_14V6.2, Lotja:Lotja_AP006366_19.1, Phypa:Pp1s84_144V6.1, Phypa:Pp1s116_172V6.1, Phypa:Pp1s84_144V6.2, Phypa:Pp1s88_192V6.1, Phypa:Pp1s88_192V6.2, Phypa:Pp1s81_122V6.1, Bradi:Bradi2g25640.2, Phypa:Pp1s478_14V6.1, Glyma:Glyma1_16298347, Araly:A…
1108	Pp1s280_55V6.1	unchanged	unchanged	unchanged	up	unchanged	unchanged	up	up	up	unchanged	57	25	Vitvi:GSVIVP00023193001, Chlre:Chlre4_138697, Phypa:Pp1s280_55V6.1, Phypa:Pp1s280_63V6.1, Phypa:Pp1s104_128V6.1, Bradi:Bradi5g20330.1, Phypa:Pp1s242_7V6.1, Phypa:Pp1s78_212V6.1, Araly:Araly1_906731, Bradi:Bradi3g52460.2, Araly:Araly1_902854, Arath:AT3G53430.1, Bradi:Bradi3g52460.1, Arath:AT2G37190.1, Arath:AT5G60670.1, Cucsa:Cucsa.306920.1, Poptr:POPTR_0516s00210.1, Manes:cassava5990.valid.m1, Vi…
1114	Pp1s9_216V6.1	unchanged	unchanged	down	down	unchanged	down	down	unchanged	down	unchanged	56	24	Bradi:Bradi5g23610.1, Ricco:Ricco_29970.m000983, Cucsa:Cucsa.102690.1, Chlsp:Chlsp_145362, Araly:Araly1_496873, Arath:AT5G62500.1, Cucsa:Cucsa.073160.1, Arath:AT3G47690.1, Chlre:Chlre4_194209, Arath:AT5G67270.1, Bradi:Bradi3g30010.1, Glyma:Glyma1_16245745, Glyma:Glyma1_16305127, Manes:cassava43118.valid.m1, Cucsa:Cucsa.112600.1, Glyma:Glyma1_16256678, Poptr:POPTR_0015s07430.1, Manes:cassava17543.…
1116	Pp1s26_197V6.1	unchanged	unchanged	unchanged	up	unchanged	unchanged	up	unchanged	up	up	56	21	Selmo:Selmo1_3_167877, Arath:AT3G51040.2, Glyma:Glyma1_16283046, Chlre:Chlre4_129827, Bradi:Bradi1g05260.1, Micp2:Micp2_76632, Orysa:LOC_Os03g58520.1, Mimgu:mgf008762m, Arath:AT3G51040.1, Poptr:POPTR_0006s24600.1, Arath:AT2G26070.1, Orysa:LOC_Os05g46240.3, Phypa:Pp1s25_296V6.3, Ricco:Ricco_29118.m000101, Medtr:Medtr_AC174304_16.2, Arath:AT3G51040.3, Phypa:Pp1s25_296V6.1, Araly:Araly1_485457, Phyp…
1117	Pp1s72_301V6.1	unchanged	unchanged	down	unchanged	unchanged	down	unchanged	down	unchanged	unchanged	57	17	Selmo:Selmo1_3_271334, Glyma:Glyma1_16294847, Orysa:LOC_Os03g12500.1, Glyma:Glyma1_16254754, Cucsa:Cucsa.232480.1, Glyma:Glyma1_16307251, Lotja:Lotja_AP004629_1.1, Glyma:Glyma1_16283707, Glyma:Glyma1_16267877, Cucsa:Cucsa.220270.1, Manes:cassava36047.valid.m1, Poptr:POPTR_0014s03820.1, Medtr:Medtr_AC202345_28.1, Manes:cassava39708.m1, Cucsa:Cucsa.220260.1, Mimgu:mgf026175m, Poptr:POPTR_0002s13220…
1120	Pp1s88_221V6.1	unchanged	unchanged	up	up	unchanged	unchanged	up	unchanged	unchanged	unchanged	56	25	Cucsa:Cucsa.161190.1, Ostta:Ostta_24630, Cucsa:Cucsa.122140.1, Medtr:Medtr_AC147428_26.2, Chlre:Chlre4_146499, Chlsp:Chlsp_137489, Chlre:Chlre4_157360, Manes:cassava1951.valid.m1, Glyma:Glyma1_16255369, Lotja:Lotja_AP006699_23.1, Glyma:Glyma1_16267023, Manes:cassava1075.valid.m1, Medtr:Medtr_AC154089_33.2, Orysa:LOC_Os09g23150.1, Phypa:Pp1s88_221V6.1, Micp2:Micp2_90854, Mimgu:mgf008541m, Orysa:LO…
1138	Pp1s79_54V6.1	unchanged	unchanged	down	unchanged	unchanged	down	unchanged	down	unchanged	up	56	25	Medtr:Medtr_AC126010_9.2, Medtr:Medtr_CT485795_7.2, Volca:Volca1_84741, Cucsa:Cucsa.160810.1, Glyma:Glyma1_16273051, Glyma:Glyma1_16249426, Bradi:Bradi1g09300.2, Selmo:Selmo1_3_270566, Sorbi:Sb01g008690.2, Chlsp:Chlsp_37570, Orysa:LOC_Os03g52840.1, Manes:cassava17426.valid.m1, Bradi:Bradi1g09300.1, Phypa:Pp1s79_54V6.1, Arath:AT5G26780.2, Ricco:Ricco_28333.m000569, Poptr:POPTR_0002s10990.1, Phypa:…
1141	Pp1s102_126V6.1	unchanged	unchanged	up	up	unchanged	unchanged	unchanged	unchanged	unchanged	unchanged	56	18	Glyma:Glyma1_16253632, Orysa:LOC_Os07g47590.1, Selmo:Selmo1_3_91888, Phypa:Pp1s52_102V6.1, Phypa:Pp1s102_126V6.2, Poptr:POPTR_0014s12480.1, Glyma:Glyma1_16314359, Poptr:POPTR_0006s21300.1, Araly:Araly1_470251, Araly:Araly1_321588, Glyma:Glyma1_16314266, Glyma:Glyma1_16278317, Arath:AT1G02860.1, Ricco:Ricco_29333.m001100, Ricco:Ricco_29986.m001598, Cucsa:Cucsa.205630.2, Manes:cassava24703.valid.m1…
1141	Pp1s52_102V6.1	unchanged	unchanged	unchanged	up	unchanged	unchanged	up	unchanged	up	up	56	18	Arath:AT1G02860.1, Glyma:Glyma1_16278317, Phypa:Pp1s102_126V6.1, Phypa:Pp1s102_126V6.2, Cucsa:Cucsa.242280.2, Poptr:POPTR_0014s12480.1, Phypa:Pp1s52_102V6.1, Phypa:Pp1s6_268V6.2, Glyma:Glyma1_16253632, Poptr:POPTR_0006s21300.1, Glyma:Glyma1_16314359, Ricco:Ricco_29986.m001598, Araly:Araly1_470251, Araly:Araly1_321588, Glyma:Glyma1_16314266, Ricco:Ricco_29333.m001100, Arath:AT2G38920.1, Manes:cass…
1142	Pp1s65_6V6.1	unchanged	unchanged	up	up	up	up	up	up	up	unchanged	56	21	Ricco:Ricco_29814.m000719, Sorbi:Sb02g043980.1, Chlsp:Chlsp_33387, Glyma:Glyma1_16244751, Ricco:Ricco_29681.m001360, Cucsa:Cucsa.368480.2, Glyma:Glyma1_16296707, Glyma:Glyma1_16267684, Glyma:Glyma1_16251387, Sorbi:Sb01g038500.1, Glyma:Glyma1_16249551, Vitvi:GSVIVP00038880001, Manes:cassava18516.valid.m1, Araly:Araly1_478456, Orysa:LOC_Os07g49310.1, Glyma:Glyma1_16284764, Selmo:Selmo1_3_103593, Vi…
1142	Pp1s98_209V6.1	unchanged	up	unchanged	unchanged	up	unchanged	unchanged	unchanged	down	unchanged	56	21	Glyma:Glyma1_16296707, Glyma:Glyma1_16244751, Micp2:Micp2_69560, Araly:Araly1_478456, Orysa:LOC_Os07g49310.1, Chlsp:Chlsp_33387, Ricco:Ricco_29814.m000719, Ricco:Ricco_29681.m001360, Cucsa:Cucsa.368480.1, Sorbi:Sb01g038500.1, Glyma:Glyma1_16267684, Glyma:Glyma1_16251387, Glyma:Glyma1_16249551, Selmo:Selmo1_3_103593, Glyma:Glyma1_16284764, Sorbi:Sb02g043980.1, Vitvi:GSVIVP00029307001, Glyma:Glyma1…
1144	Pp1s59_125V6.1	unchanged	unchanged	down	down	unchanged	down	down	down	down	unchanged	56	24	Volca:Volca1_102913, Selmo:Selmo1_3_74286, Glyma:Glyma1_16293201, Arath:AT3G10410.1, Ricco:Ricco_29589.m001244, Araly:Araly1_489152, Manes:cassava12770.valid.m1, Poptr:POPTR_0008s03480.1, Poptr:POPTR_0004s22520.1, Ricco:Ricco_29745.m000364, Ricco:Ricco_29942.m000746, Vitvi:GSVIVP00022169001, Sorbi:Sb04g001030.1, Sorbi:Sb02g033170.1, Vitvi:GSVIVP00022171001, Vitvi:GSVIVP00018114001, Vitvi:GSVIVP00…
1147	Pp1s17_286V6.1	unchanged	unchanged	unchanged	up	unchanged	unchanged	up	unchanged	up	unchanged	55	21	Poptr:POPTR_0018s03090.1, Ricco:Ricco_29848.m004494, Orysa:LOC_Os04g56450.1, Sorbi:Sb04g003600.1, Manes:cassava9939.m1, Poptr:POPTR_0018s03090.3, Poptr:POPTR_0006s28340.1, Sorbi:Sb10g028640.1, Selmo:Selmo1_3_178013, Selmo:Selmo1_3_146683, Sorbi:Sb06g031490.1, Phypa:Pp1s225_37V6.2, Bradi:Bradi3g03870.4, Phypa:Pp1s17_286V6.1, Vitvi:GSVIVP00008801001, Zeama:Zeama_166035_P.01, Phypa:Pp1s225_37V6.1, V…
1148	Pp1s10_205V6.1	unchanged	unchanged	unchanged	up	unchanged	unchanged	up	unchanged	up	unchanged	55	25	Sorbi:Sb03g027660.1, Glyma:Glyma1_16255178, Glyma:Glyma1_16255179, Sorbi:Sb03g029530.2, Vitvi:GSVIVP00016839001, Glyma:Glyma1_16262057, Guith:Guith_NP_113408.1, Zeama:Zeama_153949_P.01, Glyma:Glyma1_16262058, Vitvi:GSVIVP00032600001, Manes:cassava11323.m1, Volca:Volca1_110055, Mimgu:mgf007428m, Bradi:Bradi2g15730.1, Medtr:Medtr_AC148176_4.2, Zeama:Zeama_157334_P.01, Medtr:Medtr_AC148176_6.2, Phyp…
1148	Pp1s29_119V6.1	unchanged	unchanged	up	up	unchanged	up	up	up	up	down	55	25	Vitvi:GSVIVP00016839001, Bradi:Bradi2g15730.1, Glyma:Glyma1_16255179, Manes:cassava11323.m1, Glyma:Glyma1_16255178, Sorbi:Sb03g029530.2, Sorbi:Sb03g027660.1, Glyma:Glyma1_16262057, Glyma:Glyma1_16262058, Volca:Volca1_110055, Guith:Guith_NP_113408.1, Vitvi:GSVIVP00032600001, Phypa:Pp1s44_114V6.1, Medtr:Medtr_AC148176_4.2, Phypa:Pp1s10_205V6.2, Medtr:Medtr_AC148176_6.2, Micp2:Micp2_82870, Medtr:Med…
1149	Pp1s55_204V6.1	unchanged	unchanged	up	up	unchanged	up	up	up	up	unchanged	55	25	Poptr:POPTR_0005s08050.2, Poptr:POPTR_0005s08050.3, Cyame:Cyame_CMR036C, Poptr:POPTR_0005s08050.1, Zeama:Zeama_004528_P.01, Poptr:POPTR_0005s08050.4, Vitvi:GSVIVP00019458001, Sorbi:Sb0012s002210.1, Sorbi:Sb01g044290.3, Selmo:Selmo1_3_270269, Ricco:Ricco_28205.m000068, Sorbi:Sb01g044290.2, Sorbi:Sb01g044290.1, Zeama:Zeama_177461_P.01, Zeama:Zeama_155242_P.01, Volca:Volca1_103123, Cucsa:Cucsa.10456…
1154	Pp1s65_113V6.1	unchanged	unchanged	unchanged	unchanged	unchanged	down	down	unchanged	unchanged	unchanged	55	24	Orysa:LOC_Os11g01450.1, Vitvi:GSVIVP00024054001, Manes:cassava41384.m1, Chlsp:Chlsp_140477, Micp2:Micp2_71175, Micp1:Micp1_5805, Mimgu:mgf025848m, Mimgu:mgf010546m, Orysa:LOC_Os12g01480.1, Ostta:Ostta_33713, Orysa:LOC_Os01g61560.1, Ostlu:Ostlu_35668, Orysa:LOC_Os04g57500.1, Poptr:POPTR_0009s07860.1, Phypa:Pp1s281_105V6.1, Poptr:POPTR_0001s28680.1, Phypa:Pp1s65_113V6.1, Bradi:Bradi5g25670.1, Sorbi…
1155	Pp1s67_261V6.1	unchanged	unchanged	unchanged	down	unchanged	unchanged	down	unchanged	down	down	55	24	Phypa:Pp1s427_37V6.1, Araly:Araly1_492247, Manes:cassava7252.valid.m1, Bradi:Bradi3g43060.1, Phypa:Pp1s18_236V6.1, Orysa:LOC_Os01g73160.1, Phypa:Pp1s281_7V6.1, Phypa:Pp1s95_87V6.1, Phypa:Pp1s255_28V6.1, Bradi:Bradi2g61560.1, Arath:AT4G25740.2, Araly:Araly1_493833, Araly:Araly1_495335, Arath:AT5G41520.1, Arath:AT5G52650.1, Manes:cassava7253.valid.m1, Chlre:Chlre4_149993, Bradi:Bradi5g10170.1, Glym…
1156	Pp1s59_259V6.1	unchanged	unchanged	unchanged	down	unchanged	unchanged	down	unchanged	down	down	56	14	Poptr:POPTR_0010s06270.1, Manes:cassava15744.m1, Glyma:Glyma1_16307576, Manes:cassava29173.valid.m1, Glyma:Glyma1_16259841, Orysa:LOC_Os01g74550.1, Glyma:Glyma1_16270677, Orysa:LOC_Os12g01200.4, Mimgu:mgf013587m, Medtr:Medtr_AC165219_27.2, Medtr:Medtr_AC123572_27.2, Orysa:LOC_Os11g01200.2, Orysa:LOC_Os12g01200.2, Vitvi:GSVIVP00023073001, Poptr:POPTR_0006s13430.1, Mimgu:mgf004091m, Sorbi:Sb03g0475…
1157	Pp1s142_143V6.1	unchanged	up	up	up	unchanged	up	up	up	unchanged	down	55	21	Araly:Araly1_490671, Poptr:POPTR_0009s12570.1, Micp2:Micp2_86817, Mimgu:mgf014600m, Micp2:Micp2_58839, Orysa:LOC_Os02g02980.1, Ostlu:Ostlu_28091, Phypa:Pp1s47_276V6.1, Phypa:Pp1s142_143V6.1, Ostta:Ostta_11212, Ostta:Ostta_14196, Ricco:Ricco_30131.m007112, Arath:AT4G39030.1, Manes:cassava38296.valid.m1, Arath:AT2G21340.1, Bradi:Bradi3g02170.3, Selmo:Selmo1_3_416486, Selmo:Selmo1_3_164302, Zeama:Ze…
1157	Pp1s47_276V6.1	unchanged	unchanged	down	unchanged	unchanged	down	unchanged	down	unchanged	up	55	21	Micp2:Micp2_57082, Mimgu:mgf001256m, Manes:cassava7103.valid.m1, Mimgu:mgf002723m, Poptr:POPTR_0009s12550.1, Araly:Araly1_480999, Orysa:LOC_Os02g02980.2, Ostlu:Ostlu_31926, Medtr:Medtr_AC147780_36.2, Phypa:Pp1s58_35V6.1, Zeama:Zeama_051433_P.01, Arath:AT2G21340.2, Ricco:Ricco_30131.m007111, Zeama:Zeama_065154_P.01, Bradi:Bradi3g02170.2, Selmo:Selmo1_3_77854, Ricco:Ricco_30131.m007113, Selmo:Selmo…
1157	Pp1s58_35V6.1	unchanged	unchanged	unchanged	up	unchanged	unchanged	up	unchanged	up	up	55	21	Phypa:Pp1s58_35V6.1, Araly:Araly1_480999, Micp2:Micp2_86817, Mimgu:mgf014600m, Micp2:Micp2_58839, Orysa:LOC_Os02g02980.2, Orysa:LOC_Os02g02980.1, Ostta:Ostta_11212, Phypa:Pp1s142_143V6.1, Ostlu:Ostlu_28091, Phypa:Pp1s47_276V6.1, Ostta:Ostta_14196, Mimgu:mgf001256m, Ricco:Ricco_30131.m007112, Medtr:Medtr_AC149293_12.2, Poptr:POPTR_0009s12570.1, Manes:cassava38296.valid.m1, Mimgu:mgf002723m, Araly:…
1160	Pp1s211_126V6.1	unchanged	unchanged	unchanged	down	unchanged	unchanged	down	unchanged	down	unchanged	55	23	Micp2:Micp2_97583, Selmo:Selmo1_3_409116, Orysa:LOC_Os08g44860.7, Phypa:Pp1s90_110V6.3, Micp1:Micp1_45513, Selmo:Selmo1_3_440241, Manes:cassava35997.valid.m1, Selmo:Selmo1_3_440240, Manes:cassava39311.m1, Glyma:Glyma1_16269630, Selmo:Selmo1_3_107356, Selmo:Selmo1_3_439355, Sorbi:Sb07g023850.1, Vitvi:GSVIVP00000444001, Micp2:Micp2_61505, Zeama:Zeama_090135_P.01, Volca:Volca1_81369, Micp1:Micp1_460…
1160	Pp1s90_110V6.1	unchanged	unchanged	unchanged	up	unchanged	unchanged	up	unchanged	up	unchanged	55	23	Manes:cassava39311.m1, Sorbi:Sb07g023850.1, Selmo:Selmo1_3_409116, Glyma:Glyma1_16269630, Micp1:Micp1_45513, Ricco:Ricco_30190.m011238, Phypa:Pp1s149_154V6.2, Manes:cassava35997.valid.m1, Selmo:Selmo1_3_107356, Selmo:Selmo1_3_440241, Phypa:Pp1s90_110V6.1, Selmo:Selmo1_3_440240, Selmo:Selmo1_3_439355, Micp2:Micp2_61505, Vitvi:GSVIVP00000444001, Phypa:Pp1s90_110V6.4, Volca:Volca1_81369, Zeama:Zeama…
1163	Pp1s54_193V6.1	unchanged	unchanged	unchanged	up	unchanged	unchanged	up	unchanged	up	up	55	20	Phypa:Pp1s197_11V6.2, Orysa:LOC_Os06g51480.1, Sorbi:Sb01g028500.1, Zeama:Zeama_103565_P.01, Glyma:Glyma1_16282666, Vitvi:GSVIVP00028446001, Phypa:Pp1s64_81V6.1, Ricco:Ricco_30204.m001823, Phypa:Pp1s54_192V6.1, Ostta:Ostta_36139, Glyma:Glyma1_16245874, Araly:Araly1_473428, Phypa:Pp1s197_15V6.1, Phypa:Pp1s197_15V6.2, Phypa:Pp1s197_11V6.1, Mimgu:mgf017757m, Manes:cassava17930.valid.m1, Arath:AT2G202…
1164	Pp1s192_39V6.1	unchanged	unchanged	unchanged	unchanged	unchanged	unchanged	up	unchanged	unchanged	up	55	20	Chlre:Chlre4_119861, Phypa:Pp1s73_244V6.2, Glyma:Glyma1_16301732, Arath:AT3G27300.1, Phypa:Pp1s73_244V6.3, Phypa:Pp1s73_244V6.1, Volca:Volca1_103053, Phypa:Pp1s192_39V6.5, Chlsp:Chlsp_36395, Cucsa:Cucsa.357550.3, Vitvi:GSVIVP00020574001, Sorbi:Sb06g020640.2, Sorbi:Sb06g020640.1, Cucsa:Cucsa.357550.1, Phypa:Pp1s192_39V6.2, Cucsa:Cucsa.357550.2, Cucsa:Cucsa.357550.4, Zeama:Zeama_130263_P.01, Zeama:…
1164	Pp1s73_244V6.1	unchanged	unchanged	down	unchanged	unchanged	down	unchanged	down	unchanged	up	55	20	Micp1:Micp1_15872, Cucsa:Cucsa.357550.3, Chlre:Chlre4_119861, Volca:Volca1_103053, Phypa:Pp1s73_244V6.3, Bradi:Bradi5g13860.1, Sorbi:Sb04g025100.2, Phypa:Pp1s73_244V6.2, Sorbi:Sb06g020640.1, Cucsa:Cucsa.357550.1, Phypa:Pp1s73_244V6.1, Zeama:Zeama_130263_P.01, Cucsa:Cucsa.357550.5, Phypa:Pp1s192_39V6.4, Zeama:Zeama_130230_P.01, Chlsp:Chlsp_36395, Phypa:Pp1s192_39V6.5, Cucsa:Cucsa.357550.2, Phypa:P…
1166	Pp1s130_226V6.1	unchanged	unchanged	up	unchanged	unchanged	up	unchanged	up	unchanged	down	55	20	Vitvi:GSVIVP00017259001, Chlsp:Chlsp_138066, Cucsa:Cucsa.338300.1, Arath:AT2G26800.3, Cucsa:Cucsa.086850.1, Chlre:Chlre4_195057, Sorbi:Sb03g010700.3, Vitvi:GSVIVP00023263001, Bradi:Bradi4g43510.2, Sorbi:Sb05g002170.1, Poptr:POPTR_0009s07280.1, Bradi:Bradi2g10100.1, Arath:AT2G26800.1, Selmo:Selmo1_3_118899, Poptr:POPTR_0006s03520.1, Phypa:Pp1s95_42V6.1, Phypa:Pp1s138_43V6.1, Orysa:LOC_Os11g04210.1…
1168	Pp1s38_257V6.1	up	up	up	up	up	up	up	up	unchanged	unchanged	55	17	Vitvi:GSVIVP00014229001, Ricco:Ricco_28192.m000255, Poptr:POPTR_0003s07910.1, Vitvi:GSVIVP00009541001, Sorbi:Sb04g033105.1, Araly:Araly1_903921, Phypa:Pp1s38_262V6.1, Ricco:Ricco_30147.m014331, Zeama:Zeama_164656_P.01, Zeama:Zeama_080516_P.01, Phypa:Pp1s2_404V6.1, Poptr:POPTR_0001s15390.1, Poptr:POPTR_0004s05100.1, Vitvi:GSVIVP00003018001, Poptr:POPTR_0001s11770.1, Orysa:LOC_Os02g43790.1, Zeama:Z…
1169	Pp1s80_58V6.1	unchanged	unchanged	down	down	unchanged	unchanged	down	down	down	unchanged	56	24	Zeama:Zeama_003193_P.01, Chlsp:Chlsp_58381, Poptr:POPTR_0004s21400.1, Chlre:Chlre4_133395, Mimgu:mgf000374m, Micp1:Micp1_49131, Phypa:Pp1s2_788V6.1, Arath:AT5G40810.1, Mimgu:mgf005950m, Phypa:Pp1s61_215V6.1, Araly:Araly1_916147, Glyma:Glyma1_16258540, Cucsa:Cucsa.260220.4, Manes:cassava12404.valid.m1, Cucsa:Cucsa.260220.6, Ostlu:Ostlu_28125, Cucsa:Cucsa.260220.2, Glyma:Glyma1_16301713, Medtr:Medt…
1171	Pp1s13_304V6.1	unchanged	unchanged	unchanged	up	unchanged	unchanged	up	unchanged	up	unchanged	55	20	Ricco:Ricco_28166.m001054, Arath:AT5G54680.1, Araly:Araly1_495549, Phypa:Pp1s246_45V6.3, Poptr:POPTR_0011s13580.1, Phypa:Pp1s229_67V6.2, Phypa:Pp1s13_304V6.1, Selmo:Selmo1_3_165311, Phypa:Pp1s229_67V6.1, Ostlu:Ostlu_29509, Ricco:Ricco_29842.m003681, Sorbi:Sb07g002900.1, Phypa:Pp1s246_45V6.1, Sorbi:Sb02g035580.1, Sorbi:Sb04g001200.1, Selmo:Selmo1_3_165556, Sorbi:Sb04g001200.2, Phypa:Pp1s13_304V6.2…
1172	Pp1s54_178V6.1	unchanged	unchanged	unchanged	up	unchanged	unchanged	up	unchanged	unchanged	up	55	18	Orysa:LOC_Os03g49700.1, Glyma:Glyma1_16281137, Orysa:LOC_Os02g46660.1, Mimgu:mgf001116m, Mimgu:mgf011595m, Mimgu:mgf003069m, Ricco:Ricco_30054.m000808, Poptr:POPTR_0003s09280.1, Poptr:POPTR_0001s02260.1, Orysa:LOC_Os04g50216.1, Poptr:POPTR_0013s11730.1, Poptr:POPTR_0019s11320.1, Glyma:Glyma1_16277097, Selmo:Selmo1_3_90180, Ricco:Ricco_29728.m000813, Sorbi:Sb06g027060.1, Glyma:Glyma1_16243115, Vit…
1173	Pp1s17_36V6.1	unchanged	up	up	unchanged	up	unchanged	unchanged	unchanged	unchanged	unchanged	55	17	Manes:cassava15286.m1, Mimgu:mgf018075m, Poptr:POPTR_0021s00300.1, Mimgu:mgf019837m, Manes:cassava40331.m1, Araly:Araly1_492112, Ricco:Ricco_29842.m003557, Manes:cassava20069.m1, Manes:cassava11412.m1, Medtr:Medtr_AC140551_6.2, Mimgu:mgf006359m, Medtr:Medtr_AC140549_88.2, Medtr:Medtr_AC148226_2.2, Mimgu:mgf021549m, Mimgu:mgf017309m, Araly:Araly1_470502, Poptr:POPTR_0004s00910.1, Phypa:Pp1s100_149…
1175	Pp1s21_416V6.1	unchanged	unchanged	down	down	unchanged	down	down	down	unchanged	unchanged	55	21	Arath:AT5G53940.1, Sorbi:Sb01g011160.1, Arath:AT2G40110.1, Cucsa:Cucsa.122940.1, Arath:AT2G40110.2, Glyma:Glyma1_16288991, Chlre:Chlre4_296922, Bradi:Bradi1g11770.1, Mimgu:mgf012906m, Cucsa:Cucsa.136570.1, Ricco:Ricco_29669.m000841, Glyma:Glyma1_16292651, Cucsa:Cucsa.122940.2, Glyma:Glyma1_16249903, Cucsa:Cucsa.136570.2, Ricco:Ricco_29669.m000829, Glyma:Glyma1_16294583, Glyma:Glyma1_16288136, Car…
1177	Pp1s41_280V6.1	unchanged	unchanged	unchanged	down	unchanged	unchanged	down	unchanged	down	unchanged	55	17	Manes:cassava14977.m1, Medtr:Medtr_CR936945_15.2, Araly:Araly1_479684, Vitvi:GSVIVP00006888001, Manes:cassava22925.valid.m1, Medtr:Medtr_AC123570_28.2, Manes:cassava5108.m1, Arath:AT3G21630.1, Medtr:Medtr_AC123570_30.2, Medtr:Medtr_CU024869_50.2, Phypa:Pp1s364_10V6.1, Medtr:Medtr_CR931732_20.2, Medtr:Medtr_AC123570_38.2, Medtr:Medtr_CR931732_9.2, Poptr:POPTR_0014s15460.1, Mimgu:mgf019570m, Mimgu:…
1178	Pp1s152_123V6.1	unchanged	unchanged	up	up	unchanged	up	up	unchanged	unchanged	unchanged	55	24	Vitvi:GSVIVP00018977001, Cyame:Cyame_CMM249C, Araly:Araly1_473426, Phypa:Pp1s212_43V6.2, Phypa:Pp1s152_123V6.1, Lotja:Lotja_AP006141_4.1, Phypa:Pp1s403_8V6.1, Orysa:LOC_Os02g03540.1, Zeama:Zeama_059371_P.01, Glyma:Glyma1_16258490, Phypa:Pp1s212_43V6.1, Sorbi:Sb04g002280.1, Glyma:Glyma1_16252197, Cyame:Cyame_CMT292C, Volca:Volca1_82029, Glyma:Glyma1_16267089, Glyma:Glyma1_16305787, Zeama:Zeama_038…
1178	Pp1s212_43V6.1	unchanged	unchanged	unchanged	up	unchanged	unchanged	up	unchanged	up	up	55	24	Lotja:Lotja_AP006141_4.1, Glyma:Glyma1_16267089, Glyma:Glyma1_16305787, Cyame:Cyame_CMM249C, Chlre:Chlre4_137493, Phypa:Pp1s152_123V6.1, Phypa:Pp1s212_43V6.2, Phypa:Pp1s403_8V6.1, Phypa:Pp1s212_43V6.1, Vitvi:GSVIVP00018977001, Glyma:Glyma1_16252197, Araly:Araly1_473426, Araly:Araly1_869872, Volca:Volca1_82029, Glyma:Glyma1_16258490, Cyame:Cyame_CMT292C, Zeama:Zeama_038791_P.01, Sorbi:Sb01g050690.…
1178	Pp1s42_193V6.1	unchanged	unchanged	down	unchanged	unchanged	unchanged	unchanged	unchanged	up	up	55	24	Micp1:Micp1_13173, Cucsa:Cucsa.313440.3, Phypa:Pp1s123_105V6.1, Araly:Araly1_869872, Phypa:Pp1s152_123V6.1, Vitvi:GSVIVP00018977001, Phypa:Pp1s212_43V6.2, Phypa:Pp1s212_43V6.1, Glyma:Glyma1_16258490, Phypa:Pp1s403_8V6.1, Sorbi:Sb04g002280.1, Glyma:Glyma1_16305787, Volca:Volca1_82029, Cyame:Cyame_CMT292C, Glyma:Glyma1_16252197, Zeama:Zeama_038791_P.01, Araly:Araly1_473426, Cyame:Cyame_CMM249C, Gly…
1180	Pp1s402_30V6.1	unchanged	unchanged	unchanged	down	unchanged	down	down	unchanged	down	unchanged	55	26	Vitvi:GSVIVP00030408001, Ricco:Ricco_29661.m000938, Chlsp:Chlsp_56242, Sorbi:Sb07g028660.1, Ricco:Ricco_29660.m000757, Sorbi:Sb02g037530.1, Selmo:Selmo1_3_80930, Zeama:Zeama_021246_P.01, Volca:Volca1_79082, Volca:Volca1_31683, Cucsa:Cucsa.283290.2, Chlre:Chlre4_379627, Araly:Araly1_496832, Arath:AT3G49830.1, Phypa:Pp1s255_64V6.1, Araly:Araly1_891853, Phypa:Pp1s402_30V6.1, Carpa:CARPA_evm.TU.conti…
1191	Pp1s299_43V6.1	unchanged	unchanged	down	unchanged	unchanged	down	unchanged	down	unchanged	unchanged	54	19	Phypa:Pp1s299_51V6.1, Mimgu:mgf014086m, Zeama:Zeama_060940_P.01, Micp2:Micp2_59237, Micp1:Micp1_60707, Mimgu:mgf015102m, Phypa:Pp1s299_43V6.1, Orysa:LOC_Os03g42130.1, Poptr:POPTR_0009s11080.1, Phypa:Pp1s299_43V6.2, Poptr:POPTR_0009s11090.1, Poptr:POPTR_0004s15330.1, Chlsp:Chlsp_10090, Araly:Araly1_479417, Bradi:Bradi1g14580.2, Poptr:POPTR_0004s15320.1, Phypa:Pp1s299_53V6.1, Phypa:Pp1s299_53V6.2, …
1191	Pp1s299_51V6.1	unchanged	unchanged	down	unchanged	unchanged	down	unchanged	down	unchanged	up	54	19	Micp1:Micp1_60707, Ricco:Ricco_29851.m002509, Poptr:POPTR_0009s11080.1, Chlsp:Chlsp_10090, Mimgu:mgf014086m, Zeama:Zeama_060940_P.01, Ricco:Ricco_29851.m002508, Micp2:Micp2_59237, Phypa:Pp1s299_43V6.2, Mimgu:mgf015102m, Orysa:LOC_Os03g42130.1, Phypa:Pp1s299_43V6.1, Poptr:POPTR_0009s11090.1, Phypa:Pp1s299_51V6.1, Glyma:Glyma1_16268207, Glyma:Glyma1_16268562, Phypa:Pp1s299_53V6.2, Poptr:POPTR_0009s…
1203	Pp1s18_8V6.1	unchanged	unchanged	down	down	unchanged	down	down	down	unchanged	up	54	23	Mimgu:mgf004956m, Cucsa:Cucsa.048140.3, Zeama:Zeama_067638_P.01, Bradi:Bradi1g77580.1, Araly:Araly1_906210, Poptr:POPTR_0003s14550.1, Cucsa:Cucsa.048140.4, Phypa:Pp1s18_8V6.1, Poptr:POPTR_0012s02730.1, Cucsa:Cucsa.048140.2, Phypa:Pp1s18_8V6.2, Poptr:POPTR_0015s01050.1, Phypa:Pp1s8_271V6.1, Selmo:Selmo1_3_176583, Ricco:Ricco_30098.m001746, Sorbi:Sb01g016960.1, Phypa:Pp1s44_143V6.1, Sorbi:Sb01g0496…
1203	Pp1s44_143V6.1	unchanged	up	unchanged	unchanged	unchanged	down	down	down	down	unchanged	54	23	Cucsa:Cucsa.048140.2, Phypa:Pp1s18_8V6.1, Ricco:Ricco_30068.m002561, Poptr:POPTR_0003s14550.1, Cucsa:Cucsa.048140.4, Poptr:POPTR_0012s02730.1, Cucsa:Cucsa.048140.3, Poptr:POPTR_0015s01050.1, Phypa:Pp1s8_271V6.1, Phypa:Pp1s18_8V6.2, Vitvi:GSVIVP00000536001, Sorbi:Sb01g016960.1, Phypa:Pp1s44_143V6.1, Selmo:Selmo1_3_176583, Araly:Araly1_913755, Araly:Araly1_474876, Sorbi:Sb01g049650.1, Zeama:Zeama_0…
1203	Pp1s8_271V6.1	unchanged	unchanged	down	down	unchanged	down	down	down	down	unchanged	54	23	Cucsa:Cucsa.048140.2, Poptr:POPTR_0003s14550.1, Vitvi:GSVIVP00000536001, Cucsa:Cucsa.048140.4, Poptr:POPTR_0012s02730.1, Poptr:POPTR_0015s01050.1, Cucsa:Cucsa.048140.3, Phypa:Pp1s8_271V6.1, Phypa:Pp1s18_8V6.2, Phypa:Pp1s44_143V6.1, Phypa:Pp1s18_8V6.1, Ricco:Ricco_30068.m002561, Araly:Araly1_913755, Ricco:Ricco_30098.m001746, Araly:Araly1_474876, Sorbi:Sb01g049650.2, Mimgu:mgf004752m, Arath:AT3G49…
1205	Pp1s70_203V6.1	unchanged	unchanged	up	up	unchanged	unchanged	unchanged	unchanged	unchanged	unchanged	54	22	Carpa:CARPA_evm.TU.contig_44256.1, Zeama:Zeama_084950_P.01, Bradi:Bradi3g33400.1, Vitvi:GSVIVP00012218001, Cucsa:Cucsa.321060.2, Cucsa:Cucsa.361050.1, Medtr:Medtr_AC149079_14.2, Ostta:Ostta_33285, Vitvi:GSVIVP00034313001, Vitvi:GSVIVP00013475001, Cucsa:Cucsa.321060.1, Cucsa:Cucsa.321060.3, Glyma:Glyma1_16305667, Cyame:Cyame_CMT266C, Zeama:Zeama_034110_P.01, Zeama:Zeama_099919_P.01, Glyma:Glyma1_1…
1215	Pp1s326_1V6.1	unchanged	unchanged	unchanged	unchanged	up	unchanged	up	unchanged	unchanged	unchanged	54	19	Arath:AT5G53180.1, Sorbi:Sb03g028150.1, Cucsa:Cucsa.202010.1, Orysa:LOC_Os03g25980.1, Glyma:Glyma1_16290029, Orysa:LOC_Os01g43170.2, Mimgu:mgf005649m, Orysa:LOC_Os01g43170.1, Orysa:LOC_Os01g43170.3, Poptr:POPTR_0004s12210.1, Sorbi:Sb01g034060.1, Arath:AT3G01150.2, Phypa:Pp1s326_1V6.2, Orysa:LOC_Os08g33830.2, Phypa:Pp1s326_1V6.1, Orysa:LOC_Os03g25980.2, Orysa:LOC_Os08g33830.1, Phypa:Pp1s81_184V6.1…
1216	Pp1s307_59V6.1	unchanged	unchanged	unchanged	unchanged	unchanged	unchanged	down	unchanged	down	unchanged	54	19	Vitvi:GSVIVP00038404001, Bradi:Bradi3g44400.3, Sorbi:Sb09g018600.1, Chlsp:Chlsp_142828, Poptr:POPTR_0015s11770.1, Poptr:POPTR_0012s11000.1, Selmo:Selmo1_3_444195, Ricco:Ricco_30128.m008689, Ricco:Ricco_30147.m014404, Araly:Araly1_496358, Vitvi:GSVIVP00006125001, Araly:Araly1_470959, Phypa:Pp1s307_59V6.1, Bradi:Bradi3g44400.2, Arath:AT5G61900.3, Arath:AT1G08860.1, Araly:Araly1_487555, Sorbi:Sb04g0…
1223	Pp1s18_147V6.1	unchanged	unchanged	up	unchanged	unchanged	up	unchanged	up	unchanged	down	54	23	Micp1:Micp1_45641, Mimgu:mgf008714m, Vitvi:GSVIVP00029922001, Orysa:LOC_Os04g46880.1, Sorbi:Sb07g003750.1, Phypa:Pp1s18_147V6.1, Vitvi:GSVIVP00011415001, Glyma:Glyma1_16258398, Volca:Volca1_57773, Zeama:Zeama_041459_P.01, Chlsp:Chlsp_133752, Cucsa:Cucsa.115390.1, Zeama:Zeama_072168_P.01, Glyma:Glyma1_16277321, Glyma:Glyma1_16305699, Lotja:Lotja_AP006083_10.1, Zeama:Zeama_033066_P.01, Glyma:Glyma1…
1223	Pp1s432_10V6.1	unchanged	unchanged	up	unchanged	unchanged	up	unchanged	up	unchanged	down	54	23	Glyma:Glyma1_16258398, Zeama:Zeama_041459_P.01, Vitvi:GSVIVP00029922001, Sorbi:Sb07g003750.1, Sorbi:Sb06g024830.1, Mimgu:mgf008714m, Volca:Volca1_57773, Vitvi:GSVIVP00011415001, Chlsp:Chlsp_133752, Cucsa:Cucsa.115390.1, Manes:cassava1891.valid.m1, Glyma:Glyma1_16305699, Zeama:Zeama_033066_P.01, Glyma:Glyma1_16285990, Zeama:Zeama_072168_P.01, Zeama:Zeama_104942_P.01, Glyma:Glyma1_16277321, Zeama:Z…
1224	Pp1s158_184V6.1	unchanged	unchanged	down	unchanged	down	down	unchanged	down	up	up	54	15	Phypa:Pp1s146_82V6.1, Zeama:Zeama_138870_P.01, Vitvi:GSVIVP00027631001, Poptr:POPTR_0008s11980.1, Bradi:Bradi1g28490.1, Poptr:POPTR_0011s12340.1, Zeama:Zeama_096566_P.01, Poptr:POPTR_0001s41410.1, Orysa:LOC_Os07g27810.1, Poptr:POPTR_0010s13460.1, Phypa:Pp1s217_49V6.1, Sorbi:Sb06g032990.1, Ricco:Ricco_27524.m000291, Ricco:Ricco_28108.m000145, Sorbi:Sb10g018720.1, Phypa:Pp1s39_388V6.2, Zeama:Zeama_…
1225	Pp1s48_155V6.1	unchanged	unchanged	unchanged	down	unchanged	unchanged	down	unchanged	down	down	54	21	Manes:cassava29381.valid.m1, Ostta:Ostta_12056, Selmo:Selmo1_3_413327, Sorbi:Sb09g029820.1, Glyma:Glyma1_16248165, Sorbi:Sb05g003760.1, Ricco:Ricco_29851.m002502, Vitvi:GSVIVP00034391001, Ricco:Ricco_30146.m003594, Phypa:Pp1s48_155V6.1, Zeama:Zeama_026442_P.01, Vitvi:GSVIVP00036497001, Zeama:Zeama_158998_P.01, Glyma:Glyma1_16265683, Poptr:POPTR_0001s18360.1, Poptr:POPTR_0009s11150.1, Manes:cassav…
1225	Pp1s68_34V6.1	unchanged	unchanged	unchanged	down	unchanged	down	down	unchanged	unchanged	unchanged	54	21	Selmo:Selmo1_3_413327, Medtr:Medtr_AC202584_16.1, Ricco:Ricco_29851.m002502, Sorbi:Sb09g029820.1, Vitvi:GSVIVP00034391001, Sorbi:Sb05g003760.1, Glyma:Glyma1_16272034, Glyma:Glyma1_16268559, Manes:cassava18113.valid.m1, Vitvi:GSVIVP00036497001, Zeama:Zeama_158998_P.01, Glyma:Glyma1_16315122, Manes:cassava29877.valid.m1, Zeama:Zeama_026442_P.01, Manes:cassava29878.valid.m1, Phypa:Pp1s48_155V6.1, Ma…
1225	Pp1s7_51V6.1	unchanged	unchanged	unchanged	up	unchanged	unchanged	up	unchanged	up	up	54	21	Vitvi:GSVIVP00034391001, Medtr:Medtr_AC161862_10.2, Glyma:Glyma1_16248165, Medtr:Medtr_AC170253_11.2, Ricco:Ricco_29851.m002502, Poptr:POPTR_0003s05200.3, Selmo:Selmo1_3_413327, Mimgu:mgf005708m, Sorbi:Sb09g029820.1, Cucsa:Cucsa.220190.1, Sorbi:Sb05g003760.1, Manes:cassava29381.valid.m1, Zeama:Zeama_158998_P.01, Vitvi:GSVIVP00036497001, Glyma:Glyma1_16268559, Glyma:Glyma1_16265683, Poptr:POPTR_00…
1245	Pp1s155_1V6.1	unchanged	unchanged	up	unchanged	unchanged	up	unchanged	up	unchanged	down	53	24	Glyma:Glyma1_16268700, Cyame:Cyame_CMF129C, Ostlu:Ostlu_27813, Glyma:Glyma1_16313338, Poptr:POPTR_0009s07300.1, Glyma:Glyma1_16252582, Manes:cassava29125.valid.m1, Lotja:Lotja_AP004978_23.1, Manes:cassava31008.valid.m1, Lotja:Lotja_AP006417_25.1, Arath:AT1G14980.1, Phypa:Pp1s8_118V6.3, Micp1:Micp1_22465, Medtr:Medtr_AC157502_31.2, Medtr:Medtr_AC140849_14.2, Micp2:Micp2_88611, Mimgu:mgf000797m, Ph…
1245	Pp1s8_120V6.1	unchanged	unchanged	up	unchanged	unchanged	up	unchanged	up	unchanged	down	53	24	Phypa:Pp1s8_118V6.3, Phypa:Pp1s287_18V6.1, Manes:cassava29125.valid.m1, Cucsa:Cucsa.358500.1, Poptr:POPTR_0009s07300.1, Glyma:Glyma1_16313338, Selmo:Selmo1_3_85142, Cyame:Cyame_CMF129C, Glyma:Glyma1_16268700, Manes:cassava31008.valid.m1, Glyma:Glyma1_16315225, Lotja:Lotja_AP006417_25.1, Orysa:LOC_Os03g25050.1, Medtr:Medtr_AC140849_14.2, Medtr:Medtr_AC157502_31.2, Phypa:Pp1s8_118V6.1, Orysa:LOC_Os…
1246	Pp1s103_93V6.1	unchanged	unchanged	unchanged	down	unchanged	unchanged	down	unchanged	down	unchanged	53	19	Orysa:LOC_Os07g42280.1, Cucsa:Cucsa.360130.1, Manes:cassava37434.valid.m1, Cucsa:Cucsa.141860.1, Arath:AT1G72500.1, Chlre:Chlre4_192221, Zeama:Zeama_111224_P.01, Bradi:Bradi1g60210.1, Zeama:Zeama_071509_P.01, Bradi:Bradi1g21560.1, Glyma:Glyma1_16301052, Manes:cassava21413.m1, Glyma:Glyma1_16266175, Cucsa:Cucsa.360130.3, Cucsa:Cucsa.360130.2, Glyma:Glyma1_16299354, Glyma:Glyma1_16304520, Glyma:Gly…
1251	Pp1s317_69V6.1	unchanged	unchanged	unchanged	up	unchanged	unchanged	up	unchanged	up	up	53	16	Glyma:Glyma1_16303300, Araly:Araly1_914306, Sorbi:Sb06g025950.1, Araly:Araly1_475048, Orysa:LOC_Os06g03860.4, Ricco:Ricco_30174.m008948, Phypa:Pp1s317_69V6.1, Cucsa:Cucsa.363080.1, Araly:Araly1_489997, Arath:AT1G63010.1, Arath:AT4G22990.1, Manes:cassava37796.valid.m1, Arath:AT1G63010.2, Orysa:LOC_Os06g03860.3, Arath:AT1G63010.4, Poptr:POPTR_0003s12060.1, Orysa:LOC_Os02g45520.2, Bradi:Bradi1g49790…
1253	Pp1s180_31V6.1	unchanged	unchanged	unchanged	up	unchanged	unchanged	up	unchanged	unchanged	unchanged	53	19	Glyma:Glyma1_16290536, Cucsa:Cucsa.141600.3, Mimgu:mgf013163m, Cucsa:Cucsa.141600.1, Bradi:Bradi4g29580.1, Chlsp:Chlsp_140267, Chlre:Chlre4_334254, Glyma:Glyma1_16266134, Cucsa:Cucsa.141600.2, Glyma:Glyma1_16299312, Glyma:Glyma1_16301027, Glyma:Glyma1_16275124, Mimgu:mgf000485m, Glyma:Glyma1_16304551, Manes:cassava37417.valid.m1, Medtr:Medtr_AC160841_2.2, Manes:cassava43796.valid.m1, Manes:cassav…
1271	Pp1s127_92V6.1	unchanged	unchanged	down	down	unchanged	unchanged	down	unchanged	unchanged	unchanged	53	27	Bradi:Bradi4g25980.1, Phypa:Pp1s397_37V6.1, Araly:Araly1_485815, Glyma:Glyma1_16296974, Medtr:Medtr_AC144481_7.2, Vitvi:GSVIVP00002946001, Sorbi:Sb08g002240.1, Vitvi:GSVIVP00033623001, Volca:Volca1_103386, Araly:Araly1_476812, Phypa:Pp1s214_1V6.1, Araly:Araly1_472331, Zeama:Zeama_079766_P.01, Arath:AT2G38620.2, Arath:AT1G76540.1, Arath:AT1G20930.1, Bradi:Bradi3g40200.1, Arath:AT3G54180.1, Zeama:Z…
1273	Pp1s54_237V6.1	unchanged	unchanged	unchanged	up	unchanged	unchanged	unchanged	unchanged	up	up	53	16	Manes:cassava3458.m1, Phypa:Pp1s103_81V6.1, Poptr:POPTR_0012s14750.1, Sorbi:Sb07g000730.2, Phypa:Pp1s54_237V6.1, Phypa:Pp1s54_237V6.2, Phypa:Pp1s263_25V6.1, Glyma:Glyma1_16259682, Glyma:Glyma1_16290098, Arath:AT4G19950.1, Araly:Araly1_917082, Araly:Araly1_917078, Glyma:Glyma1_16257601, Cucsa:Cucsa.134450.1, Bradi:Bradi3g13250.1, Arath:AT5G44860.1, Manes:cassava44942.m1, Orysa:LOC_Os01g58620.1, Me…
1274	Pp1s81_131V6.1	unchanged	unchanged	down	unchanged	unchanged	down	down	unchanged	unchanged	unchanged	53	18	Arath:AT5G02810.1, Mimgu:mgf012319m, Phypa:Pp1s81_131V6.3, Manes:cassava13563.valid.m1, Orysa:LOC_Os07g49460.4, Phypa:Pp1s412_35V6.1, Orysa:LOC_Os03g17570.1, Micp1:Micp1_12580, Glyma:Glyma1_16278671, Manes:cassava3123.m1, Cucsa:Cucsa.065710.1, Manes:cassava3122.m1, Bradi:Bradi1g16490.1, Manes:cassava432.valid.m1, Manes:cassava434.valid.m1, Bradi:Bradi1g65910.1, Glyma:Glyma1_16290893, Manes:cassav…
1276	Pp1s185_21V6.1	unchanged	unchanged	down	down	unchanged	unchanged	down	unchanged	unchanged	unchanged	53	16	Ricco:Ricco_28713.m000158, Arath:AT1G49230.1, Selmo:Selmo1_3_37693, Mimgu:mgf017581m, Ricco:Ricco_29729.m002364, Selmo:Selmo1_3_37683, Orysa:LOC_Os04g34230.1, Ricco:Ricco_29915.m000466, Sorbi:Sb08g002630.1, Vitvi:GSVIVP00034892001, Sorbi:Sb06g016320.1, Vitvi:GSVIVP00029441001, Vitvi:GSVIVP00037492001, Manes:cassava46046.m1, Glyma:Glyma1_16277956, Glyma:Glyma1_16257348, Zeama:Zeama_054519_P.01, Gl…
1277	Pp1s25_219V6.1	unchanged	unchanged	unchanged	up	unchanged	up	up	unchanged	up	unchanged	53	20	Selmo:Selmo1_3_84281, Poptr:POPTR_0010s02990.1, Poptr:POPTR_0008s20370.1, Bradi:Bradi1g08870.1, Poptr:POPTR_0002s04980.1, Selmo:Selmo1_3_150230, Ricco:Ricco_29726.m003929, Ricco:Ricco_29703.m001465, Sorbi:Sb01g005260.1, Vitvi:GSVIVP00019877001, Sorbi:Sb09g019750.1, Sorbi:Sb01g008350.1, Vitvi:GSVIVP00023775001, Glyma:Glyma1_16313700, Volca:Volca1_72329, Zeama:Zeama_128617_P.01, Zeama:Zeama_099449_…
1279	Pp1s7_407V6.1	unchanged	up	unchanged	down	up	unchanged	down	down	down	down	53	16	Sorbi:Sb02g005900.1, Zeama:Zeama_170044_P.01, Selmo:Selmo1_3_411802, Araly:Araly1_483556, Arath:AT2G44290.1, Selmo:Selmo1_3_27899, Ricco:Ricco_30133.m000237, Selmo:Selmo1_3_403556, Vitvi:GSVIVP00016804001, Vitvi:GSVIVP00024758001, Sorbi:Sb01g046080.1, Vitvi:GSVIVP00024753001, Vitvi:GSVIVP00003718001, Zeama:Zeama_144722_P.01, Phypa:Pp1s309_9V6.1, Manes:cassava38098.valid.m1, Manes:cassava38097.val…
1303	Pp1s165_60V6.1	up	unchanged	down	down	down	down	down	unchanged	down	unchanged	52	24	Volca:Volca1_67131, Cucsa:Cucsa.084430.1, Bradi:Bradi1g24030.1, Volca:Volca1_109001, Sorbi:Sb02g036960.1, Vitvi:GSVIVP00023728001, Zeama:Zeama_158249_P.01, Zeama:Zeama_088162_P.01, Bradi:Bradi1g10180.2, Phypa:Pp1s165_60V6.1, Phypa:Pp1s51_133V6.1, Phypa:Pp1s150_74V6.1, Araly:Araly1_485324, Phypa:Pp1s106_22V6.1, Bradi:Bradi1g10180.1, Arath:AT4G02730.1, Arath:AT3G49660.1, Araly:Araly1_911935, Chlre:…
1307	Pp1s138_148V6.1	unchanged	unchanged	unchanged	down	unchanged	down	down	unchanged	unchanged	unchanged	52	17	Araly:Araly1_483774, Glyma:Glyma1_16314880, Poptr:POPTR_0001s10190.1, Ricco:Ricco_30190.m010774, Ricco:Ricco_30174.m008694, Zeama:Zeama_050395_P.01, Phypa:Pp1s42_87V6.1, Sorbi:Sb10g020060.1, Zeama:Zeama_172376_P.01, Sorbi:Sb04g009720.1, Selmo:Selmo1_3_74453, Vitvi:GSVIVP00002493001, Vitvi:GSVIVP00026970001, Phypa:Pp1s138_148V6.1, Zeama:Zeama_011779_P.01, Vitvi:GSVIVP00002494001, Arath:AT3G61600.2…
1309	Pp1s33_144V6.1	unchanged	up	up	unchanged	unchanged	unchanged	unchanged	unchanged	down	down	52	22	Glyma:Glyma1_16280596, Orysa:LOC_Os07g22930.3, Glyma:Glyma1_16301178, Bradi:Bradi2g41590.1, Ostlu:Ostlu_49880, Phypa:Pp1s27_45V6.1, Bradi:Bradi1g50090.1, Arath:AT1G32900.1, Phypa:Pp1s33_144V6.1, Glyma:Glyma1_16266305, Bradi:Bradi2g41590.2, Bradi:Bradi2g41590.3, Poptr:POPTR_0001s45360.1, Chlre:Chlre4_503, Cucsa:Cucsa.193420.1, Chlsp:Chlsp_58262, Manes:cassava42644.valid.m1, Orysa:LOC_Os06g04200.3,…
1310	Pp1s204_80V6.1	unchanged	up	up	up	unchanged	unchanged	up	unchanged	unchanged	unchanged	52	18	Medtr:Medtr_CR932962_14.2, Glyma:Glyma1_16302678, Arath:AT4G36040.1, Medtr:Medtr_AC160096_14.2, Arath:AT2G17880.1, Araly:Araly1_912759, Araly:Araly1_480688, Phypa:Pp1s204_80V6.1, Bradi:Bradi1g68420.1, Glyma:Glyma1_16302679, Bradi:Bradi1g68410.1, Glyma:Glyma1_16247067, Glyma:Glyma1_16283099, Glyma:Glyma1_16245442, Cucsa:Cucsa.043610.1, Chlre:Chlre4_106711, Bradi:Bradi3g42400.1, Manes:cassava23481.…
1318	Pp1s162_86V6.1	unchanged	unchanged	unchanged	unchanged	unchanged	unchanged	up	down	unchanged	up	52	22	Chlsp:Chlsp_53400, Orysa:LOC_Os02g05030.1, Orysa:LOC_Os01g27880.1, Mimgu:mgf012051m, Phypa:Pp1s162_86V6.5, Arath:AT2G35840.1, Phypa:Pp1s162_86V6.2, Phypa:Pp1s292_3V6.1, Orysa:LOC_Os05g05270.1, Ostlu:Ostlu_28910, Phypa:Pp1s162_86V6.1, Poptr:POPTR_0016s06640.1, Poptr:POPTR_0006s21420.1, Araly:Araly1_882764, Ostta:Ostta_27293, Arath:AT2G35840.2, Araly:Araly1_902697, Arath:AT1G51420.1, Bradi:Bradi1g5…
1318	Pp1s58_240V6.1	unchanged	up	up	up	up	up	up	up	unchanged	unchanged	52	22	Poptr:POPTR_0016s06640.1, Phypa:Pp1s162_86V6.3, Arath:AT2G35840.1, Sorbi:Sb04g020180.1, Orysa:LOC_Os01g27880.1, Micp1:Micp1_54432, Mimgu:mgf012051m, Orysa:LOC_Os05g05270.1, Phypa:Pp1s292_3V6.1, Orysa:LOC_Os02g05030.1, Phypa:Pp1s162_86V6.2, Phypa:Pp1s162_86V6.5, Arath:AT2G35840.2, Araly:Araly1_882764, Phypa:Pp1s162_86V6.1, Ostta:Ostta_27293, Ostlu:Ostlu_28910, Araly:Araly1_902697, Glyma:Glyma1_162…
1323	Pp1s154_81V6.1	unchanged	unchanged	down	unchanged	unchanged	down	unchanged	down	unchanged	up	52	23	Manes:cassava43943.valid.m1, Chlre:Chlre4_152053, Ostlu:Ostlu_10321, Bradi:Bradi2g27340.1, Arath:AT5G18630.2, Bradi:Bradi2g60110.2, Arath:AT5G18630.1, Arath:AT5G18640.1, Cucsa:Cucsa.253470.3, Zeama:Zeama_145814_P.01, Chlsp:Chlsp_143513, Glyma:Glyma1_16291906, Zeama:Zeama_176955_P.01, Cucsa:Cucsa.253470.4, Cucsa:Cucsa.253470.1, Cucsa:Cucsa.253470.2, Cucsa:Cucsa.363230.3, Cucsa:Cucsa.363230.2, Cucs…
1334	Pp1s63_54V6.1	unchanged	unchanged	unchanged	unchanged	unchanged	unchanged	down	unchanged	down	down	53	21	Poptr:POPTR_0013s00580.1, Glyma:Glyma1_16253811, Medtr:Medtr_AC132565_5.2, Ricco:Ricco_30128.m008967, Manes:cassava12853.valid.m1, Lotja:Lotja_AP006629_32.1, Cucsa:Cucsa.394360.1, Manes:cassava27364.m1, Arath:AT1G10670.1, Manes:cassava12854.valid.m1, Bradi:Bradi4g09770.1, Phypa:Pp1s7_156V6.2, Medtr:Medtr_CT025841_1.2, Arath:AT1G09430.1, Poptr:POPTR_0005s00670.1, Mimgu:mgf015172m, Orysa:LOC_Os12g3…
1337	Pp1s97_57V6.1	unchanged	up	unchanged	unchanged	up	unchanged	unchanged	unchanged	down	unchanged	52	13	Medtr:Medtr_AC199761_15.1, Glyma:Glyma1_16288485, Vitvi:GSVIVP00037327001, Poptr:POPTR_0009s15890.1, Sorbi:Sb02g012070.1, Glyma:Glyma1_16287009, Orysa:LOC_Os09g39510.1, Medtr:Medtr_AC199761_13.1, Manes:cassava16159.m1, Manes:cassava3013.m1, Glyma:Glyma1_16247025, Mimgu:mgf023364m, Poptr:POPTR_0004s20570.1, Medtr:Medtr_AC199761_14.1, Orysa:LOC_Os09g39520.1, Poptr:POPTR_0010s24700.1, Orysa:LOC_Os09…
1340	Pp1s288_43V6.1	unchanged	unchanged	up	up	unchanged	up	up	up	up	unchanged	53	24	Ricco:Ricco_28281.m000373, Chlre:Chlre4_195522, Mimgu:mgf001054m, Arath:AT5G10260.1, Mimgu:mgf006291m, Phypa:Pp1s12_267V6.1, Micp1:Micp1_33050, Arath:AT2G44610.1, Phypa:Pp1s288_43V6.1, Manes:cassava34466.m1, Glyma:Glyma1_16307643, Araly:Araly1_903887, Phypa:Pp1s39_147V6.2, Phypa:Pp1s2_143V6.1, Glyma:Glyma1_16260263, Phypa:Pp1s346_29V6.1, Glyma:Glyma1_16258464, Vitvi:GSVIVP00018997001, Selmo:Selmo…
1341	Pp1s129_90V6.1	unchanged	unchanged	unchanged	unchanged	unchanged	unchanged	unchanged	unchanged	up	up	52	17	Phypa:Pp1s129_90V6.1, Arath:AT1G60610.3, Phypa:Pp1s4_427V6.1, Poptr:POPTR_0002s12630.1, Glyma:Glyma1_16294924, Phypa:Pp1s170_99V6.2, Phypa:Pp1s170_99V6.1, Arath:AT1G60610.1, Poptr:POPTR_0014s02680.1, Araly:Araly1_473860, Araly:Araly1_475269, Araly:Araly1_471187, Poptr:POPTR_0010s05200.2, Glyma:Glyma1_16243286, Selmo:Selmo1_3_103907, Arath:AT1G10650.2, Arath:AT1G10650.1, Arath:AT1G60610.2, Poptr:P…
1341	Pp1s3_307V6.1	unchanged	unchanged	unchanged	up	unchanged	unchanged	up	unchanged	up	unchanged	52	17	Glyma:Glyma1_16243286, Poptr:POPTR_0014s02680.1, Araly:Araly1_475269, Phypa:Pp1s71_30V6.1, Orysa:LOC_Os02g03760.1, Arath:AT1G60610.1, Phypa:Pp1s129_90V6.1, Phypa:Pp1s170_99V6.1, Orysa:LOC_Os03g15730.1, Araly:Araly1_473860, Poptr:POPTR_0002s12630.1, Arath:AT1G10650.2, Mimgu:mgf000424m, Cucsa:Cucsa.394290.1, Arath:AT1G60610.2, Glyma:Glyma1_16246912, Bradi:Bradi1g67280.1, Poptr:POPTR_0010s05200.1, G…
1342	Pp1s107_93V6.1	unchanged	unchanged	unchanged	up	unchanged	unchanged	up	unchanged	up	up	52	17	Cucsa:Cucsa.011790.1, Phypa:Pp1s310_62V6.1, Phypa:Pp1s56_114V6.1, Arath:AT5G20810.1, Vitvi:GSVIVP00016384001, Phypa:Pp1s339_28V6.1, Manes:cassava10945.m1, Medtr:Medtr_AC186199_32.2, Phypa:Pp1s305_25V6.1, Phypa:Pp1s56_150V6.1, Phypa:Pp1s4_223V6.1, Ricco:Ricco_29739.m003698, Manes:cassava40763.m1, Arath:AT5G20810.2, Phypa:Pp1s107_89V6.1, Selmo:Selmo1_3_69255, Zeama:Zeama_007823_P.01, Phypa:Pp1s107_…
1342	Pp1s310_62V6.1	unchanged	unchanged	unchanged	unchanged	unchanged	unchanged	down	unchanged	down	unchanged	52	17	Manes:cassava10945.m1, Vitvi:GSVIVP00016384001, Selmo:Selmo1_3_90384, Phypa:Pp1s57_86V6.1, Phypa:Pp1s310_62V6.1, Phypa:Pp1s56_114V6.1, Arath:AT5G20810.1, Poptr:POPTR_0018s07390.1, Phypa:Pp1s339_28V6.1, Mimgu:mgf019289m, Manes:cassava40763.m1, Zeama:Zeama_007823_P.01, Phypa:Pp1s56_150V6.1, Ricco:Ricco_29739.m003698, Arath:AT5G20810.2, Phypa:Pp1s305_25V6.1, Phypa:Pp1s4_223V6.1, Phypa:Pp1s107_93V6.1…
1342	Pp1s339_28V6.1	unchanged	unchanged	down	down	unchanged	unchanged	down	unchanged	down	down	52	17	Phypa:Pp1s339_28V6.1, Phypa:Pp1s310_62V6.1, Araly:Araly1_484787, Phypa:Pp1s107_93V6.1, Arath:AT5G20810.1, Phypa:Pp1s57_86V6.1, Lotja:Lotja_AP004481_2.1, Poptr:POPTR_0018s07390.1, Phypa:Pp1s56_114V6.1, Arath:AT5G20810.2, Manes:cassava10945.m1, Phypa:Pp1s305_25V6.1, Phypa:Pp1s56_150V6.1, Vitvi:GSVIVP00016384001, Ricco:Ricco_29739.m003698, Manes:cassava40763.m1, Selmo:Selmo1_3_75546, Phypa:Pp1s57_85…
1342	Pp1s4_223V6.1	unchanged	unchanged	up	unchanged	unchanged	up	unchanged	up	unchanged	down	52	17	Arath:AT3G43120.1, Phypa:Pp1s57_86V6.1, Glyma:Glyma1_16299398, Poptr:POPTR_0018s07390.1, Phypa:Pp1s56_114V6.1, Lotja:Lotja_AP004481_2.1, Phypa:Pp1s310_62V6.1, Arath:AT5G20810.1, Phypa:Pp1s57_85V6.1, Phypa:Pp1s305_25V6.1, Phypa:Pp1s339_28V6.1, Selmo:Selmo1_3_75546, Ricco:Ricco_29739.m003698, Phypa:Pp1s56_150V6.1, Manes:cassava10945.m1, Zeama:Zeama_007823_P.01, Manes:cassava40763.m1, Medtr:Medtr_AC…
1342	Pp1s56_150V6.1	unchanged	down	down	down	down	down	down	unchanged	down	down	52	17	Poptr:POPTR_0018s07390.1, Phypa:Pp1s25_316V6.1, Phypa:Pp1s57_85V6.1, Phypa:Pp1s57_86V6.1, Arath:AT3G43120.1, Phypa:Pp1s56_114V6.1, Sorbi:Sb02g025620.1, Selmo:Selmo1_3_75546, Lotja:Lotja_AP004481_2.1, Phypa:Pp1s310_62V6.1, Araly:Araly1_484787, Bradi:Bradi4g31100.1, Phypa:Pp1s339_28V6.1, Ricco:Ricco_29739.m003698, Phypa:Pp1s56_150V6.1, Vitvi:GSVIVP00016384001, Arath:AT5G20810.1, Medtr:Medtr_AC12496…
1343	Pp1s100_144V6.1	up	up	up	up	unchanged	up	up	up	up	unchanged	52	14	Phypa:Pp1s100_144V6.1, Mimgu:mgf016787m, Arath:AT1G19020.1, Mimgu:mgf024246m, Mimgu:mgf020612m, Glyma:Glyma1_16256787, Orysa:LOC_Os03g37810.1, Phypa:Pp1s91_42V6.1, Zeama:Zeama_057672_P.01, Orysa:LOC_Os02g50710.1, Poptr:POPTR_0015s08200.1, Zeama:Zeama_133677_P.01, Poptr:POPTR_0729s00200.1, Glyma:Glyma1_16257993, Glyma:Glyma1_16263546, Phypa:Pp1s79_5V6.2, Phypa:Pp1s13_227V6.1, Poptr:POPTR_0004s0136…
1343	Pp1s523_16V6.1	unchanged	unchanged	up	unchanged	unchanged	up	unchanged	up	unchanged	down	52	14	Ricco:Ricco_30147.m014012, Mimgu:mgf016787m, Medtr:Medtr_AC154090_38.2, Sorbi:Sb10g008660.1, Phypa:Pp1s91_42V6.1, Mimgu:mgf024246m, Mimgu:mgf020612m, Vitvi:GSVIVP00010984001, Orysa:LOC_Os03g37810.1, Vitvi:GSVIVP00028916001, Glyma:Glyma1_16257993, Orysa:LOC_Os02g50710.1, Poptr:POPTR_0015s08200.1, Zeama:Zeama_133677_P.01, Glyma:Glyma1_16256787, Zeama:Zeama_057672_P.01, Poptr:POPTR_0729s00200.1, Pop…
1343	Pp1s59_196V6.1	unchanged	unchanged	up	up	up	up	up	up	up	unchanged	52	14	Bradi:Bradi3g59690.1, Manes:cassava19805.m1, Glyma:Glyma1_16257993, Mimgu:mgf016787m, Phypa:Pp1s91_42V6.1, Ricco:Ricco_30147.m014012, Vitvi:GSVIVP00010984001, Sorbi:Sb10g008660.1, Mimgu:mgf020612m, Phypa:Pp1s100_144V6.1, Mimgu:mgf024246m, Poptr:POPTR_0004s01360.1, Phypa:Pp1s79_5V6.2, Glyma:Glyma1_16256787, Poptr:POPTR_0015s08200.1, Orysa:LOC_Os02g50710.1, Orysa:LOC_Os03g37810.1, Zeama:Zeama_13367…
1343	Pp1s79_5V6.1	unchanged	unchanged	unchanged	down	unchanged	unchanged	down	unchanged	down	unchanged	52	14	Vitvi:GSVIVP00010984001, Mimgu:mgf016787m, Mimgu:mg025533m, Poptr:POPTR_0004s01360.1, Mimgu:mgf020612m, Phypa:Pp1s100_144V6.1, Sorbi:Sb10g008660.1, Mimgu:mgf024246m, Poptr:POPTR_0015s08200.1, Zeama:Zeama_073192_P.01, Zeama:Zeama_133677_P.01, Glyma:Glyma1_16256787, Bradi:Bradi3g59690.1, Orysa:LOC_Os03g37810.1, Orysa:LOC_Os02g50710.1, Zeama:Zeama_057672_P.01, Poptr:POPTR_0729s00200.1, Phypa:Pp1s13_…
1344	Pp1s15_388V6.1	unchanged	up	up	unchanged	unchanged	unchanged	unchanged	unchanged	unchanged	unchanged	52	23	Phypa:Pp1s15_387V6.1, Cucsa:Cucsa.272590.1, Glyma:Glyma1_16246444, Cucsa:Cucsa.120080.2, Mimgu:mgf008348m, Glyma:Glyma1_16282142, Lotja:Lotja_AP006350_4.1, Micp2:Micp2_107703, Manes:cassava11908.valid.m1, Micp1:Micp1_57345, Mimgu:mgf007767m, Mimgu:mgf009841m, Mimgu:mgf015034m, Poptr:POPTR_0005s28160.1, Phypa:Pp1s54_318V6.1, Arath:AT1G76670.1, Phypa:Pp1s41_21V6.3, Ostlu:Ostlu_36385, Phypa:Pp1s54_3…
1345	Pp1s16_315V6.1	unchanged	unchanged	down	unchanged	unchanged	down	unchanged	unchanged	unchanged	unchanged	52	20	Phypa:Pp1s406_7V6.1, Manes:cassava30228.valid.m1, Volca:Volca1_45143, Arath:AT2G25940.1, Cucsa:Cucsa.395220.7, Cucsa:Cucsa.395220.8, Zeama:Zeama_081626_P.01, Zeama:Zeama_093032_P.01, Glyma:Glyma1_16254926, Phypa:Pp1s36_220V6.1, Glyma:Glyma1_16307079, Phypa:Pp1s114_106V6.2, Glyma:Glyma1_16261806, Phypa:Pp1s114_106V6.1, Araly:Araly1_481450, Glyma:Glyma1_16295078, Araly:Araly1_491400, Zeama:Zeama_14…
1345	Pp1s406_7V6.1	unchanged	unchanged	unchanged	up	unchanged	unchanged	up	unchanged	up	up	52	20	Selmo:Selmo1_3_126781, Cucsa:Cucsa.395220.9, Phypa:Pp1s16_315V6.2, Poptr:POPTR_0006s24900.1, Cucsa:Cucsa.395220.8, Volca:Volca1_38723, Carpa:CARPA_evm.TU.contig_46171.1, Zeama:Zeama_081626_P.01, Volca:Volca1_45143, Ricco:Ricco_29794.m003351, Phypa:Pp1s36_220V6.1, Glyma:Glyma1_16295078, Cucsa:Cucsa.395220.7, Araly:Araly1_491400, Phypa:Pp1s406_7V6.1, Phypa:Pp1s114_106V6.1, Glyma:Glyma1_16254926, Ze…
1347	Pp1s35_262V6.1	unchanged	unchanged	down	unchanged	unchanged	down	unchanged	down	unchanged	up	52	23	Volca:Volca1_67902, Sorbi:Sb06g020300.1, Glyma:Glyma1_16258109, Phypa:Pp1s35_262V6.2, Vitvi:GSVIVP00015936001, Zeama:Zeama_123125_P.01, Volca:Volca1_94933, Volca:Volca1_56082, Chlre:Chlre4_423894, Phypa:Pp1s35_262V6.3, Zeama:Zeama_100315_P.01, Phypa:Pp1s31_85V6.1, Bradi:Bradi5g13590.1, Arath:AT3G48330.1, Araly:Araly1_906076, Glyma:Glyma1_16256941, Phypa:Pp1s35_262V6.1, Araly:Araly1_495082, Phypa:…
1349	Pp1s55_131V6.1	unchanged	unchanged	down	down	unchanged	down	down	down	unchanged	unchanged	52	17	Cucsa:Cucsa.193300.1, Selmo:Selmo1_3_431829, Zeama:Zeama_013255_P.01, Zeama:Zeama_019783_P.01, Bradi:Bradi5g18220.1, Bradi:Bradi4g35500.1, Phypa:Pp1s55_131V6.1, Arath:AT2G28100.1, Araly:Araly1_481700, Phypa:Pp1s55_131V6.2, Manes:cassava18925.valid.m1, Selmo:Selmo1_3_431528, Mimgu:mgf010464m, Manes:cassava18927.valid.m1, Manes:cassava18926.valid.m1, Glyma:Glyma1_16281427, Cucsa:Cucsa.385790.1, Lot…
1350	Pp1s4_440V6.1	unchanged	unchanged	up	up	unchanged	up	up	up	up	unchanged	53	24	Manes:cassava8619.m1, Phypa:Pp1s220_23V6.1, Phypa:Pp1s4_440V6.1, Chlre:Chlre4_196335, Phypa:Pp1s100_198V6.1, Phypa:Pp1s100_198V6.2, Phypa:Pp1s258_22V6.1, Araly:Araly1_347017, Chlre:Chlre4_196237, Volca:Volca1_79831, Bradi:Bradi3g47550.1, Arath:AT3G26570.2, Arath:AT3G26570.1, Manes:cassava29211.valid.m1, Chlre:Chlre4_196438, Chlsp:Chlsp_141686, Chlsp:Chlsp_133070, Chlre:Chlre4_196464, Chlre:Chlre4…
1352	Pp1s117_91V6.1	unchanged	unchanged	unchanged	up	unchanged	unchanged	up	unchanged	up	unchanged	53	22	Zeama:Zeama_015159_P.01, Bradi:Bradi4g00990.2, Orysa:LOC_Os06g47260.1, Volca:Volca1_108963, Zeama:Zeama_131254_P.01, Zeama:Zeama_044999_P.01, Phypa:Pp1s117_91V6.1, Bradi:Bradi4g00990.1, Zeama:Zeama_131939_P.01, Phypa:Pp1s259_34V6.1, Araly:Araly1_492904, Bradi:Bradi1g33260.1, Bradi:Bradi1g12890.1, Arath:AT5G45130.1, Arath:AT4G19640.1, Araly:Araly1_494466, Chlre:Chlre4_81259, Mimgu:mgf012677m, Medt…
1357	Pp1s269_15V6.1	unchanged	unchanged	unchanged	up	unchanged	up	up	unchanged	up	up	53	24	Phypa:Pp1s269_14V6.3, Cyame:Cyame_CMQ010C, Volca:Volca1_75406, Bradi:Bradi2g22160.1, Zeama:Zeama_030167_P.01, Phypa:Pp1s165_131V6.1, Zeama:Zeama_117820_P.01, Zeama:Zeama_070360_P.01, Zeama:Zeama_084080_P.01, Arath:AT4G11150.1, Araly:Araly1_317662, Araly:Araly1_315014, Phypa:Pp1s269_15V6.1, Phypa:Pp1s68_127V6.1, Phypa:Pp1s269_14V6.2, Phypa:Pp1s269_14V6.1, Arath:AT3G08560.1, Araly:Araly1_489953, Ar…
1358	Pp1s89_179V6.1	unchanged	unchanged	unchanged	unchanged	unchanged	up	up	up	up	unchanged	52	22	Mimgu:mgf016174m, Cucsa:Cucsa.121160.3, Phypa:Pp1s271_80V6.1, Phypa:Pp1s89_179V6.1, Araly:Araly1_470065, Bradi:Bradi1g27230.1, Cucsa:Cucsa.121160.2, Arath:AT1G02090.1, Arath:AT1G02090.3, Arath:AT1G02090.2, Cucsa:Cucsa.121160.1, Chlsp:Chlsp_137951, Bradi:Bradi1g27230.2, Chlre:Chlre4_395753, Cucsa:Cucsa.121160.4, Cucsa:Cucsa.121160.5, Glyma:Glyma1_16300162, Mimgu:mgf014571m, Cucsa:Cucsa.121160.7, G…
1374	Pp1s77_252V6.1	unchanged	unchanged	down	unchanged	unchanged	down	unchanged	down	unchanged	unchanged	52	23	Zeama:Zeama_161337_P.01, Glyma:Glyma1_16307782, Phypa:Pp1s77_252V6.1, Phypa:Pp1s154_79V6.1, Volca:Volca1_103239, Phypa:Pp1s8410_2V6.1, Zeama:Zeama_003109_P.01, Araly:Araly1_348673, Phypa:Pp1s154_130V6.1, Phypa:Pp1s154_79V6.2, Araly:Araly1_487374, Glyma:Glyma1_16316579, Zeama:Zeama_138382_P.01, Araly:Araly1_481885, Bradi:Bradi1g03260.1, Arath:AT3G55870.1, Arath:AT2G29690.1, Arath:AT5G05730.1, Glym…
1381	Pp1s22_326V6.1	unchanged	unchanged	unchanged	up	unchanged	unchanged	up	unchanged	up	up	52	24	Poptr:POPTR_0010s25800.1, Orysa:LOC_Os07g33880.1, Orysa:LOC_Os07g33898.1, Orysa:LOC_Os07g33860.1, Phypa:Pp1s22_326V6.1, Phypa:Pp1s22_326V6.2, Ostlu:Ostlu_28038, Phypa:Pp1s6_198V6.1, Phypa:Pp1s2_415V6.1, Orysa:LOC_Os07g33921.1, Poptr:POPTR_0007s07730.1, Phypa:Pp1s74_73V6.1, Ostta:Ostta_29759, Araly:Araly1_915446, Phypa:Pp1s115_63V6.1, Poptr:POPTR_0005s09520.1, Ricco:Ricco_30208.m001105, Araly:Aral…
1381	Pp1s6_198V6.1	unchanged	unchanged	up	up	unchanged	up	up	up	up	up	52	24	Orysa:LOC_Os07g33921.1, Orysa:LOC_Os07g33880.1, Phypa:Pp1s22_326V6.1, Glyma:Glyma1_16270363, Orysa:LOC_Os07g33898.1, Ostlu:Ostlu_28038, Poptr:POPTR_0007s07730.1, Orysa:LOC_Os07g33860.1, Ostta:Ostta_29759, Phypa:Pp1s2_415V6.1, Poptr:POPTR_0010s25800.1, Mimgu:mgf014956m, Orysa:LOC_Os07g33997.1, Glyma:Glyma1_16271712, Ricco:Ricco_30208.m001105, Selmo:Selmo1_3_161986, Arath:AT4G14320.1, Phypa:Pp1s22_…
1384	Pp1s1_465V6.1	unchanged	unchanged	unchanged	up	unchanged	unchanged	up	unchanged	up	up	51	22	Glyma:Glyma1_16274480, Phypa:Pp1s97_82V6.1, Micp1:Micp1_59964, Glyma:Glyma1_16273859, Glyma:Glyma1_16273861, Medtr:Medtr_CT009511_16.2, Glyma:Glyma1_16308257, Manes:cassava36255.valid.m1, Glyma:Glyma1_16298591, Medtr:Medtr_AC161399_61.2, Manes:cassava28878.valid.m1, Manes:cassava30590.valid.m1, Mimgu:mgf002416m, Vitvi:GSVIVP00011841001, Poptr:POPTR_0016s00390.1, Micp2:Micp2_71678, Phypa:Pp1s199_8…
1391	Pp1s124_89V6.1	unchanged	unchanged	up	unchanged	unchanged	up	unchanged	unchanged	unchanged	unchanged	51	22	Bradi:Bradi1g66760.7, Phypa:Pp1s90_225V6.5, Chlsp:Chlsp_135820, Bradi:Bradi1g66760.8, Volca:Volca1_38241, Vitvi:GSVIVP00024284001, Bradi:Bradi1g66760.5, Chlre:Chlre4_144486, Zeama:Zeama_044974_P.01, Chlre:Chlre4_404396, Medtr:Medtr_AC144514_63.2, Chlsp:Chlsp_55921, Glyma:Glyma1_16283891, Glyma:Glyma1_16307873, Cucsa:Cucsa.136110.1, Cucsa:Cucsa.136110.2, Glyma:Glyma1_16285320, Cyame:Cyame_CMS095C,…
1391	Pp1s90_225V6.1	unchanged	unchanged	unchanged	down	unchanged	unchanged	down	unchanged	down	down	51	22	Vitvi:GSVIVP00018451001, Medtr:Medtr_AC144514_63.2, Bradi:Bradi1g66760.6, Bradi:Bradi1g66760.8, Bradi:Bradi1g66760.7, Chlre:Chlre4_144486, Ricco:Ricco_29751.m001903, Vitvi:GSVIVP00024284001, Bradi:Bradi1g66760.3, Volca:Volca1_38241, Bradi:Bradi1g66760.5, Zeama:Zeama_044974_P.01, Orysa:LOC_Os03g16570.1, Cyame:Cyame_CMS095C, Phypa:Pp1s90_225V6.1, Manes:cassava19439.valid.m1, Chlre:Chlre4_404396, Ch…
1392	Pp1s133_38V6.1	unchanged	unchanged	down	down	unchanged	unchanged	down	unchanged	down	unchanged	51	17	Ricco:Ricco_30147.m014148, Araly:Araly1_483695, Zeama:Zeama_052838_P.01, Vitvi:GSVIVP00037623001, Zeama:Zeama_149943_P.01, Zeama:Zeama_052814_P.01, Araly:Araly1_477157, Phypa:Pp1s140_12V6.1, Phypa:Pp1s133_38V6.1, Bradi:Bradi1g67940.1, Ricco:Ricco_30131.m006866, Cucsa:Cucsa.105930.1, Araly:Araly1_914037, Arath:AT2G45590.1, Arath:AT5G51770.1, Arath:AT4G25390.2, Arath:AT1G80870.1, Arath:AT4G25390.1,…
1394	Pp1s9_138V6.1	unchanged	unchanged	unchanged	down	unchanged	down	down	unchanged	unchanged	unchanged	51	15	Vitvi:GSVIVP00024356001, Arath:AT3G12570.3, Phypa:Pp1s403_50V6.1, Phypa:Pp1s156_36V6.1, Ricco:Ricco_30025.m000588, Zeama:Zeama_018189_P.01, Araly:Araly1_478613, Araly:Araly1_482753, Arath:AT3G12570.2, Phypa:Pp1s9_138V6.1, Zeama:Zeama_132009_P.01, Zeama:Zeama_114054_P.01, Arath:AT3G12570.4, Araly:Araly1_908113, Arath:AT5G02480.1, Arath:AT2G37570.2, Manes:cassava9077.m1, Cucsa:Cucsa.066090.2, Cucsa…
1398	Pp1s114_190V6.1	unchanged	unchanged	down	unchanged	unchanged	down	down	down	unchanged	unchanged	51	16	Ricco:Ricco_30131.m007256, Arath:AT2G41540.1, Zeama:Zeama_090747_P.01, Zeama:Zeama_173195_P.01, Zeama:Zeama_155348_P.01, Araly:Araly1_872155, Phypa:Pp1s114_190V6.1, Araly:Araly1_483232, Phypa:Pp1s323_18V6.3, Phypa:Pp1s323_18V6.1, Phypa:Pp1s323_18V6.2, Glyma:Glyma1_16313428, Ricco:Ricco_29344.m000105, Bradi:Bradi2g60390.2, Arath:AT2G41540.2, Arath:AT2G41540.3, Arath:AT3G07690.1, Bradi:Bradi2g21150…
1399	Pp1s87_184V6.1	unchanged	unchanged	down	down	unchanged	down	unchanged	down	unchanged	up	51	24	Micp1:Micp1_26454, Phypa:Pp1s80_60V6.2, Zeama:Zeama_067544_P.01, Glyma:Glyma1_16291144, Bradi:Bradi2g55590.1, Bradi:Bradi2g23900.1, Araly:Araly1_902736, Phypa:Pp1s87_184V6.1, Arath:AT2G36250.2, Arath:AT2G36250.1, Araly:Araly1_485646, Chlre:Chlre4_132433, Glyma:Glyma1_16314148, Bradi:Bradi5g09300.1, Manes:cassava6890.valid.m1, Cyame:Cyame_CMS004C, Glyma:Glyma1_16253402, Arath:AT3G52750.1, Cucsa:Cu…
1403	Pp1s347_24V6.1	unchanged	unchanged	unchanged	up	unchanged	unchanged	unchanged	unchanged	up	unchanged	52	25	Mimgu:mgf006735m, Sorbi:Sb01g015470.1, Cucsa:Cucsa.228420.1, Selmo:Selmo1_3_437527, Bradi:Bradi2g34440.2, Arath:AT1G66580.1, Selmo:Selmo1_3_126308, Chlre:Chlre4_195584, Sorbi:Sb04g008500.1, Zeama:Zeama_027451_P.01, Bradi:Bradi2g34440.3, Bradi:Bradi4g22070.1, Chlsp:Chlsp_32922, Vitvi:GSVIVP00006249001, Volca:Volca1_76448, Vitvi:GSVIVP00023920001, Zeama:Zeama_087233_P.01, Guith:Guith_NP_113493.1, C…
1408	Pp1s61_126V6.1	unchanged	unchanged	up	up	unchanged	up	up	unchanged	up	up	51	24	Poptr:POPTR_0009s11590.1, Ostlu:Ostlu_12468, Bradi:Bradi4g28010.1, Ostta:Ostta_8373, Vitvi:GSVIVP00024994001, Sorbi:Sb07g014850.1, Sorbi:Sb10g028930.1, Ricco:Ricco_29646.m001060, Selmo:Selmo1_3_152152, Selmo:Selmo1_3_271739, Zeama:Zeama_115939_P.01, Volca:Volca1_109434, Bradi:Bradi3g35220.1, Bradi:Bradi3g22940.1, Phypa:Pp1s102_139V6.1, Zeama:Zeama_102421_P.01, Phypa:Pp1s45_71V6.1, Poptr:POPTR_000…
1411	Pp1s56_10V6.1	unchanged	unchanged	down	unchanged	unchanged	down	unchanged	down	unchanged	up	52	26	Sorbi:Sb04g017430.1, Phypa:Pp1s47_153V6.1, Orysa:LOC_Os04g37580.1, Phypa:Pp1s13_366V6.1, Phypa:Pp1s56_10V6.1, Mimgu:mgf014554m, Phypa:Pp1s363_8V6.1, Bradi:Bradi3g43140.3, Ostta:Ostta_22154, Araly:Araly1_491614, Bradi:Bradi3g43140.1, Lotja:Lotja_AP006679_11.1, Araly:Araly1_891405, Medtr:Medtr_CR940307_17.2, Phypa:Pp1s322_28V6.1, Arath:AT4G31290.1, Arath:AT1G44790.1, Arath:AT5G26220.1, Cucsa:Cucsa.…
1412	Pp1s387_18V6.1	unchanged	unchanged	down	down	unchanged	down	down	unchanged	down	unchanged	51	16	Cucsa:Cucsa.048890.3, Arath:AT2G35155.1, Zeama:Zeama_078541_P.01, Arath:AT5G45030.2, Cucsa:Cucsa.048890.4, Bradi:Bradi5g21750.1, Cucsa:Cucsa.048890.1, Bradi:Bradi4g00270.1, Arath:AT5G45030.1, Arath:AT3G12950.1, Cucsa:Cucsa.048890.5, Cucsa:Cucsa.048890.6, Glyma:Glyma1_16271581, Sorbi:Sb06g028460.1, Mimgu:mgf013359m, Cucsa:Cucsa.048890.2, Glyma:Glyma1_16315275, Glyma:Glyma1_16268741, Cucsa:Cucsa.05…
1416	Pp1s203_5V6.1	unchanged	unchanged	unchanged	up	unchanged	up	up	unchanged	up	up	52	17	Araly:Araly1_871930, Orysa:LOC_Os05g04700.1, Sorbi:Sb03g011700.1, Orysa:LOC_Os07g44180.1, Phypa:Pp1s203_5V6.1, Sorbi:Sb01g034350.1, Sorbi:Sb03g011700.2, Glyma:Glyma1_16316423, Cucsa:Cucsa.166000.1, Orysa:LOC_Os03g17790.1, Phypa:Pp1s71_227V6.1, Cucsa:Cucsa.307130.1, Orysa:LOC_Os03g25460.1, Manes:cassava12866.valid.m1, Sorbi:Sb09g003060.1, Poptr:POPTR_0013s00340.5, Poptr:POPTR_0013s00340.2, Sorbi:S…
1416	Pp1s20_72V6.1	unchanged	up	up	up	up	up	up	up	up	up	52	17	Sorbi:Sb01g034350.1, Sorbi:Sb03g011700.1, Glyma:Glyma1_16316423, Orysa:LOC_Os03g25460.1, Phypa:Pp1s203_5V6.1, Orysa:LOC_Os03g17790.1, Cucsa:Cucsa.307130.1, Cucsa:Cucsa.166000.1, Sorbi:Sb03g011700.2, Phypa:Pp1s71_227V6.1, Glyma:Glyma1_16280199, Lotja:Lotja_AP006122_8.1, Araly:Araly1_871930, Orysa:LOC_Os05g04700.1, Poptr:POPTR_0013s00340.5, Poptr:POPTR_0013s00340.2, Glyma:Glyma1_16259030, Araly:Ara…
1416	Pp1s2_779V6.1	unchanged	unchanged	unchanged	up	unchanged	unchanged	up	unchanged	up	up	52	17	Phypa:Pp1s203_5V6.1, Bradi:Bradi2g36770.1, Orysa:LOC_Os03g17790.1, Sorbi:Sb03g011700.1, Phypa:Pp1s71_227V6.1, Orysa:LOC_Os03g25460.1, Sorbi:Sb03g011700.2, Orysa:LOC_Os05g04700.1, Vitvi:GSVIVP00018268001, Araly:Araly1_871930, Glyma:Glyma1_16316423, Bradi:Bradi1g20220.1, Poptr:POPTR_0005s00390.1, Mimgu:mgb000005m, Selmo:Selmo1_3_136629, Sorbi:Sb01g034350.1, Araly:Araly1_317449, Lotja:Lotja_AP006122…
1416	Pp1s71_227V6.1	unchanged	unchanged	up	up	unchanged	up	up	up	up	up	52	17	Orysa:LOC_Os03g25460.1, Vitvi:GSVIVP00018268001, Bradi:Bradi1g20220.1, Selmo:Selmo1_3_136629, Selmo:Selmo1_3_227480, Bradi:Bradi2g36770.1, Phypa:Pp1s203_5V6.1, Sorbi:Sb03g011700.1, Orysa:LOC_Os07g44180.1, Cucsa:Cucsa.166000.1, Phypa:Pp1s71_227V6.1, Orysa:LOC_Os03g17790.1, Cucsa:Cucsa.307130.1, Sorbi:Sb03g011700.2, Glyma:Glyma1_16280199, Medtr:Medtr_AC157894_56.2, Araly:Araly1_317449, Mimgu:mg0073…
1416	Pp1s76_119V6.1	unchanged	unchanged	unchanged	up	unchanged	unchanged	up	unchanged	up	up	52	17	Phypa:Pp1s76_119V6.1, Bradi:Bradi2g36770.1, Mimgu:mgb000005m, Zeama:Zeama_099984_P.01, Selmo:Selmo1_3_227480, Orysa:LOC_Os03g17790.1, Phypa:Pp1s71_227V6.1, Orysa:LOC_Os03g25460.1, Sorbi:Sb03g011700.1, Phypa:Pp1s203_5V6.1, Sorbi:Sb03g011700.2, Glyma:Glyma1_16280199, Cucsa:Cucsa.307130.1, Mimgu:mg007397m, Cucsa:Cucsa.166000.1, Sorbi:Sb09g002150.1, Glyma:Glyma1_16316423, Lotja:Lotja_AP006122_8.1, Or…
1417	Pp1s103_13V6.1	unchanged	unchanged	up	up	unchanged	up	up	up	up	up	52	23	Phypa:Pp1s6_409V6.4, Phypa:Pp1s6_409V6.1, Micp1:Micp1_56898, Glyma:Glyma1_16259303, Manes:cassava43765.valid.m1, Manes:cassava43766.valid.m1, Poptr:POPTR_0004s08460.1, Phypa:Pp1s6_409V6.2, Glyma:Glyma1_16282740, Manes:cassava37659.valid.m1, Glyma:Glyma1_16245797, Phypa:Pp1s6_409V6.3, Medtr:Medtr_CT573500_26.2, Poptr:POPTR_0009s09050.1, Araly:Araly1_485347, Poptr:POPTR_0001s30030.1, Phypa:Pp1s103_…
1417	Pp1s263_59V6.1	unchanged	unchanged	unchanged	up	unchanged	unchanged	up	unchanged	up	up	52	23	Vitvi:GSVIVP00004196001, Glyma:Glyma1_16296948, Sorbi:Sb04g028860.1, Glyma:Glyma1_16245797, Manes:cassava43765.valid.m1, Glyma:Glyma1_16282740, Phypa:Pp1s6_409V6.4, Manes:cassava43766.valid.m1, Manes:cassava6252.valid.m1, Medtr:Medtr_AC161405_16.2, Glyma:Glyma1_16259303, Phypa:Pp1s6_409V6.3, Phypa:Pp1s6_409V6.2, Poptr:POPTR_0017s02830.1, Medtr:Medtr_CT027662_38.2, Poptr:POPTR_0009s09050.1, Phypa:…
1417	Pp1s6_409V6.1	unchanged	unchanged	unchanged	up	unchanged	unchanged	up	unchanged	up	up	52	23	Glyma:Glyma1_16296948, Manes:cassava43765.valid.m1, Bradi:Bradi3g56930.2, Selmo:Selmo1_3_159101, Medtr:Medtr_CT027662_38.2, Glyma:Glyma1_16282740, Manes:cassava43766.valid.m1, Glyma:Glyma1_16259303, Glyma:Glyma1_16245797, Phypa:Pp1s6_409V6.3, Ricco:Ricco_29812.m000201, Phypa:Pp1s6_409V6.4, Manes:cassava37659.valid.m1, Medtr:Medtr_CT573500_26.2, Manes:cassava6252.valid.m1, Poptr:POPTR_0004s08460.1…
1420	Pp1s5_343V6.1	unchanged	unchanged	unchanged	down	unchanged	unchanged	down	unchanged	down	unchanged	51	16	Arath:AT2G27810.3, Araly:Araly1_912521, Zeama:Zeama_103678_P.01, Arath:AT4G38050.1, Arath:AT2G27810.2, Zeama:Zeama_171880_P.01, Ricco:Ricco_29991.m000660, Glyma:Glyma1_16284338, Cucsa:Cucsa.200030.1, Cucsa:Cucsa.260260.1, Bradi:Bradi2g55440.1, Orysa:LOC_Os07g30810.1, Bradi:Bradi1g27200.1, Glyma:Glyma1_16309408, Glyma:Glyma1_16304483, Glyma:Glyma1_16277024, Glyma:Glyma1_16243193, Manes:cassava1347…
1422	Pp1s196_72V6.1	unchanged	unchanged	unchanged	up	unchanged	up	up	unchanged	up	up	53	24	Zeama:Zeama_116408_P.01, Poptr:POPTR_0009s16120.1, Zeama:Zeama_024693_P.01, Zeama:Zeama_107269_P.01, Zeama:Zeama_162820_P.01, Poptr:POPTR_0016s00400.1, Glyma:Glyma1_16298590, Glyma:Glyma1_16274479, Phypa:Pp1s64_219V6.1, Phypa:Pp1s64_219V6.2, Phypa:Pp1s240_80V6.1, Phypa:Pp1s341_72V6.2, Glyma:Glyma1_16312143, Arath:AT4G17170.1, Phypa:Pp1s196_72V6.2, Phypa:Pp1s196_72V6.4, Araly:Araly1_493160, Phypa:…
1427	Pp1s192_73V6.1	unchanged	unchanged	unchanged	unchanged	unchanged	unchanged	unchanged	up	up	unchanged	51	18	Orysa:LOC_Os05g37910.1, Zeama:Zeama_067036_P.01, Araly:Araly1_906800, Mimgu:mgf008844m, Mimgu:mgf000970m, Orysa:LOC_Os05g21180.1, Orysa:LOC_Os05g21180.2, Poptr:POPTR_0006s09490.1, Orysa:LOC_Os01g63060.1, Orysa:LOC_Os05g37910.2, Phypa:Pp1s122_13V6.1, Ricco:Ricco_29751.m001820, Poptr:POPTR_0016s09980.1, Araly:Araly1_482800, Phypa:Pp1s210_85V6.1, Poptr:POPTR_0001s25350.1, Ricco:Ricco_27798.m000615, …
1429	Pp1s203_70V6.1	unchanged	unchanged	unchanged	down	unchanged	unchanged	down	unchanged	down	down	51	22	Glyma:Glyma1_16263707, Cucsa:Cucsa.197980.1, Cucsa:Cucsa.255520.1, Glyma:Glyma1_16259222, Glyma:Glyma1_16257878, Cucsa:Cucsa.387950.1, Manes:cassava7086.valid.m1, Micp1:Micp1_11930, Lotja:Lotja_AP004534_25.1, Glyma:Glyma1_16273970, Glyma:Glyma1_16302008, Vitvi:GSVIVP00016278001, Medtr:Medtr_AC198008_5.1, Manes:cassava46308.m1, Manes:cassava47103.m1, Medtr:Medtr_AC124217_24.2, Manes:cassava3294.m1…
1443	Pp1s66_220V6.1	unchanged	unchanged	unchanged	unchanged	unchanged	unchanged	unchanged	unchanged	unchanged	down	50	18	Araly:Araly1_477126, Vitvi:GSVIVP00030137001, Bradi:Bradi1g28950.5, Ricco:Ricco_30169.m006308, Bradi:Bradi1g00580.1, Volca:Volca1_71413, Bradi:Bradi1g28950.1, Zeama:Zeama_011070_P.01, Bradi:Bradi1g28950.6, Bradi:Bradi1g28950.2, Glyma:Glyma1_16300729, Bradi:Bradi1g28950.3, Bradi:Bradi1g28950.4, Cucsa:Cucsa.118490.1, Chlsp:Chlsp_12394, Glyma:Glyma1_16271501, Chlre:Chlre4_393915, Cucsa:Cucsa.134480.…
1454	Pp1s140_66V6.1	unchanged	unchanged	up	up	unchanged	up	up	unchanged	up	up	51	16	Orysa:LOC_Os03g15880.2, Medtr:Medtr_CT961056_31.2, Orysa:LOC_Os03g15880.1, Phypa:Pp1s24_60V6.2, Phypa:Pp1s90_156V6.1, Phypa:Pp1s277_20V6.1, Phypa:Pp1s187_72V6.1, Poptr:POPTR_0008s06460.1, Phypa:Pp1s49_196V6.1, Orysa:LOC_Os01g63420.3, Phypa:Pp1s211_131V6.2, Glyma:Glyma1_16285420, Selmo:Selmo1_3_11318, Poptr:POPTR_0010s20030.1, Ricco:Ricco_29610.m000411, Sorbi:Sb09g022040.1, Selmo:Selmo1_3_75487, P…
1454	Pp1s49_196V6.1	unchanged	unchanged	down	down	down	down	down	down	down	unchanged	51	16	Poptr:POPTR_0008s06460.1, Phypa:Pp1s187_72V6.1, Phypa:Pp1s24_60V6.1, Orysa:LOC_Os03g15880.3, Orysa:LOC_Os03g15880.2, Phypa:Pp1s24_60V6.2, Phypa:Pp1s90_156V6.1, Orysa:LOC_Os03g15880.1, Orysa:LOC_Os01g63420.3, Phypa:Pp1s49_196V6.1, Phypa:Pp1s49_196V6.2, Phypa:Pp1s140_66V6.1, Sorbi:Sb09g022040.1, Poptr:POPTR_0010s20030.1, Manes:cassava23692.valid.m1, Ricco:Ricco_29610.m000411, Glyma:Glyma1_16249877,…
1456	Pp1s159_14V6.1	unchanged	unchanged	unchanged	up	unchanged	unchanged	up	unchanged	up	up	50	20	Vitvi:GSVIVP00030428001, Mimgu:mgf006008m, Glyma:Glyma1_16281751, Araly:Araly1_471699, Cucsa:Cucsa.283200.1, Cucsa:Cucsa.283200.2, Manes:cassava6082.valid.m1, Manes:cassava6080.valid.m1, Micp2:Micp2_103532, Orysa:LOC_Os01g02890.1, Sorbi:Sb09g027850.1, Poptr:POPTR_0010s12770.1, Ostlu:Ostlu_3295, Poptr:POPTR_0008s12500.1, Selmo:Selmo1_3_92791, Zeama:Zeama_046843_P.01, Phypa:Pp1s159_14V6.1, Zeama:Ze…
1461	Pp1s17_366V6.1	unchanged	unchanged	down	down	unchanged	down	unchanged	down	down	unchanged	51	19	Zeama:Zeama_146723_P.01, Phypa:Pp1s228_14V6.1, Zeama:Zeama_173014_P.01, Mimgu:mgf002878m, Phypa:Pp1s17_366V6.1, Arath:AT1G60690.1, Araly:Araly1_893470, Mimgu:mgf001615m, Araly:Araly1_475258, Arath:AT1G60730.1, Bradi:Bradi2g36160.1, Chlsp:Chlsp_35254, Bradi:Bradi3g48190.1, Manes:cassava18568.valid.m1, Manes:cassava20913.m1, Cucsa:Cucsa.094880.1, Glyma:Glyma1_16272813, Araly:Araly1_475260, Poptr:PO…
1470	Pp1s214_61V6.1	unchanged	unchanged	unchanged	up	unchanged	unchanged	up	unchanged	up	up	51	23	Mimgu:mgf010308m, Selmo:Selmo1_3_81096, Ostta:Ostta_31947, Mimgu:mgf012139m, Medtr:Medtr_AC148405_51.2, Phypa:Pp1s284_23V6.1, Ostlu:Ostlu_28884, Ostlu:Ostlu_24099, Orysa:LOC_Os08g20544.1, Orysa:LOC_Os04g55220.1, Poptr:POPTR_0025s00670.1, Ostta:Ostta_23300, Selmo:Selmo1_3_77428, Poptr:POPTR_0018s01970.1, Ricco:Ricco_29848.m004598, Poptr:POPTR_0006s06270.1, Ricco:Ricco_27394.m000357, Vitvi:GSVIVP00…
1472	Pp1s101_203V6.1	unchanged	unchanged	up	up	unchanged	up	up	unchanged	up	unchanged	50	16	Poptr:POPTR_0005s06590.1, Glyma:Glyma1_16260448, Ricco:Ricco_29739.m003739, Orysa:LOC_Os12g36750.2, Orysa:LOC_Os12g33194.1, Orysa:LOC_Os12g36750.1, Ricco:Ricco_29992.m001418, Poptr:POPTR_0007s04320.1, Poptr:POPTR_0005s06630.1, Poptr:POPTR_0006s14250.1, Poptr:POPTR_0007s04320.2, Arath:AT5G64020.1, Vitvi:GSVIVP00019316001, Sorbi:Sb02g024150.1, Glyma:Glyma1_16304521, Selmo:Selmo1_3_113525, Sorbi:Sb0…
1474	Pp1s181_57V6.1	unchanged	up	up	up	unchanged	unchanged	up	unchanged	unchanged	unchanged	50	17	Sorbi:Sb07g025770.1, Selmo:Selmo1_3_43474, Ricco:Ricco_30147.m014392, Glyma:Glyma1_16274588, Selmo:Selmo1_3_270236, Selmo:Selmo1_3_437681, Selmo:Selmo1_3_75093, Selmo:Selmo1_3_75188, Zeama:Zeama_048129_P.01, Vitvi:GSVIVP00018061001, Glyma:Glyma1_16270439, Bradi:Bradi3g41600.1, Phypa:Pp1s181_57V6.2, Arath:AT5G61820.1, Phypa:Pp1s181_57V6.1, Araly:Araly1_496351, Phypa:Pp1s181_57V6.5, Phypa:Pp1s181_5…
1476	Pp1s36_16V6.1	unchanged	unchanged	unchanged	up	unchanged	unchanged	up	unchanged	up	up	51	22	Phypa:Pp1s36_16V6.1, Ricco:Ricco_27504.m000638, Phypa:Pp1s36_16V6.2, Phypa:Pp1s26_107V6.1, Phypa:Pp1s9_129V6.2, Phypa:Pp1s363_39V6.1, Poptr:POPTR_0015s09450.1, Glyma:Glyma1_16309201, Arath:AT2G42490.1, Glyma:Glyma1_16246949, Araly:Araly1_903619, Phypa:Pp1s178_54V6.1, Phypa:Pp1s9_129V6.1, Cyame:Cyame_CMT003C, Bradi:Bradi5g13350.1, Bradi:Bradi5g13350.2, Cucsa:Cucsa.196540.2, Cucsa:Cucsa.196540.1, C…
1483	Pp1s12_215V6.1	unchanged	unchanged	up	down	unchanged	up	unchanged	up	unchanged	down	50	25	Chlsp:Chlsp_59679, Phypa:Pp1s553_2V6.1, Sorbi:Sb02g025700.1, Ostta:Ostta_21325, Poptr:POPTR_0006s14080.1, Mimgu:mgf014295m, Bradi:Bradi4g31220.2, Chlre:Chlre4_188610, Chlre:Chlre4_160392, Cucsa:Cucsa.141990.2, Chlsp:Chlsp_54241, Selmo:Selmo1_3_270691, Ricco:Ricco_29739.m003715, Cucsa:Cucsa.141990.1, Glyma:Glyma1_16275191, Sorbi:Sb10g006450.1, Cyame:Cyame_CMS188C, Vitvi:GSVIVP00016397001, Sorbi:Sb…
1483	Pp1s12_216V6.1	unchanged	unchanged	up	down	unchanged	up	unchanged	up	unchanged	down	50	25	Ostta:Ostta_21325, Cucsa:Cucsa.141990.2, Chlre:Chlre4_160392, Poptr:POPTR_0018s07410.2, Bradi:Bradi4g31220.1, Arath:AT5G20720.2, Poptr:POPTR_0018s07410.1, Bradi:Bradi4g31220.2, Chlre:Chlre4_188610, Chlsp:Chlsp_59679, Cucsa:Cucsa.141990.1, Poptr:POPTR_0006s14080.1, Chlsp:Chlsp_54241, Sorbi:Sb10g006450.1, Mimgu:mgf000708m, Cyame:Cyame_CMS188C, Sorbi:Sb02g025700.1, Sorbi:Sb04g035040.1, Vitvi:GSVIVP0…
1486	Pp1s139_65V6.1	unchanged	unchanged	up	up	unchanged	up	up	up	up	unchanged	50	16	Ricco:Ricco_29883.m001982, Zeama:Zeama_030350_P.01, Glyma:Glyma1_16278466, Ricco:Ricco_29844.m003193, Poptr:POPTR_0008s15960.1, Poptr:POPTR_0010s09080.1, Selmo:Selmo1_3_71285, Sorbi:Sb01g005190.1, Zeama:Zeama_110681_P.01, Sorbi:Sb02g004630.1, Sorbi:Sb01g021880.1, Volca:Volca1_89362, Glyma:Glyma1_16248249, Phypa:Pp1s59_101V6.1, Phypa:Pp1s39_369V6.1, Phypa:Pp1s39_369V6.2, Phypa:Pp1s1_91V6.1, Phypa:…
1488	Pp1s13_344V6.1	unchanged	unchanged	unchanged	up	unchanged	unchanged	up	unchanged	up	unchanged	50	21	Volca:Volca1_121660, Micp2:Micp2_54949, Glyma:Glyma1_16266575, Phypa:Pp1s13_344V6.1, Manes:cassava40201.m1, Glyma:Glyma1_16250754, Micp1:Micp1_37743, Micp1:Micp1_18591, Chlsp:Chlsp_34835, Phypa:Pp1s30_90V6.1, Ostlu:Ostlu_87902, Phypa:Pp1s47_118V6.1, Orysa:LOC_Os03g01570.2, Phypa:Pp1s444_3V6.1, Micp2:Micp2_99400, Phypa:Pp1s28_287V6.1, Orysa:LOC_Os03g01570.1, Phypa:Pp1s53_245V6.1, Mimgu:mgf013398m,…
1488	Pp1s45_30V6.1	unchanged	unchanged	up	unchanged	unchanged	up	unchanged	up	unchanged	unchanged	50	21	Manes:cassava40201.m1, Chlsp:Chlsp_34835, Glyma:Glyma1_16266575, Glyma:Glyma1_16250754, Micp1:Micp1_37743, Micp1:Micp1_18591, Phypa:Pp1s13_344V6.1, Volca:Volca1_104839, Orysa:LOC_Os03g01570.2, Phypa:Pp1s47_118V6.1, Phypa:Pp1s61_103V6.1, Phypa:Pp1s444_3V6.1, Orysa:LOC_Os03g01570.1, Phypa:Pp1s28_290V6.2, Micp2:Micp2_54949, Micp2:Micp2_99400, Phypa:Pp1s28_287V6.1, Phypa:Pp1s28_290V6.1, Phypa:Pp1s45_…
1489	Pp1s164_64V6.1	unchanged	unchanged	unchanged	up	unchanged	unchanged	up	unchanged	up	up	50	24	Arath:AT5G09490.1, Phypa:Pp1s91_124V6.1, Phypa:Pp1s13_413V6.1, Mimgu:mgf013858m, Phypa:Pp1s47_42V6.1, Cucsa:Cucsa.383840.1, Phypa:Pp1s164_64V6.1, Arath:AT5G09500.1, Phypa:Pp1s223_96V6.1, Araly:Araly1_861345, Araly:Araly1_494640, Araly:Araly1_487766, Chlsp:Chlsp_48682, Bradi:Bradi1g55280.1, Bradi:Bradi1g05340.1, Cucsa:Cucsa.254920.1, Mimgu:mgf006120m, Glyma:Glyma1_16269965, Micp2:Micp2_89585, Mane…
1490	Pp1s14_47V6.1	unchanged	unchanged	down	unchanged	unchanged	down	unchanged	down	unchanged	unchanged	50	17	Phypa:Pp1s50_200V6.1, Medtr:Medtr_AC169076_3.2, Sorbi:Sb03g037470.1, Glyma:Glyma1_16250167, Araly:Araly1_481549, Poptr:POPTR_0016s03290.1, Manes:cassava13090.valid.m1, Mimgu:mgf016399m, Cucsa:Cucsa.142590.1, Phypa:Pp1s242_68V6.1, Arath:AT2G26770.1, Ricco:Ricco_30180.m001023, Araly:Araly1_483142, Medtr:Medtr_CR954185_54.2, Ricco:Ricco_29785.m000967, Araly:Araly1_324161, Phypa:Pp1s92_105V6.1, Phypa…
1490	Pp1s242_68V6.1	unchanged	unchanged	unchanged	unchanged	unchanged	down	down	unchanged	unchanged	unchanged	50	17	Phypa:Pp1s225_33V6.1, Manes:cassava30990.valid.m1, Araly:Araly1_483142, Manes:cassava13090.valid.m1, Poptr:POPTR_0016s03290.1, Phypa:Pp1s50_200V6.1, Medtr:Medtr_CR954185_54.2, Phypa:Pp1s242_68V6.1, Ricco:Ricco_29785.m000967, Selmo:Selmo1_3_110449, Ricco:Ricco_30180.m001023, Araly:Araly1_324161, Medtr:Medtr_AC169076_3.2, Mimgu:mgf007878m, Phypa:Pp1s92_105V6.1, Mimgu:mgf016399m, Cucsa:Cucsa.358510.…
1490	Pp1s50_200V6.1	unchanged	unchanged	unchanged	unchanged	unchanged	down	down	down	down	unchanged	50	17	Glyma:Glyma1_16290679, Manes:cassava30990.valid.m1, Manes:cassava18011.valid.m1, Zeama:Zeama_062491_P.01, Phypa:Pp1s242_68V6.1, Glyma:Glyma1_16313326, Manes:cassava13090.valid.m1, Poptr:POPTR_0016s03290.1, Medtr:Medtr_CR954185_54.2, Glyma:Glyma1_16252564, Ricco:Ricco_29785.m000967, Phypa:Pp1s50_200V6.1, Ricco:Ricco_30180.m001023, Araly:Araly1_324161, Phypa:Pp1s225_33V6.1, Mimgu:mgf007878m, Glyma:…
1494	Pp1s364_42V6.1	unchanged	unchanged	unchanged	down	unchanged	unchanged	down	unchanged	down	unchanged	50	24	Orysa:LOC_Os02g33430.1, Bradi:Bradi3g45130.1, Glyma:Glyma1_16249180, Arath:AT5G22220.3, Arath:AT5G22220.2, Poptr:POPTR_0009s16350.1, Cyame:Cyame_CMT067C, Bradi:Bradi4g42050.1, Cucsa:Cucsa.185850.2, Sorbi:Sb08g003670.1, Chlre:Chlre4_206364, Cucsa:Cucsa.185850.1, Chlsp:Chlsp_138406, Mimgu:mgf018602m, Mimgu:mgf014795m, Manes:cassava31671.valid.m1, Glyma:Glyma1_16287019, Glyma:Glyma1_16279064, Ostlu:…
1523	Pp1s41_242V6.1	unchanged	unchanged	up	up	unchanged	up	up	up	up	up	49	23	Micp2:Micp2_84198, Phypa:Pp1s10_323V6.1, Arath:AT5G18280.1, Phypa:Pp1s10_323V6.3, Orysa:LOC_Os07g48430.3, Phypa:Pp1s539_4V6.1, Arath:AT3G04080.1, Phypa:Pp1s539_4V6.2, Araly:Araly1_909838, Mimgu:mgf007656m, Araly:Araly1_477668, Phypa:Pp1s41_242V6.1, Bradi:Bradi1g17490.2, Bradi:Bradi1g17490.1, Arath:AT5G18280.2, Micp1:Micp1_32900, Phypa:Pp1s10_323V6.4, Medtr:Medtr_AC123593_14.2, Orysa:LOC_Os07g4843…
1525	Pp1s113_75V6.1	unchanged	unchanged	down	down	unchanged	down	down	down	down	unchanged	49	24	Vitvi:GSVIVP00018059001, Selmo:Selmo1_3_118883, Bradi:Bradi1g36570.2, Glyma:Glyma1_16301537, Bradi:Bradi1g36570.1, Arath:AT5G51050.1, Carpa:CARPA_evm.TU.contig_38118.2, Glyma:Glyma1_16313035, Chlsp:Chlsp_27595, Glyma:Glyma1_16247290, Chlre:Chlre4_169342, Cyame:Cyame_CMT592C, Chlsp:Chlsp_133793, Cucsa:Cucsa.123980.1, Lotja:Lotja_AP004932_10.1, Glyma:Glyma1_16269511, Glyma:Glyma1_16260527, Glyma:Gl…
1526	Pp1s167_20V6.1	unchanged	unchanged	down	unchanged	unchanged	down	unchanged	down	unchanged	up	49	18	Poptr:POPTR_0005s27920.1, Ricco:Ricco_30170.m013807, Orysa:LOC_Os08g25720.1, Glyma:Glyma1_16315109, Sorbi:Sb10g012750.1, Zeama:Zeama_106933_P.01, Medtr:Medtr_AC202461_7.1, Orysa:LOC_Os02g48360.2, Manes:cassava18650.valid.m1, Lotja:Lotja_AP006425_26.1, Manes:cassava23934.valid.m1, Mimgu:mgf015122m, Mimgu:mgf010239m, Orysa:LOC_Os02g48360.1, Poptr:POPTR_0002s00490.2, Orysa:LOC_Os06g22060.5, Orysa:LO…
1527	Pp1s109_214V6.1	unchanged	unchanged	unchanged	up	unchanged	unchanged	up	unchanged	up	unchanged	49	16	Orysa:LOC_Os02g50550.1, Selmo:Selmo1_3_77824, Mimgu:mgf007052m, Medtr:Medtr_AC159185_30.2, Poptr:POPTR_0003s00930.1, Orysa:LOC_Os06g13820.2, Orysa:LOC_Os08g32920.1, Orysa:LOC_Os06g13820.1, Poptr:POPTR_0004s23690.1, Poptr:POPTR_0004s23690.2, Selmo:Selmo1_3_171046, Ricco:Ricco_29910.m000942, Poptr:POPTR_0019s09670.1, Ricco:Ricco_29609.m000609, Zeama:Zeama_157462_P.01, Vitvi:GSVIVP00032031001, Sorbi…
1533	Pp1s93_178V6.1	unchanged	unchanged	up	up	unchanged	unchanged	unchanged	up	unchanged	unchanged	49	25	Phypa:Pp1s81_161V6.1, Manes:cassava24829.valid.m1, Chlre:Chlre4_136856, Micp1:Micp1_5614, Manes:cassava42984.valid.m1, Medtr:Medtr_AC141923_42.2, Phypa:Pp1s280_23V6.1, Medtr:Medtr_AC149600_37.2, Mimgu:mgf016441m, Orysa:LOC_Os03g21550.1, Micp2:Micp2_78847, Mimgu:mgf002234m, Mimgu:mgf000214m, Vitvi:GSVIVP00023929001, Sorbi:Sb02g043080.2, Ricco:Ricco_29976.m000511, Orysa:LOC_Os07g48300.1, Orysa:LOC_…
1535	Pp1s242_66V6.1	unchanged	unchanged	unchanged	unchanged	unchanged	down	unchanged	down	unchanged	up	49	24	Cyame:Cyame_CMN085C, Volca:Volca1_105711, Vitvi:GSVIVP00024062001, Orysa:LOC_Os03g18310.3, Cucsa:Cucsa.139330.1, Medtr:Medtr_CU137655_11.1, Manes:cassava43159.valid.m1, Glyma:Glyma1_16284826, Orysa:LOC_Os03g18310.1, Glyma:Glyma1_16296727, Medtr:Medtr_AC150647_1.2, Mimgu:mgf003431m, Medtr:Medtr_CU137655_9.1, Selmo:Selmo1_3_132820, Sorbi:Sb09g004780.1, Micp1:Micp1_3089, Micp2:Micp2_78129, Ostlu:Ost…
1540	Pp1s158_19V6.1	unchanged	unchanged	unchanged	unchanged	unchanged	unchanged	unchanged	unchanged	unchanged	down	49	24	Bradi:Bradi2g01430.4, Ostlu:Ostlu_2616, Ricco:Ricco_30147.m014384, Mimgu:mgf003695m, Micp2:Micp2_67567, Orysa:LOC_Os04g32950.3, Orysa:LOC_Os04g32950.1, Orysa:LOC_Os04g32950.2, Poptr:POPTR_0015s12070.1, Ostta:Ostta_5069, Poptr:POPTR_0012s11290.1, Poptr:POPTR_0001s12690.1, Bradi:Bradi2g01430.3, Sorbi:Sb06g015020.4, Sorbi:Sb06g015020.1, Araly:Araly1_496347, Phypa:Pp1s158_18V6.1, Vitvi:GSVIVP00006229…
1542	Pp1s60_274V6.1	unchanged	unchanged	unchanged	up	unchanged	unchanged	up	unchanged	up	up	49	21	Phypa:Pp1s159_85V6.3, Sorbi:Sb03g000590.1, Micp2:Micp2_108295, Lotja:Lotja_AP006405_10.1, Micp1:Micp1_40281, Manes:cassava43683.valid.m1, Manes:cassava32292.m1, Manes:cassava32125.m1, Manes:cassava17647.valid.m1, Manes:cassava30618.valid.m1, Mimgu:mgf013156m, Mimgu:mgf002358m, Poptr:POPTR_0015s09150.1, Sorbi:Sb03g002090.1, Poptr:POPTR_0012s09030.1, Orysa:LOC_Os01g11230.1, Orysa:LOC_Os01g13420.1, …
1543	Pp1s92_53V6.1	unchanged	unchanged	unchanged	down	unchanged	unchanged	down	unchanged	down	unchanged	49	23	Orysa:LOC_Os01g16970.2, Mimgu:mgf011840m, Medtr:Medtr_AC202467_20.1, Glyma:Glyma1_16315326, Manes:cassava1616.valid.m1, Glyma:Glyma1_16268775, Cucsa:Cucsa.152660.4, Micp1:Micp1_7713, Micp2:Micp2_89045, Ricco:Ricco_28842.m000929, Orysa:LOC_Os01g16970.1, Phypa:Pp1s92_53V6.1, Ostlu:Ostlu_7884, Orysa:LOC_Os01g16970.3, Cucsa:Cucsa.152660.5, Cucsa:Cucsa.152660.6, Ricco:Ricco_29950.m001160, Chlre:Chlre4…
1550	Pp1s318_10V6.1	unchanged	unchanged	unchanged	up	unchanged	unchanged	up	unchanged	up	up	49	22	Zeama:Zeama_070138_P.01, Micp2:Micp2_79766, Glyma:Glyma1_16261670, Medtr:Medtr_CU012043_25.2, Lotja:Lotja_AP006125_7.1, Manes:cassava38227.valid.m1, Micp1:Micp1_23437, Medtr:Medtr_AC148348_15.2, Manes:cassava35314.valid.m1, Manes:cassava42676.valid.m1, Volca:Volca1_82851, Orysa:LOC_Os02g54780.1, Poptr:POPTR_0014s02950.1, Mimgu:mgf006358m, Mimgu:mgf012291m, Orysa:LOC_Os02g08190.1, Poptr:POPTR_0009…
1553	Pp1s19_295V6.1	unchanged	unchanged	down	unchanged	unchanged	down	down	down	down	unchanged	49	20	Poptr:POPTR_0018s14920.1, Mimgu:mgf014197m, Glyma:Glyma1_16276558, Poptr:POPTR_0019s08450.1, Orysa:LOC_Os10g35110.2, Mimgu:mgf010248m, Orysa:LOC_Os07g48160.1, Orysa:LOC_Os10g35110.1, Orysa:LOC_Os10g35110.3, Selmo:Selmo1_3_83268, Cucsa:Cucsa.144010.2, Araly:Araly1_487670, Phypa:Pp1s19_295V6.1, Araly:Araly1_486071, Ricco:Ricco_29681.m001369, Ricco:Ricco_29729.m002350, Cucsa:Cucsa.144010.1, Arath:AT…
1567	Pp1s28_136V6.1	unchanged	unchanged	down	unchanged	unchanged	down	unchanged	down	unchanged	unchanged	49	14	Ricco:Ricco_29974.m000233, Poptr:POPTR_0008s11990.1, Cucsa:Cucsa.199070.1, Mimgu:mgf004049m, Mimgu:mgf013641m, Ricco:Ricco_27524.m000288, Poptr:POPTR_0012s05320.1, Poptr:POPTR_0010s13420.1, Poptr:POPTR_0015s03670.1, Vitvi:GSVIVP00030344001, Selmo:Selmo1_3_420431, Cucsa:Cucsa.283530.2, Zeama:Zeama_141003_P.01, Arath:AT3G02555.1, Sorbi:Sb03g008990.1, Zeama:Zeama_128518_P.01, Phypa:Pp1s9_285V6.1, Ar…
1568	Pp1s14_151V6.1	unchanged	unchanged	down	down	unchanged	down	unchanged	unchanged	unchanged	unchanged	49	22	Mimgu:mgf021400m, Orysa:LOC_Os01g18660.1, Poptr:POPTR_0013s00400.1, Micp1:Micp1_55421, Sorbi:Sb03g011840.1, Micp2:Micp2_69596, Orysa:LOC_Os01g18640.1, Orysa:LOC_Os01g18640.2, Manes:cassava33067.m1, Poptr:POPTR_0005s00480.1, Phypa:Pp1s14_151V6.1, Manes:cassava17685.valid.m1, Selmo:Selmo1_3_413706, Selmo:Selmo1_3_232064, Phypa:Pp1s62_221V6.1, Arath:AT5G26600.1, Araly:Araly1_489502, Araly:Araly1_486…
1568	Pp1s62_221V6.1	unchanged	unchanged	down	unchanged	unchanged	down	unchanged	down	down	unchanged	49	22	Manes:cassava39404.m1, Manes:cassava17685.valid.m1, Mimgu:mgf011753m, Micp2:Micp2_69596, Micp1:Micp1_55421, Orysa:LOC_Os01g18640.2, Lotja:Lotja_AP006121_1.1, Mimgu:mgf021400m, Medtr:Medtr_AC166315_9.2, Orysa:LOC_Os01g18660.1, Manes:cassava15226.m1, Selmo:Selmo1_3_413706, Poptr:POPTR_0013s00400.1, Glyma:Glyma1_16253803, Glyma:Glyma1_16314545, Phypa:Pp1s62_221V6.1, Ricco:Ricco_30076.m004554, Phypa:…
1569	Pp1s15_348V6.1	unchanged	unchanged	unchanged	up	unchanged	unchanged	up	unchanged	up	up	51	19	Cucsa:Cucsa.011340.1, Mimgu:mgf021370m, Phypa:Pp1s358_17V6.2, Sorbi:Sb03g031970.1, Phypa:Pp1s65_214V6.1, Vitvi:GSVIVP00020688001, Glyma:Glyma1_16311424, Cucsa:Cucsa.044990.1, Phypa:Pp1s240_29V6.1, Vitvi:GSVIVP00006882001, Araly:Araly1_312224, Sorbi:Sb09g005120.1, Phypa:Pp1s32_273V6.1, Selmo:Selmo1_3_89551, Zeama:Zeama_152057_P.01, Phypa:Pp1s358_17V6.1, Glyma:Glyma1_16298465, Zeama:Zeama_074819_P.…
1569	Pp1s240_29V6.1	unchanged	unchanged	unchanged	up	unchanged	unchanged	up	unchanged	up	up	51	19	Chlsp:Chlsp_141408, Glyma:Glyma1_16311424, Araly:Araly1_312224, Phypa:Pp1s358_17V6.2, Sorbi:Sb09g005120.1, Vitvi:GSVIVP00020688001, Phypa:Pp1s65_214V6.1, Phypa:Pp1s62_57V6.1, Sorbi:Sb03g031970.1, Phypa:Pp1s240_29V6.1, Vitvi:GSVIVP00006882001, Phypa:Pp1s32_273V6.1, Manes:cassava30136.valid.m1, Glyma:Glyma1_16258739, Zeama:Zeama_152057_P.01, Micp1:Micp1_4179, Phypa:Pp1s358_17V6.1, Mimgu:mgf021370m,…
1569	Pp1s32_273V6.1	unchanged	unchanged	down	unchanged	unchanged	down	unchanged	down	unchanged	unchanged	51	19	Sorbi:Sb09g005120.1, Phypa:Pp1s358_17V6.2, Mimgu:mgf021370m, Vitvi:GSVIVP00020688001, Phypa:Pp1s65_214V6.1, Bradi:Bradi2g34350.1, Selmo:Selmo1_3_89551, Chlsp:Chlsp_141408, Sorbi:Sb03g031970.1, Zeama:Zeama_152057_P.01, Phypa:Pp1s240_29V6.1, Cucsa:Cucsa.011340.1, Phypa:Pp1s358_17V6.1, Vitvi:GSVIVP00006882001, Phypa:Pp1s32_273V6.1, Cucsa:Cucsa.044990.1, Glyma:Glyma1_16298465, Glyma:Glyma1_16311424, …
1576	Pp1s56_236V6.1	unchanged	unchanged	up	unchanged	unchanged	up	unchanged	up	unchanged	down	49	23	Cucsa:Cucsa.387780.1, Ostta:Ostta_19977, Poptr:POPTR_0006s15880.1, Zeama:Zeama_083836_P.01, Selmo:Selmo1_3_418417, Ostlu:Ostlu_88630, Ricco:Ricco_28708.m000178, Poptr:POPTR_0002s25120.1, Ricco:Ricco_29912.m005417, Poptr:POPTR_0018s06660.1, Volca:Volca1_77490, Sorbi:Sb01g039570.1, Selmo:Selmo1_3_92995, Sorbi:Sb01g010060.1, Vitvi:GSVIVP00016614001, Vitvi:GSVIVP00013655001, Vitvi:GSVIVP00004435001, …
1580	Pp1s540_10V6.1	unchanged	unchanged	unchanged	up	unchanged	unchanged	up	unchanged	up	up	49	16	Poptr:POPTR_0008s05570.1, Zeama:Zeama_036120_P.01, Cucsa:Cucsa.255490.1, Poptr:POPTR_0009s03580.1, Zeama:Zeama_115730_P.01, Ricco:Ricco_30003.m000333, Poptr:POPTR_0010s21160.1, Ricco:Ricco_29981.m000597, Sorbi:Sb07g023440.1, Ricco:Ricco_28329.m000063, Vitvi:GSVIVP00024340001, Phypa:Pp1s104_54V6.1, Cucsa:Cucsa.213850.1, Phypa:Pp1s534_1V6.2, Cucsa:Cucsa.120740.1, Phypa:Pp1s534_1V6.3, Phypa:Pp1s104_…
1584	Pp1s225_50V6.1	unchanged	unchanged	unchanged	down	unchanged	unchanged	down	unchanged	unchanged	unchanged	49	20	Araly:Araly1_489231, Manes:cassava39920.m1, Mimgu:mgf008933m, Medtr:Medtr_AC130801_44.2, Orysa:LOC_Os01g70320.1, Araly:Araly1_485239, Phypa:Pp1s225_46V6.1, Mimgu:mgf003853m, Phypa:Pp1s174_40V6.1, Phypa:Pp1s225_50V6.1, Phypa:Pp1s174_118V6.1, Poptr:POPTR_0003s16260.1, Ostlu:Ostlu_94054, Cucsa:Cucsa.349250.1, Poptr:POPTR_0012s10720.1, Poptr:POPTR_0001s13160.1, Arath:AT3G48860.2, Araly:Araly1_340666,…
1591	Pp1s34_360V6.1	unchanged	unchanged	unchanged	down	unchanged	unchanged	down	unchanged	down	unchanged	49	25	Glyma:Glyma1_16261317, Poptr:POPTR_0009s12200.1, Glyma:Glyma1_16254441, Manes:cassava7799.valid.m1, Glyma:Glyma1_16286380, Glyma:Glyma1_16283614, Lotja:Lotja_AP004942_13.1, Manes:cassava11786.valid.m1, Medtr:Medtr_AC121244_41.2, Manes:cassava11785.valid.m1, Poptr:POPTR_0004s16470.2, Mimgu:mgf010065m, Micp2:Micp2_104818, Medtr:Medtr_AC140722_27.2, Micp1:Micp1_45384, Medtr:Medtr_CU024875_35.2, Orys…
1600	Pp1s197_89V6.1	unchanged	unchanged	unchanged	down	unchanged	unchanged	down	unchanged	down	down	48	23	Ricco:Ricco_30170.m014223, Orysa:LOC_Os07g38110.2, Cucsa:Cucsa.120750.2, Poptr:POPTR_0005s25300.1, Orysa:LOC_Os07g38110.1, Orysa:LOC_Os02g40080.1, Ostta:Ostta_19475, Glyma:Glyma1_16265702, Ostlu:Ostlu_33348, Glyma:Glyma1_16292554, Poptr:POPTR_0019s13630.1, Cucsa:Cucsa.120750.1, Poptr:POPTR_0002s03320.2, Bradi:Bradi3g48710.1, Poptr:POPTR_0002s03320.1, Poptr:POPTR_0005s25300.2, Ricco:Ricco_29983.m0…
1604	Pp1s91_182V6.1	unchanged	unchanged	unchanged	up	unchanged	up	up	unchanged	up	unchanged	49	25	Poptr:POPTR_0002s03280.1, Sorbi:Sb04g006830.1, Ostta:Ostta_27912, Araly:Araly1_494702, Ostlu:Ostlu_34331, Orysa:LOC_Os06g40560.1, Selmo:Selmo1_3_171164, Poptr:POPTR_0004s16600.1, Poptr:POPTR_0005s25320.1, Ricco:Ricco_30170.m014093, Ricco:Ricco_30170.m014092, Poptr:POPTR_0009s12330.1, Vitvi:GSVIVP00036330001, Vitvi:GSVIVP00014552001, Sorbi:Sb10g023770.1, Volca:Volca1_105106, Zeama:Zeama_074037_P.0…
1614	Pp1s450_22V6.1	unchanged	unchanged	unchanged	down	unchanged	unchanged	unchanged	down	down	unchanged	48	23	Ostta:Ostta_26943, Arath:AT5G46110.1, Vitvi:GSVIVP00003047001, Ostlu:Ostlu_18149, Glyma:Glyma1_16268468, Poptr:POPTR_0008s09470.1, Poptr:POPTR_0004s04860.1, Poptr:POPTR_0011s05670.1, Araly:Araly1_494366, Sorbi:Sb09g008130.1, Ricco:Ricco_30174.m009118, Ricco:Ricco_30190.m011306, Phypa:Pp1s450_22V6.1, Sorbi:Sb03g000370.1, Selmo:Selmo1_3_73397, Phypa:Pp1s450_17V6.1, Cucsa:Cucsa.284550.1, Cucsa:Cucsa…
1615	Pp1s376_36V6.1	unchanged	unchanged	unchanged	up	down	unchanged	unchanged	up	up	unchanged	48	25	Ostlu:Ostlu_8310, Zeama:Zeama_101042_P.01, Ricco:Ricco_27704.m000149, Chlre:Chlre4_194556, Orysa:LOC_Os05g48050.1, Ostta:Ostta_7356, Ricco:Ricco_29634.m002065, Poptr:POPTR_0003s07240.1, Poptr:POPTR_0007s13440.1, Selmo:Selmo1_3_49023, Vitvi:GSVIVP00008009001, Sorbi:Sb01g008970.1, Vitvi:GSVIVP00030132001, Zeama:Zeama_014078_P.01, Volca:Volca1_79164, Vitvi:GSVIVP00036873001, Bradi:Bradi1g09580.1, Ze…
1623	Pp1s450_9V6.1	unchanged	unchanged	unchanged	up	unchanged	unchanged	up	unchanged	up	up	48	26	Sorbi:Sb03g033230.1, Sorbi:Sb10g021950.1, Vitvi:GSVIVP00023734001, Glyma:Glyma1_16280438, Selmo:Selmo1_3_271584, Zeama:Zeama_029685_P.01, Zeama:Zeama_091383_P.01, Glyma:Glyma1_16314768, Glyma:Glyma1_16254028, Phypa:Pp1s13_236V6.1, Phypa:Pp1s450_3V6.1, Phypa:Pp1s204_49V6.1, Phypa:Pp1s37_112V6.1, Phypa:Pp1s450_9V6.1, Arath:AT5G28060.1, Bradi:Bradi3g08680.1, Araly:Araly1_910915, Bradi:Bradi3g08680.2…
1624	Pp1s229_33V6.1	unchanged	unchanged	unchanged	up	unchanged	unchanged	up	unchanged	up	up	48	21	Araly:Araly1_477286, Carpa:CARPA_evm.TU.contig_35936.1, Ricco:Ricco_29912.m005493, Manes:cassava12097.valid.m1, Phypa:Pp1s99_154V6.1, Bradi:Bradi3g10210.1, Phypa:Pp1s229_33V6.3, Bradi:Bradi3g10210.2, Arath:AT1G67300.2, Arath:AT1G67300.1, Arath:AT1G79820.2, Bradi:Bradi3g10210.4, Cucsa:Cucsa.332380.2, Manes:cassava29935.valid.m1, Vitvi:GSVIVP00016716001, Cucsa:Cucsa.332380.4, Glyma:Glyma1_16266732,…
1626	Pp1s2_172V6.1	unchanged	unchanged	unchanged	up	unchanged	unchanged	up	unchanged	up	up	48	22	Cucsa:Cucsa.019880.1, Zeama:Zeama_127673_P.01, Zeama:Zeama_141727_P.01, Micp2:Micp2_61474, Manes:cassava31373.valid.m1, Medtr:Medtr_CT573339_31.2, Glyma:Glyma1_16308451, Cucsa:Cucsa.042480.1, Volca:Volca1_91993, Phypa:Pp1s2_172V6.1, Araly:Araly1_477131, Arath:AT1G16240.2, Bradi:Bradi3g19690.1, Bradi:Bradi3g19690.2, Ostlu:Ostlu_25974, Poptr:POPTR_0016s02990.2, Poptr:POPTR_0006s03120.1, Selmo:Selmo…
1636	Pp1s39_330V6.1	unchanged	unchanged	unchanged	unchanged	unchanged	down	down	unchanged	unchanged	unchanged	48	17	Araly:Araly1_488743, Phypa:Pp1s45_89V6.1, Glyma:Glyma1_16269104, Poptr:POPTR_0010s02240.1, Orysa:LOC_Os11g43590.4, Phypa:Pp1s39_330V6.1, Phypa:Pp1s2_309V6.1, Arath:AT5G18590.1, Cucsa:Cucsa.253430.9, Arath:AT5G18590.2, Cucsa:Cucsa.253430.1, Bradi:Bradi4g05610.1, Bradi:Bradi4g11310.1, Carpa:CARPA_evm.TU.contig_44016.1, Cucsa:Cucsa.253430.13, Cucsa:Cucsa.253430.8, Cucsa:Cucsa.253430.7, Cucsa:Cucsa.2…
[truncated: 2,520 more rows]

## Sheet: Table S3
Table S3 The table lists all differentially expressed genes in response to cold treatment of Physcomitrella patens. On the left the gene identifiers of version 1.2 and 1.6 are listed, followed by the analysis of variance (ANOVA) P-value. Mean fold changes of gene expression are shown for each comparions in pairs of the chosen time points, followed by the bonferroni-corrected post hoc test p-value…
[truncated: 3,221 more rows]

[truncated: 7 more sheets: Table S4, Table S5, Table S6, Table S7, Table S8, Table S13, Table S14]
