# Supplementary material for: Insights from the cold transcriptome of Physcomitrella patens: global specialization pattern of conserved transcriptional regulators and identification of orphan genes involved in cold acclimation
Source: New Phytol. 2014 Sep 10;205(2):869–81. doi: 10.1111/nph.13004 (PMC4301180; doi:10.1111/nph.13004)
Supplement: Supplementary file 4 — Table S9Fisher's exact test [file nph0205-0869-sd4.xlsx]

## Sheet: Table S9 sheet 1 GOSlim
Supporting Information Table S9, sheet 1
The table shows significantly (FDR p-value < 0.05) over- or underrepresented Gene Ontology (GO) terms (infered by BLAST2GO) within sets of differentially expressed genes (e.g. 0h vs. 8h induced) based on an FDR-corrected Fisher´s Exact Test of GOSlim (sheet 1) or GO (sheet 2) terms based on the Physcomitrella patens V1.6 GO annotation (Zimmer et al 2013).
Reference: Zimmer, A.D., D. Lang, K. Buchta, S. Rombauts, T. Nishiyama, M. Hasebe, Y. van de Peer, S.A. Rensing, R. Reski (2013): Reannotation and extended community resources of the non-seed plant Physcomitrella patens provide insights into the evolution of plant gene structures and functions. BMC Genomics 14, 498.
0h vs. 8h induced
GO-ID	Term	Category	FDR	P-Value	#Test	#Ref	#notAnnotTest	#notAnnotRef	Over/Under	TestSeqs	RefSeqs
GO:0005737	cytoplasm	C	0.00375711	8.7413e-07	362	7849	338	10729	over	Pp1s353_37V6, Pp1s185_3V6, Pp1s210_54V6, Pp1s12_130V6, Pp1s500_4V6, Pp1s48_226V6, Pp1s80_141V6, Pp1s7_198V6, Pp1s447_9V6, Pp1s291_62V6, Pp1s242_64V6, Pp1s552_1V6, Pp1s343_39V6, Pp1s47_171V6, Pp1s12_215V6, Pp1s72_263V6, Pp1s65_284V6, Pp1s18_326V6, Pp1s15_443V6, Pp1s295_6V6, Pp1s157_85V6, Pp1s24_154V6, Pp1s258_52V6, Pp1s37_275V6, Pp1s224_123V6, Pp1s307_58V6, Pp1s93_152V6, Pp1s464_13V6, Pp1s379_37V6…	Pp1s88_7V6, Pp1s261_53V6, Pp1s279_11V6, Pp1s23_225V6, Pp1s88_17V6, Pp1s28_322V6, Pp1s7_123V6, Pp1s112_186V6, Pp1s62_77V6, Pp1s54_54V6, Pp1s348_31V6, Pp1s25_316V6, Pp1s134_115V6, Pp1s282_30V6, Pp1s435_12V6, Pp1s111_53V6, Pp1s158_153V6, Pp1s26_111V6, Pp1s136_206V6, Pp1s268_67V6, Pp1s235_138V6, Pp1s52_101V6, Pp1s214_36V6, Pp1s22_167V6, Pp1s45_25V6, Pp1s10_316V6, Pp1s37_43V6, Pp1s156_55V6, Pp1s73_133…
GO:0044444	cytoplasmic part	C	0.00375711	1.61215e-06	332	7112	368	11466	over	Pp1s353_37V6, Pp1s185_3V6, Pp1s210_54V6, Pp1s12_130V6, Pp1s48_226V6, Pp1s80_141V6, Pp1s7_198V6, Pp1s447_9V6, Pp1s242_64V6, Pp1s552_1V6, Pp1s343_39V6, Pp1s47_171V6, Pp1s12_215V6, Pp1s72_263V6, Pp1s65_284V6, Pp1s18_326V6, Pp1s15_443V6, Pp1s157_85V6, Pp1s24_154V6, Pp1s37_275V6, Pp1s224_123V6, Pp1s307_58V6, Pp1s93_152V6, Pp1s464_13V6, Pp1s379_37V6, Pp1s149_289V6, Pp1s182_27V6, Pp1s47_217V6, Pp1s4_223…	Pp1s88_7V6, Pp1s261_53V6, Pp1s279_11V6, Pp1s23_225V6, Pp1s88_17V6, Pp1s28_322V6, Pp1s7_123V6, Pp1s112_186V6, Pp1s62_77V6, Pp1s54_54V6, Pp1s348_31V6, Pp1s25_316V6, Pp1s282_30V6, Pp1s435_12V6, Pp1s111_53V6, Pp1s158_153V6, Pp1s26_111V6, Pp1s268_67V6, Pp1s52_101V6, Pp1s214_36V6, Pp1s22_167V6, Pp1s45_25V6, Pp1s10_316V6, Pp1s156_55V6, Pp1s73_133V6, Pp1s117_163V6, Pp1s114_157V6, Pp1s143_153V6, Pp1s74_25…
GO:0006259	DNA metabolic process	P	0.00700206	4.50679e-06	1	423	699	18155	under	Pp1s72_320V6	Pp1s134_115V6, Pp1s58_199V6, Pp1s206_54V6, Pp1s37_43V6, Pp1s221_62V6, Pp1s104_134V6, Pp1s81_51V6, Pp1s141_10V6, Pp1s313_13V6, Pp1s238_21V6, Pp1s104_2V6, Pp1s152_88V6, Pp1s143_152V6, Pp1s19_179V6, Pp1s43_21V6, Pp1s124_86V6, Pp1s310_52V6, Pp1s22_117V6, Pp1s102_113V6, Pp1s31_24V6, Pp1s456_8V6, Pp1s107_208V6, Pp1s483_5V6, Pp1s51_43V6, Pp1s58_148V6, Pp1s135_27V6, Pp1s164_27V6, Pp1s23_102V6, Pp1s67_257…
GO:0032991	macromolecular complex	C	0.0133184	1.2759e-05	23	1355	677	17223	under	Pp1s7_198V6, Pp1s343_39V6, Pp1s8_52V6, Pp1s83_157V6, Pp1s7_214V6, Pp1s274_5V6, Pp1s152_7V6, Pp1s45_97V6, Pp1s98_235V6, Pp1s138_84V6, Pp1s6_198V6, Pp1s84_221V6, Pp1s74_243V6, Pp1s311_75V6, Pp1s136_175V6, Pp1s333_26V6, Pp1s121_144V6, Pp1s28_354V6, Pp1s8_304V6, Pp1s227_61V6, Pp1s80_9V6, Pp1s374_18V6, Pp1s207_71V6	Pp1s28_322V6, Pp1s348_31V6, Pp1s37_43V6, Pp1s94_93V6, Pp1s519_2V6, Pp1s53_134V6, Pp1s29_235V6, Pp1s104_75V6, Pp1s76_76V6, Pp1s431_4V6, Pp1s112_257V6, Pp1s54_240V6, Pp1s37_118V6, Pp1s74_73V6, Pp1s280_66V6, Pp1s72_266V6, Pp1s149_30V6, Pp1s27_192V6, Pp1s80_110V6, Pp1s60_272V6, Pp1s438_20V6, Pp1s34_305V6, Pp1s69_10V6, Pp1s424_9V6, Pp1s9_333V6, Pp1s28_321V6, Pp1s347_24V6, Pp1s27_263V6, Pp1s94_92V6, Pp…
GO:0005198	structural molecule activity	F	0.0133184	1.4287e-05	7	709	693	17869	under	Pp1s343_39V6, Pp1s274_5V6, Pp1s152_7V6, Pp1s6_198V6, Pp1s33_271V6, Pp1s136_175V6, Pp1s121_144V6	Pp1s94_93V6, Pp1s29_235V6, Pp1s104_75V6, Pp1s76_76V6, Pp1s112_257V6, Pp1s74_73V6, Pp1s80_110V6, Pp1s60_272V6, Pp1s438_20V6, Pp1s34_305V6, Pp1s424_9V6, Pp1s347_24V6, Pp1s94_92V6, Pp1s75_223V6, Pp1s76_75V6, Pp1s46_69V6, Pp1s431_3V6, Pp1s100_221V6, Pp1s15_460V6, Pp1s259_85V6, Pp1s173_16V6, Pp1s58_149V6, Pp1s36_84V6, Pp1s298_23V6, Pp1s60_271V6, Pp1s53_204V6, Pp1s6_183V6, Pp1s94_163V6, Pp1s323_3V6, Pp…
GO:0005739	mitochondrion	C	0.0215064	2.76847e-05	107	1881	593	16697	over	Pp1s353_37V6, Pp1s210_54V6, Pp1s12_130V6, Pp1s48_226V6, Pp1s80_141V6, Pp1s447_9V6, Pp1s242_64V6, Pp1s72_263V6, Pp1s65_284V6, Pp1s15_443V6, Pp1s157_85V6, Pp1s37_275V6, Pp1s379_37V6, Pp1s149_289V6, Pp1s250_10V6, Pp1s62_161V6, Pp1s288_43V6, Pp1s79_209V6, Pp1s32_25V6, Pp1s2_770V6, Pp1s235_35V6, Pp1s230_53V6, Pp1s77_109V6, Pp1s143_11V6, Pp1s22_120V6, Pp1s135_121V6, Pp1s21_97V6, Pp1s151_51V6, Pp1s80_10…	Pp1s261_53V6, Pp1s28_322V6, Pp1s7_123V6, Pp1s348_31V6, Pp1s26_111V6, Pp1s268_67V6, Pp1s22_167V6, Pp1s73_133V6, Pp1s117_163V6, Pp1s169_50V6, Pp1s24_138V6, Pp1s29_235V6, Pp1s174_120V6, Pp1s99_142V6, Pp1s104_75V6, Pp1s118_219V6, Pp1s65_201V6, Pp1s220_56V6, Pp1s71_353V6, Pp1s23_273V6, Pp1s58_59V6, Pp1s286_35V6, Pp1s70_295V6, Pp1s373_16V6, Pp1s144_58V6, Pp1s223_16V6, Pp1s74_73V6, Pp1s141_133V6, Pp1s32…
GO:0030529	ribonucleoprotein complex	C	0.0380269	5.71096e-05	9	738	691	17840	under	Pp1s7_198V6, Pp1s343_39V6, Pp1s274_5V6, Pp1s152_7V6, Pp1s138_84V6, Pp1s6_198V6, Pp1s74_243V6, Pp1s136_175V6, Pp1s121_144V6	Pp1s29_235V6, Pp1s104_75V6, Pp1s76_76V6, Pp1s431_4V6, Pp1s112_257V6, Pp1s37_118V6, Pp1s74_73V6, Pp1s72_266V6, Pp1s149_30V6, Pp1s80_110V6, Pp1s60_272V6, Pp1s438_20V6, Pp1s34_305V6, Pp1s424_9V6, Pp1s347_24V6, Pp1s75_223V6, Pp1s76_75V6, Pp1s46_69V6, Pp1s431_3V6, Pp1s191_74V6, Pp1s100_221V6, Pp1s15_460V6, Pp1s259_85V6, Pp1s173_16V6, Pp1s58_149V6, Pp1s36_84V6, Pp1s298_23V6, Pp1s60_271V6, Pp1s6_183V6, …
GO:0022857	transmembrane transporter activity	F	0.0433954	7.44825e-05	30	351	670	18227	over	Pp1s447_9V6, Pp1s398_22V6, Pp1s250_10V6, Pp1s8_52V6, Pp1s45_97V6, Pp1s347_9V6, Pp1s22_120V6, Pp1s80_108V6, Pp1s164_54V6, Pp1s68_104V6, Pp1s67_7V6, Pp1s352_50V6, Pp1s183_67V6, Pp1s34_250V6, Pp1s347_37V6, Pp1s248_28V6, Pp1s7_76V6, Pp1s37_351V6, Pp1s28_354V6, Pp1s8_304V6, Pp1s53_36V6, Pp1s80_36V6, Pp1s40_174V6, Pp1s391_45V6, Pp1s200_70V6, Pp1s4_440V6, Pp1s188_78V6, Pp1s224_120V6, Pp1s72_306V6, Pp1s2…	Pp1s88_181V6, Pp1s55_273V6, Pp1s8_107V6, Pp1s229_33V6, Pp1s83_53V6, Pp1s283_74V6, Pp1s22_44V6, Pp1s478_10V6, Pp1s3178_3V6, Pp1s372_57V6, Pp1s22_165V6, Pp1s28_200V6, Pp1s73_202V6, Pp1s53_180V6, Pp1s334_27V6, Pp1s37_40V6, Pp1s289_41V6, Pp1s33_316V6, Pp1s57_114V6, Pp1s8_104V6, Pp1s633_4V6, Pp1s65_285V6, Pp1s258_28V6, Pp1s34_230V6, Pp1s162_22V6, Pp1s202_105V6, Pp1s188_10V6, Pp1s39_324V6, Pp1s412_17V6…
GO:0042626	ATPase activity, coupled to transmembrane movement of substances	F	0.0464918	9.79205e-05	12	78	688	18500	over	Pp1s8_52V6, Pp1s347_9V6, Pp1s164_54V6, Pp1s352_50V6, Pp1s248_28V6, Pp1s37_351V6, Pp1s28_354V6, Pp1s80_36V6, Pp1s391_45V6, Pp1s188_78V6, Pp1s224_120V6, Pp1s72_306V6	Pp1s73_202V6, Pp1s289_41V6, Pp1s412_17V6, Pp1s55_93V6, Pp1s255_17V6, Pp1s28_282V6, Pp1s6_11V6, Pp1s9515_1V6, Pp1s184_124V6, Pp1s46_257V6, Pp1s402_25V6, Pp1s59_42V6, Pp1s310_30V6, Pp1s38_321V6, Pp1s3_586V6, Pp1s83_69V6, Pp1s72_290V6, Pp1s301_40V6, Pp1s34_48V6, Pp1s536_7V6, Pp1s382_17V6, Pp1s38_13V6, Pp1s698_1V6, Pp1s8_288V6, Pp1s290_16V6, Pp1s223_76V6, Pp1s71_364V6, Pp1s280_28V6, Pp1s7_322V6, Pp1s…
GO:0006950	response to stress	P	0.0464918	0.000131567	52	779	648	17799	over	Pp1s291_62V6, Pp1s47_171V6, Pp1s2_216V6, Pp1s258_52V6, Pp1s37_275V6, Pp1s149_289V6, Pp1s28_28V6, Pp1s220_83V6, Pp1s20_72V6, Pp1s27_332V6, Pp1s62_161V6, Pp1s98_2V6, Pp1s86_33V6, Pp1s143_11V6, Pp1s114_172V6, Pp1s245_25V6, Pp1s71_227V6, Pp1s111_71V6, Pp1s16_274V6, Pp1s102_126V6, Pp1s8_183V6, Pp1s140_93V6, Pp1s115_90V6, Pp1s78_210V6, Pp1s152_82V6, Pp1s240_88V6, Pp1s116_98V6, Pp1s218_59V6, Pp1s183_56V…	Pp1s134_115V6, Pp1s58_199V6, Pp1s235_138V6, Pp1s22_167V6, Pp1s206_54V6, Pp1s56_140V6, Pp1s139_44V6, Pp1s221_62V6, Pp1s118_219V6, Pp1s411_26V6, Pp1s81_51V6, Pp1s141_10V6, Pp1s170_10V6, Pp1s337_38V6, Pp1s313_13V6, Pp1s11_54V6, Pp1s238_21V6, Pp1s68_133V6, Pp1s143_152V6, Pp1s19_179V6, Pp1s60_103V6, Pp1s106_224V6, Pp1s43_21V6, Pp1s81_135V6, Pp1s124_86V6, Pp1s310_52V6, Pp1s137_40V6, Pp1s156_132V6, Pp1s…
GO:0009698	phenylpropanoid metabolic process	P	0.0464918	0.000133365	6	17	694	18561	over	Pp1s500_4V6, Pp1s22_4V6, Pp1s36_253V6, Pp1s426_47V6, Pp1s500_3V6, Pp1s539_10V6	Pp1s463_13V6, Pp1s5_197V6, Pp1s34_31V6, Pp1s304_59V6, Pp1s43_88V6, Pp1s43_67V6, Pp1s52_44V6, Pp1s22_3V6, Pp1s518_2V6, Pp1s494_3V6, Pp1s34_443V6, Pp1s43_79V6, Pp1s303_8V6, Pp1s67_154V6, Pp1s463_8V6, Pp1s303_6V6, Pp1s77_246V6
GO:0003676	nucleic acid binding	F	0.0464918	0.000134879	55	2321	645	16257	under	Pp1s145_46V6, Pp1s351_46V6, Pp1s415_15V6, Pp1s383_1V6, Pp1s7_451V6, Pp1s308_33V6, Pp1s140_1V6, Pp1s271_50V6, Pp1s141_102V6, Pp1s407_20V6, Pp1s341_4V6, Pp1s274_5V6, Pp1s98_235V6, Pp1s77_109V6, Pp1s143_11V6, Pp1s78_152V6, Pp1s325_77V6, Pp1s78_96V6, Pp1s1_167V6, Pp1s149_180V6, Pp1s206_31V6, Pp1s246_118V6, Pp1s121_33V6, Pp1s74_243V6, Pp1s168_95V6, Pp1s4_362V6, Pp1s308_34V6, Pp1s77_16V6, Pp1s93_178V6,…	Pp1s23_225V6, Pp1s348_31V6, Pp1s134_115V6, Pp1s58_199V6, Pp1s25_173V6, Pp1s214_36V6, Pp1s206_54V6, Pp1s519_2V6, Pp1s198_149V6, Pp1s66_43V6, Pp1s36_37V6, Pp1s288_38V6, Pp1s169_50V6, Pp1s53_134V6, Pp1s238_70V6, Pp1s77_172V6, Pp1s55_99V6, Pp1s325_51V6, Pp1s168_44V6, Pp1s412_32V6, Pp1s221_62V6, Pp1s104_134V6, Pp1s81_51V6, Pp1s20_267V6, Pp1s59_208V6, Pp1s350_2V6, Pp1s54_240V6, Pp1s90_78V6, Pp1s367_2V6…
GO:0043492	ATPase activity, coupled to movement of substances	F	0.0464918	0.000134895	12	81	688	18497	over	Pp1s8_52V6, Pp1s347_9V6, Pp1s164_54V6, Pp1s352_50V6, Pp1s248_28V6, Pp1s37_351V6, Pp1s28_354V6, Pp1s80_36V6, Pp1s391_45V6, Pp1s188_78V6, Pp1s224_120V6, Pp1s72_306V6	Pp1s62_171V6, Pp1s73_202V6, Pp1s289_41V6, Pp1s412_17V6, Pp1s55_93V6, Pp1s255_17V6, Pp1s28_282V6, Pp1s6_11V6, Pp1s9515_1V6, Pp1s184_124V6, Pp1s46_257V6, Pp1s402_25V6, Pp1s59_42V6, Pp1s310_30V6, Pp1s38_321V6, Pp1s3_586V6, Pp1s83_69V6, Pp1s72_290V6, Pp1s301_40V6, Pp1s34_48V6, Pp1s536_7V6, Pp1s382_17V6, Pp1s38_13V6, Pp1s698_1V6, Pp1s8_288V6, Pp1s290_16V6, Pp1s223_76V6, Pp1s71_364V6, Pp1s280_28V6, Pp1…
GO:0006412	translation	P	0.0464918	0.000144235	10	743	690	17835	under	Pp1s343_39V6, Pp1s274_5V6, Pp1s152_7V6, Pp1s6_198V6, Pp1s142_120V6, Pp1s197_25V6, Pp1s136_175V6, Pp1s266_52V6, Pp1s121_144V6, Pp1s56_236V6	Pp1s169_50V6, Pp1s29_235V6, Pp1s104_75V6, Pp1s76_76V6, Pp1s220_56V6, Pp1s112_257V6, Pp1s144_58V6, Pp1s74_73V6, Pp1s149_30V6, Pp1s80_110V6, Pp1s60_272V6, Pp1s438_20V6, Pp1s34_305V6, Pp1s424_9V6, Pp1s347_24V6, Pp1s11731_1V6, Pp1s75_223V6, Pp1s76_75V6, Pp1s46_69V6, Pp1s185_119V6, Pp1s431_3V6, Pp1s191_74V6, Pp1s100_221V6, Pp1s15_460V6, Pp1s259_85V6, Pp1s173_16V6, Pp1s58_149V6, Pp1s36_84V6, Pp1s298_23…
GO:0016820	hydrolase activity, acting on acid anhydrides, catalyzing transmembrane movement of substances	F	0.0464918	0.00014962	12	82	688	18496	over	Pp1s8_52V6, Pp1s347_9V6, Pp1s164_54V6, Pp1s352_50V6, Pp1s248_28V6, Pp1s37_351V6, Pp1s28_354V6, Pp1s80_36V6, Pp1s391_45V6, Pp1s188_78V6, Pp1s224_120V6, Pp1s72_306V6	Pp1s73_202V6, Pp1s289_41V6, Pp1s412_17V6, Pp1s55_93V6, Pp1s255_17V6, Pp1s28_282V6, Pp1s6_11V6, Pp1s9515_1V6, Pp1s184_124V6, Pp1s46_257V6, Pp1s402_25V6, Pp1s59_42V6, Pp1s310_30V6, Pp1s38_321V6, Pp1s3_586V6, Pp1s83_69V6, Pp1s72_290V6, Pp1s301_40V6, Pp1s34_48V6, Pp1s536_7V6, Pp1s382_17V6, Pp1s38_13V6, Pp1s698_1V6, Pp1s8_288V6, Pp1s290_16V6, Pp1s223_76V6, Pp1s71_364V6, Pp1s83_118V6, Pp1s280_28V6, Pp1…
0h vs. 8h repressed
GO-ID	Term	Category	FDR	P-Value	#Test	#Ref	#notAnnotTest	#notAnnotRef	Over/Under	TestSeqs	RefSeqs
GO:0009536	plastid	C	5.42354e-28	3.135e-30	273	3790	410	14805	over	Pp1s195_41V6, Pp1s283_27V6, Pp1s42_193V6, Pp1s180_120V6, Pp1s584_9V6, Pp1s44_268V6, Pp1s127_94V6, Pp1s98_52V6, Pp1s289_62V6, Pp1s135_112V6, Pp1s15_267V6, Pp1s75_141V6, Pp1s54_189V6, Pp1s196_99V6, Pp1s69_69V6, Pp1s233_24V6, Pp1s6_312V6, Pp1s379_40V6, Pp1s32_120V6, Pp1s71_61V6, Pp1s254_25V6, Pp1s101_116V6, Pp1s118_234V6, Pp1s184_139V6, Pp1s194_198V6, Pp1s141_8V6, Pp1s326_43V6, Pp1s270_75V6, Pp1s234…	Pp1s88_7V6, Pp1s261_53V6, Pp1s112_186V6, Pp1s54_54V6, Pp1s348_31V6, Pp1s25_316V6, Pp1s282_30V6, Pp1s326_48V6, Pp1s111_53V6, Pp1s158_153V6, Pp1s268_67V6, Pp1s317_19V6, Pp1s73_133V6, Pp1s117_163V6, Pp1s114_157V6, Pp1s143_153V6, Pp1s74_25V6, Pp1s15_270V6, Pp1s169_50V6, Pp1s150_86V6, Pp1s84_221V6, Pp1s99_142V6, Pp1s2_337V6, Pp1s149_283V6, Pp1s118_219V6, Pp1s111_160V6, Pp1s2_194V6, Pp1s81_51V6, Pp1s18…
GO:0044444	cytoplasmic part	C	1.81168e-17	2.09442e-19	360	6597	323	11998	over	Pp1s195_41V6, Pp1s283_27V6, Pp1s113_75V6, Pp1s42_193V6, Pp1s180_120V6, Pp1s584_9V6, Pp1s227_70V6, Pp1s44_268V6, Pp1s127_94V6, Pp1s98_52V6, Pp1s289_62V6, Pp1s135_112V6, Pp1s15_267V6, Pp1s75_141V6, Pp1s54_189V6, Pp1s196_99V6, Pp1s69_69V6, Pp1s233_24V6, Pp1s6_312V6, Pp1s379_40V6, Pp1s32_120V6, Pp1s259_85V6, Pp1s71_61V6, Pp1s254_25V6, Pp1s101_116V6, Pp1s118_234V6, Pp1s184_139V6, Pp1s194_198V6, Pp1s14…	Pp1s88_7V6, Pp1s261_53V6, Pp1s23_225V6, Pp1s47_222V6, Pp1s88_17V6, Pp1s28_322V6, Pp1s7_123V6, Pp1s112_186V6, Pp1s62_77V6, Pp1s54_54V6, Pp1s348_31V6, Pp1s25_316V6, Pp1s282_30V6, Pp1s326_48V6, Pp1s435_12V6, Pp1s111_53V6, Pp1s158_153V6, Pp1s26_111V6, Pp1s268_67V6, Pp1s52_101V6, Pp1s214_36V6, Pp1s22_167V6, Pp1s317_19V6, Pp1s10_316V6, Pp1s156_55V6, Pp1s73_133V6, Pp1s117_163V6, Pp1s114_157V6, Pp1s143_1…
GO:0015979	photosynthesis	P	3.39509e-15	5.88744e-17	36	150	647	18445	over	Pp1s127_94V6, Pp1s75_141V6, Pp1s6_312V6, Pp1s108_171V6, Pp1s100_107V6, Pp1s161_32V6, Pp1s61_72V6, Pp1s206_11V6, Pp1s135_79V6, Pp1s463_11V6, Pp1s135_29V6, Pp1s135_21V6, Pp1s155_36V6, Pp1s41_281V6, Pp1s54_165V6, Pp1s1_21V6, Pp1s19_276V6, Pp1s41_267V6, Pp1s6_313V6, Pp1s25_66V6, Pp1s425_20V6, Pp1s155_34V6, Pp1s77_69V6, Pp1s11_39V6, Pp1s60_65V6, Pp1s1_168V6, Pp1s247_7V6, Pp1s54_166V6, Pp1s177_13V6, Pp…	Pp1s197_123V6, Pp1s239_18V6, Pp1s11_397V6, Pp1s51_305V6, Pp1s27_263V6, Pp1s23_50V6, Pp1s284_6V6, Pp1s1_5V6, Pp1s13_200V6, Pp1s51_303V6, Pp1s28_10V6, Pp1s5_384V6, Pp1s241_66V6, Pp1s16_358V6, Pp1s61_321V6, Pp1s6_440V6, Pp1s24_200V6, Pp1s1_461V6, Pp1s83_83V6, Pp1s10_393V6, Pp1s101_95V6, Pp1s32_1V6, Pp1s182_26V6, Pp1s212_61V6, Pp1s2168_2V6, Pp1s307_12V6, Pp1s80_23V6, Pp1s38_15V6, Pp1s221_76V6, Pp1s35…
GO:0005737	cytoplasm	C	2.17716e-13	5.50919e-15	391	7819	292	10776	over	Pp1s195_41V6, Pp1s283_27V6, Pp1s113_75V6, Pp1s42_193V6, Pp1s107_192V6, Pp1s180_120V6, Pp1s584_9V6, Pp1s112_145V6, Pp1s227_70V6, Pp1s44_268V6, Pp1s127_94V6, Pp1s98_52V6, Pp1s289_62V6, Pp1s135_112V6, Pp1s15_267V6, Pp1s75_141V6, Pp1s145_132V6, Pp1s54_189V6, Pp1s196_99V6, Pp1s69_69V6, Pp1s233_24V6, Pp1s6_312V6, Pp1s45_249V6, Pp1s379_40V6, Pp1s32_120V6, Pp1s259_85V6, Pp1s71_61V6, Pp1s254_25V6, Pp1s101…	Pp1s88_7V6, Pp1s261_53V6, Pp1s23_225V6, Pp1s47_222V6, Pp1s88_17V6, Pp1s28_322V6, Pp1s7_123V6, Pp1s112_186V6, Pp1s62_77V6, Pp1s54_54V6, Pp1s348_31V6, Pp1s25_316V6, Pp1s134_115V6, Pp1s282_30V6, Pp1s326_48V6, Pp1s435_12V6, Pp1s111_53V6, Pp1s158_153V6, Pp1s26_111V6, Pp1s136_206V6, Pp1s268_67V6, Pp1s235_138V6, Pp1s52_101V6, Pp1s214_36V6, Pp1s22_167V6, Pp1s317_19V6, Pp1s10_316V6, Pp1s37_43V6, Pp1s156_5…
GO:0043231	intracellular membrane-bounded organelle	C	2.17716e-13	7.55086e-15	389	7785	294	10810	over	Pp1s195_41V6, Pp1s283_27V6, Pp1s113_75V6, Pp1s42_193V6, Pp1s180_120V6, Pp1s584_9V6, Pp1s227_70V6, Pp1s44_268V6, Pp1s127_94V6, Pp1s98_52V6, Pp1s289_62V6, Pp1s135_112V6, Pp1s15_267V6, Pp1s75_141V6, Pp1s54_189V6, Pp1s196_99V6, Pp1s469_4V6, Pp1s69_69V6, Pp1s233_24V6, Pp1s6_312V6, Pp1s148_40V6, Pp1s379_40V6, Pp1s5_325V6, Pp1s32_120V6, Pp1s60_313V6, Pp1s71_61V6, Pp1s254_25V6, Pp1s26_90V6, Pp1s101_116V6…	Pp1s327_54V6, Pp1s88_7V6, Pp1s261_53V6, Pp1s47_222V6, Pp1s28_322V6, Pp1s7_123V6, Pp1s78_79V6, Pp1s112_186V6, Pp1s54_54V6, Pp1s348_31V6, Pp1s25_316V6, Pp1s282_30V6, Pp1s24_48V6, Pp1s326_48V6, Pp1s58_199V6, Pp1s111_53V6, Pp1s158_153V6, Pp1s26_111V6, Pp1s268_67V6, Pp1s25_173V6, Pp1s52_101V6, Pp1s22_167V6, Pp1s317_19V6, Pp1s37_43V6, Pp1s156_55V6, Pp1s73_133V6, Pp1s117_163V6, Pp1s519_2V6, Pp1s114_157V…
GO:0043227	membrane-bounded organelle	C	2.17716e-13	7.55086e-15	389	7785	294	10810	over	Pp1s195_41V6, Pp1s283_27V6, Pp1s113_75V6, Pp1s42_193V6, Pp1s180_120V6, Pp1s584_9V6, Pp1s227_70V6, Pp1s44_268V6, Pp1s127_94V6, Pp1s98_52V6, Pp1s289_62V6, Pp1s135_112V6, Pp1s15_267V6, Pp1s75_141V6, Pp1s54_189V6, Pp1s196_99V6, Pp1s469_4V6, Pp1s69_69V6, Pp1s233_24V6, Pp1s6_312V6, Pp1s148_40V6, Pp1s379_40V6, Pp1s5_325V6, Pp1s32_120V6, Pp1s60_313V6, Pp1s71_61V6, Pp1s254_25V6, Pp1s26_90V6, Pp1s101_116V6…	Pp1s327_54V6, Pp1s88_7V6, Pp1s261_53V6, Pp1s47_222V6, Pp1s28_322V6, Pp1s7_123V6, Pp1s78_79V6, Pp1s112_186V6, Pp1s54_54V6, Pp1s348_31V6, Pp1s25_316V6, Pp1s282_30V6, Pp1s24_48V6, Pp1s326_48V6, Pp1s58_199V6, Pp1s111_53V6, Pp1s158_153V6, Pp1s26_111V6, Pp1s268_67V6, Pp1s25_173V6, Pp1s52_101V6, Pp1s22_167V6, Pp1s317_19V6, Pp1s37_43V6, Pp1s156_55V6, Pp1s73_133V6, Pp1s117_163V6, Pp1s519_2V6, Pp1s114_157V…
GO:0009579	thylakoid	C	2.17861e-11	8.81518e-13	43	304	640	18291	over	Pp1s127_94V6, Pp1s75_141V6, Pp1s6_312V6, Pp1s71_61V6, Pp1s254_25V6, Pp1s141_8V6, Pp1s54_216V6, Pp1s161_32V6, Pp1s61_72V6, Pp1s206_11V6, Pp1s135_79V6, Pp1s17_382V6, Pp1s93_122V6, Pp1s155_36V6, Pp1s41_281V6, Pp1s36_33V6, Pp1s54_165V6, Pp1s19_276V6, Pp1s41_267V6, Pp1s6_313V6, Pp1s25_66V6, Pp1s30_255V6, Pp1s149_77V6, Pp1s155_34V6, Pp1s90_50V6, Pp1s77_69V6, Pp1s11_39V6, Pp1s60_65V6, Pp1s27_130V6, Pp1s…	Pp1s59_328V6, Pp1s249_53V6, Pp1s161_69V6, Pp1s223_16V6, Pp1s33_127V6, Pp1s210_69V6, Pp1s61_208V6, Pp1s41_58V6, Pp1s27_263V6, Pp1s9_141V6, Pp1s35_78V6, Pp1s297_17V6, Pp1s120_139V6, Pp1s80_92V6, Pp1s198_147V6, Pp1s145_122V6, Pp1s103_67V6, Pp1s3_520V6, Pp1s137_78V6, Pp1s4_13V6, Pp1s31_225V6, Pp1s56_176V6, Pp1s174_107V6, Pp1s28_10V6, Pp1s15_328V6, Pp1s390_3V6, Pp1s456_23V6, Pp1s106_24V6, Pp1s109_145V…
GO:0043229	intracellular organelle	C	1.85342e-10	9.64206e-12	393	8232	290	10363	over	Pp1s195_41V6, Pp1s283_27V6, Pp1s113_75V6, Pp1s42_193V6, Pp1s180_120V6, Pp1s584_9V6, Pp1s227_70V6, Pp1s44_268V6, Pp1s127_94V6, Pp1s98_52V6, Pp1s289_62V6, Pp1s135_112V6, Pp1s15_267V6, Pp1s75_141V6, Pp1s54_189V6, Pp1s196_99V6, Pp1s469_4V6, Pp1s69_69V6, Pp1s233_24V6, Pp1s6_312V6, Pp1s148_40V6, Pp1s379_40V6, Pp1s5_325V6, Pp1s32_120V6, Pp1s259_85V6, Pp1s60_313V6, Pp1s71_61V6, Pp1s254_25V6, Pp1s26_90V6,…	Pp1s327_54V6, Pp1s88_7V6, Pp1s261_53V6, Pp1s47_222V6, Pp1s28_322V6, Pp1s7_123V6, Pp1s78_79V6, Pp1s112_186V6, Pp1s54_54V6, Pp1s348_31V6, Pp1s25_316V6, Pp1s282_30V6, Pp1s24_48V6, Pp1s326_48V6, Pp1s58_199V6, Pp1s111_53V6, Pp1s158_153V6, Pp1s26_111V6, Pp1s268_67V6, Pp1s25_173V6, Pp1s52_101V6, Pp1s22_167V6, Pp1s317_19V6, Pp1s37_43V6, Pp1s156_55V6, Pp1s73_133V6, Pp1s117_163V6, Pp1s94_93V6, Pp1s519_2V6,…
GO:0043226	organelle	C	1.85342e-10	9.64206e-12	393	8232	290	10363	over	Pp1s195_41V6, Pp1s283_27V6, Pp1s113_75V6, Pp1s42_193V6, Pp1s180_120V6, Pp1s584_9V6, Pp1s227_70V6, Pp1s44_268V6, Pp1s127_94V6, Pp1s98_52V6, Pp1s289_62V6, Pp1s135_112V6, Pp1s15_267V6, Pp1s75_141V6, Pp1s54_189V6, Pp1s196_99V6, Pp1s469_4V6, Pp1s69_69V6, Pp1s233_24V6, Pp1s6_312V6, Pp1s148_40V6, Pp1s379_40V6, Pp1s5_325V6, Pp1s32_120V6, Pp1s259_85V6, Pp1s60_313V6, Pp1s71_61V6, Pp1s254_25V6, Pp1s26_90V6,…	Pp1s327_54V6, Pp1s88_7V6, Pp1s261_53V6, Pp1s47_222V6, Pp1s28_322V6, Pp1s7_123V6, Pp1s78_79V6, Pp1s112_186V6, Pp1s54_54V6, Pp1s348_31V6, Pp1s25_316V6, Pp1s282_30V6, Pp1s24_48V6, Pp1s326_48V6, Pp1s58_199V6, Pp1s111_53V6, Pp1s158_153V6, Pp1s26_111V6, Pp1s268_67V6, Pp1s25_173V6, Pp1s52_101V6, Pp1s22_167V6, Pp1s317_19V6, Pp1s37_43V6, Pp1s156_55V6, Pp1s73_133V6, Pp1s117_163V6, Pp1s94_93V6, Pp1s519_2V6,…
GO:0044424	intracellular part	C	3.86767e-09	2.23565e-10	438	9642	245	8953	over	Pp1s195_41V6, Pp1s283_27V6, Pp1s113_75V6, Pp1s42_193V6, Pp1s107_192V6, Pp1s180_120V6, Pp1s584_9V6, Pp1s112_145V6, Pp1s227_70V6, Pp1s44_268V6, Pp1s127_94V6, Pp1s98_52V6, Pp1s289_62V6, Pp1s135_112V6, Pp1s15_267V6, Pp1s75_141V6, Pp1s145_132V6, Pp1s54_189V6, Pp1s196_99V6, Pp1s469_4V6, Pp1s69_69V6, Pp1s233_24V6, Pp1s6_312V6, Pp1s45_249V6, Pp1s148_40V6, Pp1s379_40V6, Pp1s5_325V6, Pp1s32_120V6, Pp1s259_…	Pp1s327_54V6, Pp1s88_7V6, Pp1s261_53V6, Pp1s23_225V6, Pp1s47_222V6, Pp1s88_17V6, Pp1s28_322V6, Pp1s7_123V6, Pp1s78_79V6, Pp1s112_186V6, Pp1s62_77V6, Pp1s54_54V6, Pp1s348_31V6, Pp1s25_316V6, Pp1s134_115V6, Pp1s282_30V6, Pp1s24_48V6, Pp1s326_48V6, Pp1s435_12V6, Pp1s58_199V6, Pp1s111_53V6, Pp1s158_153V6, Pp1s26_111V6, Pp1s136_206V6, Pp1s268_67V6, Pp1s25_173V6, Pp1s235_138V6, Pp1s52_101V6, Pp1s214_36…
GO:0005622	intracellular	C	4.76716e-07	3.03114e-08	446	10154	237	8441	over	Pp1s195_41V6, Pp1s283_27V6, Pp1s113_75V6, Pp1s42_193V6, Pp1s107_192V6, Pp1s180_120V6, Pp1s584_9V6, Pp1s112_145V6, Pp1s227_70V6, Pp1s44_268V6, Pp1s127_94V6, Pp1s98_52V6, Pp1s62_194V6, Pp1s289_62V6, Pp1s135_112V6, Pp1s15_267V6, Pp1s75_141V6, Pp1s145_132V6, Pp1s54_189V6, Pp1s196_99V6, Pp1s469_4V6, Pp1s69_69V6, Pp1s233_24V6, Pp1s6_312V6, Pp1s45_249V6, Pp1s148_40V6, Pp1s379_40V6, Pp1s5_325V6, Pp1s32_1…	Pp1s327_54V6, Pp1s88_7V6, Pp1s261_53V6, Pp1s23_225V6, Pp1s47_222V6, Pp1s88_17V6, Pp1s28_322V6, Pp1s7_123V6, Pp1s78_79V6, Pp1s112_186V6, Pp1s62_77V6, Pp1s54_54V6, Pp1s348_31V6, Pp1s25_316V6, Pp1s134_115V6, Pp1s282_30V6, Pp1s24_48V6, Pp1s326_48V6, Pp1s3_179V6, Pp1s435_12V6, Pp1s58_199V6, Pp1s111_53V6, Pp1s158_153V6, Pp1s26_111V6, Pp1s136_206V6, Pp1s160_146V6, Pp1s268_67V6, Pp1s25_173V6, Pp1s235_138…
GO:0003676	nucleic acid binding	F	5.70682e-07	3.95849e-08	41	2336	642	16259	under	Pp1s75_141V6, Pp1s469_4V6, Pp1s32_120V6, Pp1s26_90V6, Pp1s196_122V6, Pp1s246_44V6, Pp1s130_58V6, Pp1s42_251V6, Pp1s241_40V6, Pp1s192_59V6, Pp1s4_356V6, Pp1s251_77V6, Pp1s83_243V6, Pp1s213_35V6, Pp1s2_110V6, Pp1s171_107V6, Pp1s124_4V6, Pp1s34_343V6, Pp1s165_109V6, Pp1s4_340V6, Pp1s28_210V6, Pp1s32_350V6, Pp1s347_23V6, Pp1s88_195V6, Pp1s44_242V6, Pp1s11_39V6, Pp1s211_122V6, Pp1s84_106V6, Pp1s112_13…	Pp1s23_225V6, Pp1s348_31V6, Pp1s134_115V6, Pp1s58_199V6, Pp1s25_173V6, Pp1s214_36V6, Pp1s206_54V6, Pp1s519_2V6, Pp1s198_149V6, Pp1s66_43V6, Pp1s36_37V6, Pp1s288_38V6, Pp1s169_50V6, Pp1s53_134V6, Pp1s238_70V6, Pp1s77_172V6, Pp1s55_99V6, Pp1s325_51V6, Pp1s168_44V6, Pp1s412_32V6, Pp1s221_62V6, Pp1s104_134V6, Pp1s81_51V6, Pp1s20_267V6, Pp1s59_208V6, Pp1s350_2V6, Pp1s54_240V6, Pp1s90_78V6, Pp1s367_2V6…
GO:0032991	macromolecular complex	C	4.23091e-05	3.66842e-06	5	672	678	17923	under	Pp1s259_85V6, Pp1s196_122V6, Pp1s91_15V6, Pp1s52_247V6, Pp1s241_58V6	Pp1s29_235V6, Pp1s104_75V6, Pp1s76_76V6, Pp1s431_4V6, Pp1s112_257V6, Pp1s74_73V6, Pp1s149_30V6, Pp1s80_110V6, Pp1s60_272V6, Pp1s438_20V6, Pp1s34_305V6, Pp1s424_9V6, Pp1s347_24V6, Pp1s75_223V6, Pp1s76_75V6, Pp1s46_69V6, Pp1s431_3V6, Pp1s191_74V6, Pp1s100_221V6, Pp1s15_460V6, Pp1s173_16V6, Pp1s58_149V6, Pp1s36_84V6, Pp1s298_23V6, Pp1s60_271V6, Pp1s6_183V6, Pp1s94_163V6, Pp1s323_3V6, Pp1s200_83V6, P…
GO:0030529	ribonucleoprotein complex	C	4.23091e-05	3.66842e-06	5	672	678	17923	under	Pp1s259_85V6, Pp1s196_122V6, Pp1s91_15V6, Pp1s52_247V6, Pp1s241_58V6	Pp1s29_235V6, Pp1s104_75V6, Pp1s76_76V6, Pp1s431_4V6, Pp1s112_257V6, Pp1s74_73V6, Pp1s149_30V6, Pp1s80_110V6, Pp1s60_272V6, Pp1s438_20V6, Pp1s34_305V6, Pp1s424_9V6, Pp1s347_24V6, Pp1s75_223V6, Pp1s76_75V6, Pp1s46_69V6, Pp1s431_3V6, Pp1s191_74V6, Pp1s100_221V6, Pp1s15_460V6, Pp1s173_16V6, Pp1s58_149V6, Pp1s36_84V6, Pp1s298_23V6, Pp1s60_271V6, Pp1s6_183V6, Pp1s94_163V6, Pp1s323_3V6, Pp1s200_83V6, P…
GO:0005840	ribosome	C	4.23091e-05	3.66842e-06	5	672	678	17923	under	Pp1s259_85V6, Pp1s196_122V6, Pp1s91_15V6, Pp1s52_247V6, Pp1s241_58V6	Pp1s29_235V6, Pp1s104_75V6, Pp1s76_76V6, Pp1s431_4V6, Pp1s112_257V6, Pp1s74_73V6, Pp1s149_30V6, Pp1s80_110V6, Pp1s60_272V6, Pp1s438_20V6, Pp1s34_305V6, Pp1s424_9V6, Pp1s347_24V6, Pp1s75_223V6, Pp1s76_75V6, Pp1s46_69V6, Pp1s431_3V6, Pp1s191_74V6, Pp1s100_221V6, Pp1s15_460V6, Pp1s173_16V6, Pp1s58_149V6, Pp1s36_84V6, Pp1s298_23V6, Pp1s60_271V6, Pp1s6_183V6, Pp1s94_163V6, Pp1s323_3V6, Pp1s200_83V6, P…
GO:0043232	intracellular non-membrane-bounded organelle	C	7.93079e-05	7.79326e-06	13	1015	670	17580	under	Pp1s259_85V6, Pp1s196_122V6, Pp1s91_15V6, Pp1s199_21V6, Pp1s249_30V6, Pp1s70_210V6, Pp1s126_141V6, Pp1s4_340V6, Pp1s83_46V6, Pp1s52_247V6, Pp1s241_58V6, Pp1s13_317V6, Pp1s87_184V6	Pp1s112_186V6, Pp1s94_93V6, Pp1s29_235V6, Pp1s174_120V6, Pp1s104_75V6, Pp1s76_76V6, Pp1s431_4V6, Pp1s215_90V6, Pp1s112_257V6, Pp1s128_12V6, Pp1s74_73V6, Pp1s280_66V6, Pp1s149_30V6, Pp1s80_110V6, Pp1s60_272V6, Pp1s438_20V6, Pp1s34_305V6, Pp1s424_9V6, Pp1s291_49V6, Pp1s113_202V6, Pp1s266_15V6, Pp1s222_58V6, Pp1s347_24V6, Pp1s94_92V6, Pp1s75_223V6, Pp1s19_179V6, Pp1s76_75V6, Pp1s46_69V6, Pp1s431_3V6…
GO:0043228	non-membrane-bounded organelle	C	7.93079e-05	7.79326e-06	13	1015	670	17580	under	Pp1s259_85V6, Pp1s196_122V6, Pp1s91_15V6, Pp1s199_21V6, Pp1s249_30V6, Pp1s70_210V6, Pp1s126_141V6, Pp1s4_340V6, Pp1s83_46V6, Pp1s52_247V6, Pp1s241_58V6, Pp1s13_317V6, Pp1s87_184V6	Pp1s112_186V6, Pp1s94_93V6, Pp1s29_235V6, Pp1s174_120V6, Pp1s104_75V6, Pp1s76_76V6, Pp1s431_4V6, Pp1s215_90V6, Pp1s112_257V6, Pp1s128_12V6, Pp1s74_73V6, Pp1s280_66V6, Pp1s149_30V6, Pp1s80_110V6, Pp1s60_272V6, Pp1s438_20V6, Pp1s34_305V6, Pp1s424_9V6, Pp1s291_49V6, Pp1s113_202V6, Pp1s266_15V6, Pp1s222_58V6, Pp1s347_24V6, Pp1s94_92V6, Pp1s75_223V6, Pp1s19_179V6, Pp1s76_75V6, Pp1s46_69V6, Pp1s431_3V6…
GO:0006091	generation of precursor metabolites and energy	P	0.000101797	1.05916e-05	35	408	648	18187	over	Pp1s127_94V6, Pp1s98_52V6, Pp1s75_141V6, Pp1s6_312V6, Pp1s254_25V6, Pp1s184_139V6, Pp1s234_74V6, Pp1s280_28V6, Pp1s414_10V6, Pp1s161_32V6, Pp1s463_11V6, Pp1s135_29V6, Pp1s135_21V6, Pp1s155_36V6, Pp1s167_20V6, Pp1s1_21V6, Pp1s6_313V6, Pp1s25_66V6, Pp1s137_96V6, Pp1s155_34V6, Pp1s273_45V6, Pp1s11_39V6, Pp1s84_283V6, Pp1s60_65V6, Pp1s318_21V6, Pp1s266_2V6, Pp1s80_58V6, Pp1s247_7V6, Pp1s177_13V6, Pp1…	Pp1s28_322V6, Pp1s2_337V6, Pp1s211_27V6, Pp1s197_123V6, Pp1s90_133V6, Pp1s284_7V6, Pp1s223_16V6, Pp1s11_397V6, Pp1s381_46V6, Pp1s120_81V6, Pp1s28_321V6, Pp1s318_24V6, Pp1s51_305V6, Pp1s27_263V6, Pp1s391_32V6, Pp1s37_237V6, Pp1s284_6V6, Pp1s35_78V6, Pp1s1_5V6, Pp1s13_200V6, Pp1s272_34V6, Pp1s51_303V6, Pp1s289_41V6, Pp1s237_61V6, Pp1s103_66V6, Pp1s79_140V6, Pp1s314_55V6, Pp1s14_11V6, Pp1s22_283V6, …
GO:0006412	translation	P	0.00023235	2.95474e-05	8	745	675	17850	under	Pp1s259_85V6, Pp1s196_122V6, Pp1s91_15V6, Pp1s191_87V6, Pp1s33_7V6, Pp1s52_247V6, Pp1s241_58V6, Pp1s38_401V6	Pp1s169_50V6, Pp1s29_235V6, Pp1s104_75V6, Pp1s76_76V6, Pp1s220_56V6, Pp1s112_257V6, Pp1s144_58V6, Pp1s74_73V6, Pp1s149_30V6, Pp1s80_110V6, Pp1s60_272V6, Pp1s438_20V6, Pp1s34_305V6, Pp1s424_9V6, Pp1s347_24V6, Pp1s11731_1V6, Pp1s75_223V6, Pp1s76_75V6, Pp1s46_69V6, Pp1s185_119V6, Pp1s431_3V6, Pp1s191_74V6, Pp1s100_221V6, Pp1s15_460V6, Pp1s173_16V6, Pp1s58_149V6, Pp1s36_84V6, Pp1s298_23V6, Pp1s60_271…
GO:0044249	cellular biosynthetic process	P	0.00023235	2.95474e-05	8	745	675	17850	under	Pp1s259_85V6, Pp1s196_122V6, Pp1s91_15V6, Pp1s191_87V6, Pp1s33_7V6, Pp1s52_247V6, Pp1s241_58V6, Pp1s38_401V6	Pp1s169_50V6, Pp1s29_235V6, Pp1s104_75V6, Pp1s76_76V6, Pp1s220_56V6, Pp1s112_257V6, Pp1s144_58V6, Pp1s74_73V6, Pp1s149_30V6, Pp1s80_110V6, Pp1s60_272V6, Pp1s438_20V6, Pp1s34_305V6, Pp1s424_9V6, Pp1s347_24V6, Pp1s11731_1V6, Pp1s75_223V6, Pp1s76_75V6, Pp1s46_69V6, Pp1s185_119V6, Pp1s431_3V6, Pp1s191_74V6, Pp1s100_221V6, Pp1s15_460V6, Pp1s173_16V6, Pp1s58_149V6, Pp1s36_84V6, Pp1s298_23V6, Pp1s60_271…
GO:0009059	macromolecule biosynthetic process	P	0.00023235	2.95474e-05	8	745	675	17850	under	Pp1s259_85V6, Pp1s196_122V6, Pp1s91_15V6, Pp1s191_87V6, Pp1s33_7V6, Pp1s52_247V6, Pp1s241_58V6, Pp1s38_401V6	Pp1s169_50V6, Pp1s29_235V6, Pp1s104_75V6, Pp1s76_76V6, Pp1s220_56V6, Pp1s112_257V6, Pp1s144_58V6, Pp1s74_73V6, Pp1s149_30V6, Pp1s80_110V6, Pp1s60_272V6, Pp1s438_20V6, Pp1s34_305V6, Pp1s424_9V6, Pp1s347_24V6, Pp1s11731_1V6, Pp1s75_223V6, Pp1s76_75V6, Pp1s46_69V6, Pp1s185_119V6, Pp1s431_3V6, Pp1s191_74V6, Pp1s100_221V6, Pp1s15_460V6, Pp1s173_16V6, Pp1s58_149V6, Pp1s36_84V6, Pp1s298_23V6, Pp1s60_271…
GO:0034645	cellular macromolecule biosynthetic process	P	0.00023235	2.95474e-05	8	745	675	17850	under	Pp1s259_85V6, Pp1s196_122V6, Pp1s91_15V6, Pp1s191_87V6, Pp1s33_7V6, Pp1s52_247V6, Pp1s241_58V6, Pp1s38_401V6	Pp1s169_50V6, Pp1s29_235V6, Pp1s104_75V6, Pp1s76_76V6, Pp1s220_56V6, Pp1s112_257V6, Pp1s144_58V6, Pp1s74_73V6, Pp1s149_30V6, Pp1s80_110V6, Pp1s60_272V6, Pp1s438_20V6, Pp1s34_305V6, Pp1s424_9V6, Pp1s347_24V6, Pp1s11731_1V6, Pp1s75_223V6, Pp1s76_75V6, Pp1s46_69V6, Pp1s185_119V6, Pp1s431_3V6, Pp1s191_74V6, Pp1s100_221V6, Pp1s15_460V6, Pp1s173_16V6, Pp1s58_149V6, Pp1s36_84V6, Pp1s298_23V6, Pp1s60_271…
GO:0010467	gene expression	P	0.000235226	3.12728e-05	9	786	674	17809	under	Pp1s259_85V6, Pp1s196_122V6, Pp1s91_15V6, Pp1s191_87V6, Pp1s33_7V6, Pp1s52_247V6, Pp1s279_11V6, Pp1s241_58V6, Pp1s38_401V6	Pp1s169_50V6, Pp1s29_235V6, Pp1s104_75V6, Pp1s76_76V6, Pp1s104_134V6, Pp1s220_56V6, Pp1s112_257V6, Pp1s144_58V6, Pp1s74_73V6, Pp1s149_30V6, Pp1s80_110V6, Pp1s60_272V6, Pp1s438_20V6, Pp1s34_305V6, Pp1s424_9V6, Pp1s347_24V6, Pp1s11731_1V6, Pp1s75_223V6, Pp1s19_179V6, Pp1s84_220V6, Pp1s76_75V6, Pp1s46_69V6, Pp1s185_119V6, Pp1s431_3V6, Pp1s191_74V6, Pp1s100_221V6, Pp1s15_460V6, Pp1s173_16V6, Pp1s58_1…
GO:0044260	cellular macromolecule metabolic process	P	0.000258176	3.58164e-05	52	2369	631	16226	under	Pp1s98_52V6, Pp1s51_54V6, Pp1s233_24V6, Pp1s259_85V6, Pp1s38_54V6, Pp1s112_190V6, Pp1s196_122V6, Pp1s30_56V6, Pp1s91_15V6, Pp1s130_137V6, Pp1s191_87V6, Pp1s127_92V6, Pp1s81_159V6, Pp1s35_97V6, Pp1s133_38V6, Pp1s192_59V6, Pp1s251_77V6, Pp1s97_232V6, Pp1s107_182V6, Pp1s31_3V6, Pp1s40_148V6, Pp1s509_10V6, Pp1s165_60V6, Pp1s88_195V6, Pp1s35_214V6, Pp1s38_294V6, Pp1s56_57V6, Pp1s211_122V6, Pp1s3_320V6…	Pp1s134_115V6, Pp1s58_199V6, Pp1s9_214V6, Pp1s160_146V6, Pp1s206_54V6, Pp1s37_43V6, Pp1s110_47V6, Pp1s169_50V6, Pp1s264_13V6, Pp1s12_264V6, Pp1s29_235V6, Pp1s84_221V6, Pp1s15_150V6, Pp1s104_75V6, Pp1s221_62V6, Pp1s76_76V6, Pp1s104_134V6, Pp1s132_192V6, Pp1s16_326V6, Pp1s81_51V6, Pp1s220_56V6, Pp1s124_87V6, Pp1s215_90V6, Pp1s169_89V6, Pp1s66_234V6, Pp1s112_257V6, Pp1s156_133V6, Pp1s144_58V6, Pp1s7…
GO:0003677	DNA binding	F	0.00263487	0.000380761	22	1184	661	17411	under	Pp1s469_4V6, Pp1s26_90V6, Pp1s130_58V6, Pp1s241_40V6, Pp1s192_59V6, Pp1s251_77V6, Pp1s83_243V6, Pp1s213_35V6, Pp1s2_110V6, Pp1s34_343V6, Pp1s165_109V6, Pp1s4_340V6, Pp1s88_195V6, Pp1s44_242V6, Pp1s84_106V6, Pp1s112_133V6, Pp1s118_9V6, Pp1s163_69V6, Pp1s133_56V6, Pp1s65_236V6, Pp1s13_317V6, Pp1s163_70V6	Pp1s134_115V6, Pp1s58_199V6, Pp1s25_173V6, Pp1s206_54V6, Pp1s519_2V6, Pp1s198_149V6, Pp1s288_38V6, Pp1s53_134V6, Pp1s238_70V6, Pp1s55_99V6, Pp1s325_51V6, Pp1s221_62V6, Pp1s104_134V6, Pp1s81_51V6, Pp1s59_208V6, Pp1s46_276V6, Pp1s141_10V6, Pp1s34_425V6, Pp1s8_227V6, Pp1s10_244V6, Pp1s337_38V6, Pp1s371_13V6, Pp1s104_2V6, Pp1s257_83V6, Pp1s166_107V6, Pp1s10737_1V6, Pp1s34_82V6, Pp1s4764_1V6, Pp1s13_3…
GO:0005198	structural molecule activity	F	0.00408135	0.000613382	10	706	673	17889	under	Pp1s259_85V6, Pp1s196_122V6, Pp1s91_15V6, Pp1s191_87V6, Pp1s41_154V6, Pp1s70_210V6, Pp1s33_7V6, Pp1s52_247V6, Pp1s241_58V6, Pp1s87_184V6	Pp1s94_93V6, Pp1s29_235V6, Pp1s104_75V6, Pp1s76_76V6, Pp1s112_257V6, Pp1s74_73V6, Pp1s80_110V6, Pp1s60_272V6, Pp1s438_20V6, Pp1s34_305V6, Pp1s424_9V6, Pp1s347_24V6, Pp1s94_92V6, Pp1s75_223V6, Pp1s76_75V6, Pp1s46_69V6, Pp1s431_3V6, Pp1s100_221V6, Pp1s15_460V6, Pp1s173_16V6, Pp1s58_149V6, Pp1s36_84V6, Pp1s298_23V6, Pp1s60_271V6, Pp1s53_204V6, Pp1s6_183V6, Pp1s94_163V6, Pp1s323_3V6, Pp1s200_83V6, Pp…
GO:0044267	cellular protein metabolic process	P	0.00466205	0.000727604	46	1974	637	16621	under	Pp1s98_52V6, Pp1s51_54V6, Pp1s233_24V6, Pp1s259_85V6, Pp1s38_54V6, Pp1s112_190V6, Pp1s196_122V6, Pp1s30_56V6, Pp1s91_15V6, Pp1s130_137V6, Pp1s191_87V6, Pp1s127_92V6, Pp1s81_159V6, Pp1s35_97V6, Pp1s133_38V6, Pp1s97_232V6, Pp1s107_182V6, Pp1s31_3V6, Pp1s509_10V6, Pp1s165_60V6, Pp1s35_214V6, Pp1s38_294V6, Pp1s56_57V6, Pp1s3_320V6, Pp1s83_46V6, Pp1s25_198V6, Pp1s70_10V6, Pp1s91_116V6, Pp1s68_46V6, Pp…	Pp1s9_214V6, Pp1s160_146V6, Pp1s110_47V6, Pp1s169_50V6, Pp1s264_13V6, Pp1s12_264V6, Pp1s29_235V6, Pp1s84_221V6, Pp1s15_150V6, Pp1s104_75V6, Pp1s76_76V6, Pp1s132_192V6, Pp1s16_326V6, Pp1s220_56V6, Pp1s124_87V6, Pp1s215_90V6, Pp1s169_89V6, Pp1s66_234V6, Pp1s112_257V6, Pp1s156_133V6, Pp1s144_58V6, Pp1s74_73V6, Pp1s46_276V6, Pp1s280_66V6, Pp1s149_30V6, Pp1s27_192V6, Pp1s123_90V6, Pp1s80_110V6, Pp1s60…
GO:0003723	RNA binding	F	0.00908085	0.00146973	9	631	674	17964	under	Pp1s75_141V6, Pp1s32_120V6, Pp1s196_122V6, Pp1s171_107V6, Pp1s347_23V6, Pp1s11_39V6, Pp1s82_161V6, Pp1s241_58V6, Pp1s63_71V6	Pp1s23_225V6, Pp1s348_31V6, Pp1s214_36V6, Pp1s519_2V6, Pp1s169_50V6, Pp1s77_172V6, Pp1s20_267V6, Pp1s54_240V6, Pp1s90_78V6, Pp1s367_2V6, Pp1s337_38V6, Pp1s145_172V6, Pp1s93_178V6, Pp1s424_9V6, Pp1s81_184V6, Pp1s5942_1V6, Pp1s62_123V6, Pp1s222_58V6, Pp1s77_291V6, Pp1s333_32V6, Pp1s150_85V6, Pp1s46_69V6, Pp1s431_3V6, Pp1s191_74V6, Pp1s58_149V6, Pp1s102_113V6, Pp1s162_25V6, Pp1s94_163V6, Pp1s323_3V6…
GO:0043170	macromolecule metabolic process	P	0.0111011	0.00186087	87	3197	596	15398	under	Pp1s98_52V6, Pp1s74_214V6, Pp1s15_267V6, Pp1s51_54V6, Pp1s69_69V6, Pp1s233_24V6, Pp1s148_40V6, Pp1s259_85V6, Pp1s38_54V6, Pp1s112_190V6, Pp1s196_122V6, Pp1s30_56V6, Pp1s91_15V6, Pp1s9_317V6, Pp1s52_60V6, Pp1s130_137V6, Pp1s282_31V6, Pp1s191_87V6, Pp1s127_92V6, Pp1s167_152V6, Pp1s114_17V6, Pp1s29_183V6, Pp1s81_159V6, Pp1s35_97V6, Pp1s133_38V6, Pp1s192_59V6, Pp1s156_123V6, Pp1s251_77V6, Pp1s97_232V…	Pp1s46_31V6, Pp1s134_115V6, Pp1s58_199V6, Pp1s9_214V6, Pp1s160_146V6, Pp1s206_54V6, Pp1s37_43V6, Pp1s110_47V6, Pp1s233_98V6, Pp1s169_50V6, Pp1s264_13V6, Pp1s12_264V6, Pp1s24_138V6, Pp1s29_235V6, Pp1s84_221V6, Pp1s148_130V6, Pp1s15_150V6, Pp1s99_142V6, Pp1s104_75V6, Pp1s221_62V6, Pp1s76_76V6, Pp1s118_219V6, Pp1s104_134V6, Pp1s132_192V6, Pp1s16_326V6, Pp1s81_51V6, Pp1s220_56V6, Pp1s124_87V6, Pp1s21…
GO:0006807	nitrogen compound metabolic process	P	0.0192268	0.00355641	25	1174	658	17421	under	Pp1s42_193V6, Pp1s20_179V6, Pp1s184_139V6, Pp1s280_28V6, Pp1s100_107V6, Pp1s103_154V6, Pp1s241_40V6, Pp1s192_59V6, Pp1s251_77V6, Pp1s41_196V6, Pp1s79_85V6, Pp1s137_96V6, Pp1s171_107V6, Pp1s40_148V6, Pp1s425_20V6, Pp1s3_488V6, Pp1s131_67V6, Pp1s32_350V6, Pp1s88_195V6, Pp1s211_122V6, Pp1s20_178V6, Pp1s112_133V6, Pp1s279_11V6, Pp1s38_401V6, Pp1s15_182V6	Pp1s28_322V6, Pp1s348_31V6, Pp1s134_115V6, Pp1s58_199V6, Pp1s206_54V6, Pp1s37_43V6, Pp1s74_25V6, Pp1s169_50V6, Pp1s221_62V6, Pp1s104_134V6, Pp1s81_51V6, Pp1s20_267V6, Pp1s120_33V6, Pp1s141_10V6, Pp1s72_266V6, Pp1s313_13V6, Pp1s396_44V6, Pp1s12_192V6, Pp1s238_21V6, Pp1s104_2V6, Pp1s62_123V6, Pp1s152_88V6, Pp1s28_321V6, Pp1s143_152V6, Pp1s73_18V6, Pp1s19_179V6, Pp1s84_220V6, Pp1s52_50V6, Pp1s7_433V…
GO:0006139	nucleobase-containing compound metabolic process	P	0.0192268	0.00355641	25	1174	658	17421	under	Pp1s42_193V6, Pp1s20_179V6, Pp1s184_139V6, Pp1s280_28V6, Pp1s100_107V6, Pp1s103_154V6, Pp1s241_40V6, Pp1s192_59V6, Pp1s251_77V6, Pp1s41_196V6, Pp1s79_85V6, Pp1s137_96V6, Pp1s171_107V6, Pp1s40_148V6, Pp1s425_20V6, Pp1s3_488V6, Pp1s131_67V6, Pp1s32_350V6, Pp1s88_195V6, Pp1s211_122V6, Pp1s20_178V6, Pp1s112_133V6, Pp1s279_11V6, Pp1s38_401V6, Pp1s15_182V6	Pp1s28_322V6, Pp1s348_31V6, Pp1s134_115V6, Pp1s58_199V6, Pp1s206_54V6, Pp1s37_43V6, Pp1s74_25V6, Pp1s169_50V6, Pp1s221_62V6, Pp1s104_134V6, Pp1s81_51V6, Pp1s20_267V6, Pp1s120_33V6, Pp1s141_10V6, Pp1s72_266V6, Pp1s313_13V6, Pp1s396_44V6, Pp1s12_192V6, Pp1s238_21V6, Pp1s104_2V6, Pp1s62_123V6, Pp1s152_88V6, Pp1s28_321V6, Pp1s143_152V6, Pp1s73_18V6, Pp1s19_179V6, Pp1s84_220V6, Pp1s52_50V6, Pp1s7_433V…
GO:0034641	cellular nitrogen compound metabolic process	P	0.0192268	0.00355641	25	1174	658	17421	under	Pp1s42_193V6, Pp1s20_179V6, Pp1s184_139V6, Pp1s280_28V6, Pp1s100_107V6, Pp1s103_154V6, Pp1s241_40V6, Pp1s192_59V6, Pp1s251_77V6, Pp1s41_196V6, Pp1s79_85V6, Pp1s137_96V6, Pp1s171_107V6, Pp1s40_148V6, Pp1s425_20V6, Pp1s3_488V6, Pp1s131_67V6, Pp1s32_350V6, Pp1s88_195V6, Pp1s211_122V6, Pp1s20_178V6, Pp1s112_133V6, Pp1s279_11V6, Pp1s38_401V6, Pp1s15_182V6	Pp1s28_322V6, Pp1s348_31V6, Pp1s134_115V6, Pp1s58_199V6, Pp1s206_54V6, Pp1s37_43V6, Pp1s74_25V6, Pp1s169_50V6, Pp1s221_62V6, Pp1s104_134V6, Pp1s81_51V6, Pp1s20_267V6, Pp1s120_33V6, Pp1s141_10V6, Pp1s72_266V6, Pp1s313_13V6, Pp1s396_44V6, Pp1s12_192V6, Pp1s238_21V6, Pp1s104_2V6, Pp1s62_123V6, Pp1s152_88V6, Pp1s28_321V6, Pp1s143_152V6, Pp1s73_18V6, Pp1s19_179V6, Pp1s84_220V6, Pp1s52_50V6, Pp1s7_433V…
GO:0005634	nucleus	C	0.0211848	0.00404103	66	2497	617	16098	under	Pp1s469_4V6, Pp1s148_40V6, Pp1s5_325V6, Pp1s60_313V6, Pp1s26_90V6, Pp1s124_23V6, Pp1s112_190V6, Pp1s30_56V6, Pp1s1_147V6, Pp1s25_303V6, Pp1s51_143V6, Pp1s173_3V6, Pp1s130_58V6, Pp1s52_57V6, Pp1s30_197V6, Pp1s143_4V6, Pp1s300_66V6, Pp1s35_97V6, Pp1s75_164V6, Pp1s84_210V6, Pp1s251_77V6, Pp1s127_95V6, Pp1s83_243V6, Pp1s56_150V6, Pp1s213_35V6, Pp1s126_141V6, Pp1s224_83V6, Pp1s2_110V6, Pp1s31_214V6, P…	Pp1s327_54V6, Pp1s78_79V6, Pp1s112_186V6, Pp1s24_48V6, Pp1s58_199V6, Pp1s25_173V6, Pp1s37_43V6, Pp1s156_55V6, Pp1s519_2V6, Pp1s198_149V6, Pp1s66_43V6, Pp1s288_38V6, Pp1s230_50V6, Pp1s53_134V6, Pp1s371_62V6, Pp1s105_81V6, Pp1s238_70V6, Pp1s55_99V6, Pp1s150_86V6, Pp1s325_51V6, Pp1s221_62V6, Pp1s316_22V6, Pp1s31_108V6, Pp1s250_62V6, Pp1s96_47V6, Pp1s20_267V6, Pp1s215_90V6, Pp1s294_58V6, Pp1s55_11V6,…
GO:0044464	cell part	C	0.0343866	0.00675805	565	14580	118	4015	over	Pp1s195_41V6, Pp1s283_27V6, Pp1s60_109V6, Pp1s113_75V6, Pp1s42_193V6, Pp1s107_192V6, Pp1s20_179V6, Pp1s180_120V6, Pp1s584_9V6, Pp1s210_15V6, Pp1s112_145V6, Pp1s227_70V6, Pp1s44_268V6, Pp1s127_94V6, Pp1s98_52V6, Pp1s62_194V6, Pp1s289_62V6, Pp1s77_48V6, Pp1s135_112V6, Pp1s74_214V6, Pp1s15_267V6, Pp1s75_141V6, Pp1s145_132V6, Pp1s210_82V6, Pp1s283_16V6, Pp1s51_54V6, Pp1s54_189V6, Pp1s196_99V6, Pp1s46…	Pp1s327_54V6, Pp1s88_7V6, Pp1s261_53V6, Pp1s17_72V6, Pp1s23_225V6, Pp1s120_82V6, Pp1s406_12V6, Pp1s47_222V6, Pp1s71_162V6, Pp1s88_17V6, Pp1s7163_1V6, Pp1s28_322V6, Pp1s7_123V6, Pp1s1_360V6, Pp1s78_79V6, Pp1s112_186V6, Pp1s62_77V6, Pp1s54_54V6, Pp1s348_31V6, Pp1s25_316V6, Pp1s134_115V6, Pp1s282_30V6, Pp1s24_48V6, Pp1s44_257V6, Pp1s326_48V6, Pp1s2_697V6, Pp1s3_179V6, Pp1s435_12V6, Pp1s58_199V6, Pp1…
GO:0008135	translation factor activity, nucleic acid binding	F	0.0367179	0.00742848	0	158	683	18437	under		Pp1s23_225V6, Pp1s214_36V6, Pp1s519_2V6, Pp1s77_172V6, Pp1s54_240V6, Pp1s90_78V6, Pp1s367_2V6, Pp1s145_172V6, Pp1s93_178V6, Pp1s222_58V6, Pp1s77_291V6, Pp1s150_85V6, Pp1s191_74V6, Pp1s138_36V6, Pp1s431_2V6, Pp1s519_18V6, Pp1s60_189V6, Pp1s84_186V6, Pp1s403_39V6, Pp1s93_126V6, Pp1s59_181V6, Pp1s240_23V6, Pp1s269_59V6, Pp1s31_343V6, Pp1s34_388V6, Pp1s77_109V6, Pp1s138_81V6, Pp1s45_236V6, Pp1s15_54V…
GO:0005623	cell	C	0.0463755	0.0096504	567	14674	116	3921	over	Pp1s195_41V6, Pp1s283_27V6, Pp1s60_109V6, Pp1s113_75V6, Pp1s42_193V6, Pp1s107_192V6, Pp1s20_179V6, Pp1s180_120V6, Pp1s584_9V6, Pp1s210_15V6, Pp1s112_145V6, Pp1s227_70V6, Pp1s44_268V6, Pp1s127_94V6, Pp1s98_52V6, Pp1s62_194V6, Pp1s289_62V6, Pp1s77_48V6, Pp1s135_112V6, Pp1s74_214V6, Pp1s15_267V6, Pp1s75_141V6, Pp1s145_132V6, Pp1s210_82V6, Pp1s283_16V6, Pp1s51_54V6, Pp1s54_189V6, Pp1s196_99V6, Pp1s46…	Pp1s327_54V6, Pp1s88_7V6, Pp1s261_53V6, Pp1s17_72V6, Pp1s23_225V6, Pp1s120_82V6, Pp1s406_12V6, Pp1s47_222V6, Pp1s71_162V6, Pp1s88_17V6, Pp1s7163_1V6, Pp1s28_322V6, Pp1s7_123V6, Pp1s1_360V6, Pp1s78_79V6, Pp1s112_186V6, Pp1s62_77V6, Pp1s54_54V6, Pp1s348_31V6, Pp1s25_316V6, Pp1s134_115V6, Pp1s282_30V6, Pp1s24_48V6, Pp1s44_257V6, Pp1s326_48V6, Pp1s2_697V6, Pp1s3_179V6, Pp1s435_12V6, Pp1s58_199V6, Pp1…
GO:0009058	biosynthetic process	P	0.0497304	0.010636	55	2068	628	16527	under	Pp1s42_193V6, Pp1s20_179V6, Pp1s98_52V6, Pp1s135_112V6, Pp1s196_99V6, Pp1s259_85V6, Pp1s184_139V6, Pp1s234_74V6, Pp1s419_8V6, Pp1s196_122V6, Pp1s280_28V6, Pp1s10_341V6, Pp1s108_171V6, Pp1s30_303V6, Pp1s100_107V6, Pp1s91_15V6, Pp1s61_72V6, Pp1s11_262V6, Pp1s83_95V6, Pp1s56_240V6, Pp1s191_87V6, Pp1s241_40V6, Pp1s135_29V6, Pp1s135_21V6, Pp1s89_30V6, Pp1s22_310V6, Pp1s72_148V6, Pp1s217_73V6, Pp1s86_2…	Pp1s7_123V6, Pp1s112_186V6, Pp1s46_31V6, Pp1s348_31V6, Pp1s326_48V6, Pp1s52_101V6, Pp1s206_54V6, Pp1s37_43V6, Pp1s117_163V6, Pp1s114_157V6, Pp1s74_25V6, Pp1s15_270V6, Pp1s169_50V6, Pp1s29_235V6, Pp1s150_86V6, Pp1s104_75V6, Pp1s2_337V6, Pp1s76_76V6, Pp1s220_56V6, Pp1s188_15V6, Pp1s241_33V6, Pp1s38_153V6, Pp1s70_295V6, Pp1s112_257V6, Pp1s166_41V6, Pp1s144_58V6, Pp1s239_18V6, Pp1s74_73V6, Pp1s463_13…
0h vs. 24h induced
GO-ID	Term	Category	FDR	P-Value	#Test	#Ref	#notAnnotTest	#notAnnotRef	Over/Under	TestSeqs	RefSeqs
GO:0043170	macromolecule metabolic process	P	1.13142e-10	6.54001e-13	100	3184	960	15034	under	Pp1s153_184V6, Pp1s309_91V6, Pp1s318_58V6, Pp1s62_116V6, Pp1s343_39V6, Pp1s174_62V6, Pp1s3_208V6, Pp1s93_152V6, Pp1s176_126V6, Pp1s144_30V6, Pp1s59_140V6, Pp1s88_138V6, Pp1s199_2V6, Pp1s174_76V6, Pp1s134_167V6, Pp1s274_5V6, Pp1s152_7V6, Pp1s22_38V6, Pp1s230_53V6, Pp1s22_326V6, Pp1s90_103V6, Pp1s3_465V6, Pp1s479_13V6, Pp1s5_405V6, Pp1s60_107V6, Pp1s115_184V6, Pp1s30_306V6, Pp1s179_14V6, Pp1s91_182…	Pp1s31_220V6, Pp1s1655_2V6, Pp1s121_167V6, Pp1s794_2V6, Pp1s10_32V6, Pp1s37_339V6, Pp1s14_35V6, Pp1s173_16V6, Pp1s134_145V6, Pp1s105_226V6, Pp1s21_387V6, Pp1s134_45V6, Pp1s150_74V6, Pp1s102_176V6, Pp1s165_119V6, Pp1s115_154V6, Pp1s241_28V6, Pp1s444_19V6, Pp1s120_47V6, Pp1s117_186V6, Pp1s196_105V6, Pp1s46_110V6, Pp1s19_223V6, Pp1s7050_1V6, Pp1s31_379V6, Pp1s82_155V6, Pp1s14_182V6, Pp1s360_12V6, Pp…
GO:0044237	cellular metabolic process	P	2.56793e-08	2.96871e-10	119	3375	941	14843	under	Pp1s210_54V6, Pp1s309_91V6, Pp1s12_130V6, Pp1s318_58V6, Pp1s343_39V6, Pp1s174_62V6, Pp1s176_126V6, Pp1s144_30V6, Pp1s169_108V6, Pp1s59_140V6, Pp1s20_135V6, Pp1s134_167V6, Pp1s274_5V6, Pp1s152_7V6, Pp1s45_97V6, Pp1s347_9V6, Pp1s35_224V6, Pp1s230_53V6, Pp1s184_88V6, Pp1s22_326V6, Pp1s5_169V6, Pp1s212_43V6, Pp1s90_103V6, Pp1s3_465V6, Pp1s114_172V6, Pp1s479_13V6, Pp1s32_335V6, Pp1s60_107V6, Pp1s175_2…	Pp1s31_220V6, Pp1s1655_2V6, Pp1s155_34V6, Pp1s98_83V6, Pp1s62_171V6, Pp1s2_239V6, Pp1s121_167V6, Pp1s8_132V6, Pp1s794_2V6, Pp1s10_32V6, Pp1s37_339V6, Pp1s293_8V6, Pp1s14_35V6, Pp1s173_16V6, Pp1s134_145V6, Pp1s105_226V6, Pp1s9_441V6, Pp1s21_387V6, Pp1s150_74V6, Pp1s102_176V6, Pp1s463_11V6, Pp1s56_222V6, Pp1s165_119V6, Pp1s115_154V6, Pp1s58_254V6, Pp1s120_47V6, Pp1s117_186V6, Pp1s196_105V6, Pp1s46_…
GO:0044260	cellular macromolecule metabolic process	P	1.19416e-07	2.0708e-09	74	2347	986	15871	under	Pp1s309_91V6, Pp1s318_58V6, Pp1s343_39V6, Pp1s174_62V6, Pp1s176_126V6, Pp1s144_30V6, Pp1s59_140V6, Pp1s134_167V6, Pp1s274_5V6, Pp1s152_7V6, Pp1s230_53V6, Pp1s22_326V6, Pp1s90_103V6, Pp1s479_13V6, Pp1s60_107V6, Pp1s115_184V6, Pp1s30_306V6, Pp1s179_14V6, Pp1s245_25V6, Pp1s6_198V6, Pp1s84_221V6, Pp1s101_153V6, Pp1s147_88V6, Pp1s51_212V6, Pp1s65_268V6, Pp1s74_11V6, Pp1s112_185V6, Pp1s17_307V6, Pp1s17…	Pp1s31_220V6, Pp1s1655_2V6, Pp1s121_167V6, Pp1s794_2V6, Pp1s10_32V6, Pp1s37_339V6, Pp1s14_35V6, Pp1s173_16V6, Pp1s134_145V6, Pp1s105_226V6, Pp1s21_387V6, Pp1s150_74V6, Pp1s102_176V6, Pp1s165_119V6, Pp1s115_154V6, Pp1s120_47V6, Pp1s117_186V6, Pp1s196_105V6, Pp1s46_110V6, Pp1s31_379V6, Pp1s14_182V6, Pp1s360_12V6, Pp1s48_21V6, Pp1s43_5V6, Pp1s61_46V6, Pp1s88_44V6, Pp1s14_205V6, Pp1s83_8V6, Pp1s36_27…
GO:0019538	protein metabolic process	P	3.6195e-07	9.66517e-09	97	2790	963	15428	under	Pp1s153_184V6, Pp1s309_91V6, Pp1s318_58V6, Pp1s62_116V6, Pp1s343_39V6, Pp1s174_62V6, Pp1s3_208V6, Pp1s93_152V6, Pp1s176_126V6, Pp1s144_30V6, Pp1s59_140V6, Pp1s88_138V6, Pp1s199_2V6, Pp1s174_76V6, Pp1s134_167V6, Pp1s274_5V6, Pp1s152_7V6, Pp1s22_38V6, Pp1s230_53V6, Pp1s22_326V6, Pp1s90_103V6, Pp1s3_465V6, Pp1s479_13V6, Pp1s5_405V6, Pp1s60_107V6, Pp1s115_184V6, Pp1s30_306V6, Pp1s179_14V6, Pp1s91_182…	Pp1s31_220V6, Pp1s1655_2V6, Pp1s121_167V6, Pp1s794_2V6, Pp1s10_32V6, Pp1s37_339V6, Pp1s173_16V6, Pp1s134_145V6, Pp1s105_226V6, Pp1s21_387V6, Pp1s134_45V6, Pp1s150_74V6, Pp1s102_176V6, Pp1s165_119V6, Pp1s115_154V6, Pp1s241_28V6, Pp1s444_19V6, Pp1s117_186V6, Pp1s196_105V6, Pp1s46_110V6, Pp1s19_223V6, Pp1s7050_1V6, Pp1s82_155V6, Pp1s360_12V6, Pp1s48_21V6, Pp1s43_5V6, Pp1s61_46V6, Pp1s14_205V6, Pp1s8…
GO:0008152	metabolic process	P	3.6195e-07	1.0461e-08	291	6552	769	11666	under	Pp1s153_184V6, Pp1s210_54V6, Pp1s43_19V6, Pp1s309_91V6, Pp1s212_107V6, Pp1s12_130V6, Pp1s303_45V6, Pp1s178_130V6, Pp1s318_58V6, Pp1s62_116V6, Pp1s336_57V6, Pp1s343_39V6, Pp1s47_171V6, Pp1s338_65V6, Pp1s25_336V6, Pp1s174_62V6, Pp1s2_216V6, Pp1s112_67V6, Pp1s29_234V6, Pp1s475_5V6, Pp1s233_4V6, Pp1s3_208V6, Pp1s93_152V6, Pp1s47_217V6, Pp1s28_28V6, Pp1s76_150V6, Pp1s312_21V6, Pp1s277_2V6, Pp1s176_126…	Pp1s31_220V6, Pp1s1655_2V6, Pp1s155_34V6, Pp1s69_244V6, Pp1s98_83V6, Pp1s62_171V6, Pp1s126_185V6, Pp1s149_275V6, Pp1s6328_2V6, Pp1s12_194V6, Pp1s103_118V6, Pp1s25_119V6, Pp1s125_60V6, Pp1s2_239V6, Pp1s121_167V6, Pp1s8_132V6, Pp1s794_2V6, Pp1s10_32V6, Pp1s37_339V6, Pp1s293_8V6, Pp1s14_35V6, Pp1s173_16V6, Pp1s134_145V6, Pp1s105_226V6, Pp1s9_441V6, Pp1s21_387V6, Pp1s134_45V6, Pp1s150_74V6, Pp1s102_1…
GO:0044238	primary metabolic process	P	3.65942e-07	1.26916e-08	196	4763	864	13455	under	Pp1s153_184V6, Pp1s210_54V6, Pp1s43_19V6, Pp1s309_91V6, Pp1s303_45V6, Pp1s318_58V6, Pp1s62_116V6, Pp1s336_57V6, Pp1s343_39V6, Pp1s25_336V6, Pp1s174_62V6, Pp1s233_4V6, Pp1s3_208V6, Pp1s93_152V6, Pp1s28_28V6, Pp1s312_21V6, Pp1s176_126V6, Pp1s144_30V6, Pp1s169_108V6, Pp1s106_57V6, Pp1s21_161V6, Pp1s13_216V6, Pp1s18_283V6, Pp1s59_140V6, Pp1s11_63V6, Pp1s20_135V6, Pp1s88_138V6, Pp1s199_2V6, Pp1s70_290…	Pp1s31_220V6, Pp1s1655_2V6, Pp1s69_244V6, Pp1s98_83V6, Pp1s62_171V6, Pp1s6328_2V6, Pp1s2_239V6, Pp1s121_167V6, Pp1s8_132V6, Pp1s794_2V6, Pp1s10_32V6, Pp1s37_339V6, Pp1s293_8V6, Pp1s14_35V6, Pp1s173_16V6, Pp1s134_145V6, Pp1s105_226V6, Pp1s9_441V6, Pp1s21_387V6, Pp1s134_45V6, Pp1s150_74V6, Pp1s102_176V6, Pp1s56_222V6, Pp1s165_119V6, Pp1s115_154V6, Pp1s419_8V6, Pp1s241_28V6, Pp1s444_19V6, Pp1s58_254…
GO:0006259	DNA metabolic process	P	4.59675e-06	2.12567e-07	3	421	1057	17797	under	Pp1s101_153V6, Pp1s147_88V6, Pp1s72_320V6	Pp1s14_35V6, Pp1s120_47V6, Pp1s196_105V6, Pp1s31_379V6, Pp1s14_182V6, Pp1s88_44V6, Pp1s101_178V6, Pp1s488_10V6, Pp1s33_203V6, Pp1s1_561V6, Pp1s60_129V6, Pp1s1_67V6, Pp1s9_29V6, Pp1s230_33V6, Pp1s42_181V6, Pp1s15_370V6, Pp1s7975_1V6, Pp1s98_157V6, Pp1s201_114V6, Pp1s98_33V6, Pp1s48_212V6, Pp1s102_56V6, Pp1s275_20V6, Pp1s107_208V6, Pp1s455_16V6, Pp1s14_77V6, Pp1s206_6V6, Pp1s517_8V6, Pp1s35_109V6, …
GO:0090304	nucleic acid metabolic process	P	4.59675e-06	2.12567e-07	3	421	1057	17797	under	Pp1s101_153V6, Pp1s147_88V6, Pp1s72_320V6	Pp1s14_35V6, Pp1s120_47V6, Pp1s196_105V6, Pp1s31_379V6, Pp1s14_182V6, Pp1s88_44V6, Pp1s101_178V6, Pp1s488_10V6, Pp1s33_203V6, Pp1s1_561V6, Pp1s60_129V6, Pp1s1_67V6, Pp1s9_29V6, Pp1s230_33V6, Pp1s42_181V6, Pp1s15_370V6, Pp1s7975_1V6, Pp1s98_157V6, Pp1s201_114V6, Pp1s98_33V6, Pp1s48_212V6, Pp1s102_56V6, Pp1s275_20V6, Pp1s107_208V6, Pp1s455_16V6, Pp1s14_77V6, Pp1s206_6V6, Pp1s517_8V6, Pp1s35_109V6, …
GO:0003824	catalytic activity	F	6.29782e-05	3.27632e-06	351	7340	709	10878	under	Pp1s353_37V6, Pp1s153_184V6, Pp1s210_54V6, Pp1s43_19V6, Pp1s309_91V6, Pp1s212_107V6, Pp1s177_107V6, Pp1s199_7V6, Pp1s303_45V6, Pp1s72_100V6, Pp1s178_130V6, Pp1s318_58V6, Pp1s80_141V6, Pp1s28_409V6, Pp1s336_57V6, Pp1s117_91V6, Pp1s47_171V6, Pp1s338_65V6, Pp1s25_336V6, Pp1s174_62V6, Pp1s2_216V6, Pp1s112_67V6, Pp1s287_32V6, Pp1s29_234V6, Pp1s475_5V6, Pp1s233_4V6, Pp1s155_102V6, Pp1s3_208V6, Pp1s444_…	Pp1s35_24V6, Pp1s31_220V6, Pp1s217_12V6, Pp1s1655_2V6, Pp1s69_244V6, Pp1s62_171V6, Pp1s72_306V6, Pp1s126_185V6, Pp1s149_275V6, Pp1s6328_2V6, Pp1s285_12V6, Pp1s12_194V6, Pp1s103_118V6, Pp1s262_17V6, Pp1s44_62V6, Pp1s25_119V6, Pp1s125_60V6, Pp1s41_136V6, Pp1s11137_1V6, Pp1s2_239V6, Pp1s121_167V6, Pp1s794_2V6, Pp1s145_92V6, Pp1s71_364V6, Pp1s70_131V6, Pp1s14_35V6, Pp1s41_212V6, Pp1s150_109V6, Pp1s13…
GO:0009579	thylakoid	C	0.00010324	7.5031e-06	3	344	1057	17874	under	Pp1s155_80V6, Pp1s114_172V6, Pp1s99_95V6	Pp1s456_23V6, Pp1s155_34V6, Pp1s25_119V6, Pp1s343_26V6, Pp1s254_25V6, Pp1s189_18V6, Pp1s194_12V6, Pp1s199_127V6, Pp1s33_127V6, Pp1s65_267V6, PhpapaCp080, Pp1s2_598V6, PhpapaCp079, PhpapaCp077, PhpapaCp076, PhpapaCp075, PhpapaCp053, PhpapaCp052, PhpapaCp051, PhpapaCp050, Pp1s123_97V6, PhpapaCp049, PhpapaCp043, PhpapaCp042, PhpapaCp040, PhpapaCp039, PhpapaCp038, PhpapaCp036, PhpapaCp034, PhpapaCp03…
GO:0006807	nitrogen compound metabolic process	P	0.00010324	7.75791e-06	34	1165	1026	17053	under	Pp1s210_54V6, Pp1s169_108V6, Pp1s20_135V6, Pp1s45_97V6, Pp1s347_9V6, Pp1s35_224V6, Pp1s184_88V6, Pp1s5_169V6, Pp1s212_43V6, Pp1s32_335V6, Pp1s30_306V6, Pp1s167_149V6, Pp1s505_13V6, Pp1s101_153V6, Pp1s147_88V6, Pp1s71_354V6, Pp1s58_31V6, Pp1s302_63V6, Pp1s152_123V6, Pp1s17_307V6, Pp1s34_139V6, Pp1s99_92V6, Pp1s15_323V6, Pp1s41_237V6, Pp1s139_2V6, Pp1s269_15V6, Pp1s8_288V6, Pp1s14_11V6, Pp1s248_28V…	Pp1s98_83V6, Pp1s62_171V6, Pp1s2_239V6, Pp1s8_132V6, Pp1s293_8V6, Pp1s14_35V6, Pp1s58_254V6, Pp1s120_47V6, Pp1s196_105V6, Pp1s5_222V6, Pp1s31_379V6, Pp1s14_182V6, Pp1s88_44V6, Pp1s31_259V6, Pp1s101_178V6, Pp1s158_108V6, Pp1s488_10V6, Pp1s168_82V6, Pp1s77_89V6, Pp1s287_13V6, Pp1s46_63V6, Pp1s46_105V6, Pp1s33_203V6, Pp1s209_59V6, Pp1s1_561V6, Pp1s74_222V6, Pp1s55_196V6, Pp1s86_182V6, PhpapaCp060, P…
GO:0006139	nucleobase-containing compound metabolic process	P	0.00010324	7.75791e-06	34	1165	1026	17053	under	Pp1s210_54V6, Pp1s169_108V6, Pp1s20_135V6, Pp1s45_97V6, Pp1s347_9V6, Pp1s35_224V6, Pp1s184_88V6, Pp1s5_169V6, Pp1s212_43V6, Pp1s32_335V6, Pp1s30_306V6, Pp1s167_149V6, Pp1s505_13V6, Pp1s101_153V6, Pp1s147_88V6, Pp1s71_354V6, Pp1s58_31V6, Pp1s302_63V6, Pp1s152_123V6, Pp1s17_307V6, Pp1s34_139V6, Pp1s99_92V6, Pp1s15_323V6, Pp1s41_237V6, Pp1s139_2V6, Pp1s269_15V6, Pp1s8_288V6, Pp1s14_11V6, Pp1s248_28V…	Pp1s98_83V6, Pp1s62_171V6, Pp1s2_239V6, Pp1s8_132V6, Pp1s293_8V6, Pp1s14_35V6, Pp1s58_254V6, Pp1s120_47V6, Pp1s196_105V6, Pp1s5_222V6, Pp1s31_379V6, Pp1s14_182V6, Pp1s88_44V6, Pp1s31_259V6, Pp1s101_178V6, Pp1s158_108V6, Pp1s488_10V6, Pp1s168_82V6, Pp1s77_89V6, Pp1s287_13V6, Pp1s46_63V6, Pp1s46_105V6, Pp1s33_203V6, Pp1s209_59V6, Pp1s1_561V6, Pp1s74_222V6, Pp1s55_196V6, Pp1s86_182V6, PhpapaCp060, P…
GO:0034641	cellular nitrogen compound metabolic process	P	0.00010324	7.75791e-06	34	1165	1026	17053	under	Pp1s210_54V6, Pp1s169_108V6, Pp1s20_135V6, Pp1s45_97V6, Pp1s347_9V6, Pp1s35_224V6, Pp1s184_88V6, Pp1s5_169V6, Pp1s212_43V6, Pp1s32_335V6, Pp1s30_306V6, Pp1s167_149V6, Pp1s505_13V6, Pp1s101_153V6, Pp1s147_88V6, Pp1s71_354V6, Pp1s58_31V6, Pp1s302_63V6, Pp1s152_123V6, Pp1s17_307V6, Pp1s34_139V6, Pp1s99_92V6, Pp1s15_323V6, Pp1s41_237V6, Pp1s139_2V6, Pp1s269_15V6, Pp1s8_288V6, Pp1s14_11V6, Pp1s248_28V…	Pp1s98_83V6, Pp1s62_171V6, Pp1s2_239V6, Pp1s8_132V6, Pp1s293_8V6, Pp1s14_35V6, Pp1s58_254V6, Pp1s120_47V6, Pp1s196_105V6, Pp1s5_222V6, Pp1s31_379V6, Pp1s14_182V6, Pp1s88_44V6, Pp1s31_259V6, Pp1s101_178V6, Pp1s158_108V6, Pp1s488_10V6, Pp1s168_82V6, Pp1s77_89V6, Pp1s287_13V6, Pp1s46_63V6, Pp1s46_105V6, Pp1s33_203V6, Pp1s209_59V6, Pp1s1_561V6, Pp1s74_222V6, Pp1s55_196V6, Pp1s86_182V6, PhpapaCp060, P…
GO:0005739	mitochondrion	C	0.000116178	9.40168e-06	154	1834	906	16384	over	Pp1s353_37V6, Pp1s210_54V6, Pp1s12_130V6, Pp1s303_45V6, Pp1s48_226V6, Pp1s72_100V6, Pp1s80_141V6, Pp1s62_116V6, Pp1s14_106V6, Pp1s81_164V6, Pp1s242_64V6, Pp1s338_65V6, Pp1s15_443V6, Pp1s379_37V6, Pp1s210_68V6, Pp1s241_95V6, Pp1s89_21V6, Pp1s246_9V6, Pp1s21_161V6, Pp1s288_43V6, Pp1s95_92V6, Pp1s259_63V6, Pp1s59_140V6, Pp1s49_96V6, Pp1s143_156V6, Pp1s2_770V6, Pp1s197_4V6, Pp1s235_35V6, Pp1s230_53V6…	Pp1s62_171V6, Pp1s12_194V6, Pp1s103_118V6, Pp1s195_9V6, Pp1s71_364V6, Pp1s70_131V6, Pp1s255_26V6, Pp1s34_67V6, Pp1s102_176V6, Pp1s56_222V6, Pp1s346_33V6, Pp1s142_105V6, Pp1s126_141V6, Pp1s218_61V6, Pp1s34_169V6, Pp1s84_187V6, Pp1s133_88V6, Pp1s2_746V6, Pp1s106_65V6, Pp1s11_81V6, Pp1s19_103V6, Pp1s89_161V6, Pp1s83_84V6, Pp1s206_16V6, Pp1s57_139V6, Pp1s20_66V6, Pp1s24_250V6, Pp1s30_102V6, Pp1s395_5…
GO:0016740	transferase activity	F	0.000187811	1.70568e-05	102	2582	958	15636	under	Pp1s353_37V6, Pp1s309_91V6, Pp1s212_107V6, Pp1s177_107V6, Pp1s303_45V6, Pp1s178_130V6, Pp1s318_58V6, Pp1s336_57V6, Pp1s174_62V6, Pp1s444_4V6, Pp1s28_28V6, Pp1s241_95V6, Pp1s176_126V6, Pp1s7_451V6, Pp1s144_30V6, Pp1s13_216V6, Pp1s47_49V6, Pp1s18_283V6, Pp1s302_43V6, Pp1s230_53V6, Pp1s93_98V6, Pp1s212_43V6, Pp1s251_85V6, Pp1s479_13V6, Pp1s120_66V6, Pp1s60_107V6, Pp1s229_7V6, Pp1s175_26V6, Pp1s115_1…	Pp1s217_12V6, Pp1s1655_2V6, Pp1s149_275V6, Pp1s12_194V6, Pp1s125_60V6, Pp1s121_167V6, Pp1s794_2V6, Pp1s134_145V6, Pp1s105_226V6, Pp1s150_74V6, Pp1s69_10V6, Pp1s165_119V6, Pp1s117_186V6, Pp1s46_110V6, Pp1s126_141V6, Pp1s5_222V6, Pp1s11_339V6, Pp1s66_138V6, Pp1s31_379V6, Pp1s14_182V6, Pp1s360_12V6, Pp1s48_21V6, Pp1s43_5V6, Pp1s61_46V6, Pp1s364_15V6, Pp1s14_205V6, Pp1s83_8V6, Pp1s8195_1V6, Pp1s149_5…
GO:0044267	cellular protein metabolic process	P	0.000187811	1.73698e-05	71	1949	989	16269	under	Pp1s309_91V6, Pp1s318_58V6, Pp1s343_39V6, Pp1s174_62V6, Pp1s176_126V6, Pp1s144_30V6, Pp1s59_140V6, Pp1s134_167V6, Pp1s274_5V6, Pp1s152_7V6, Pp1s230_53V6, Pp1s22_326V6, Pp1s90_103V6, Pp1s479_13V6, Pp1s60_107V6, Pp1s115_184V6, Pp1s30_306V6, Pp1s179_14V6, Pp1s245_25V6, Pp1s6_198V6, Pp1s84_221V6, Pp1s51_212V6, Pp1s65_268V6, Pp1s74_11V6, Pp1s112_185V6, Pp1s17_307V6, Pp1s17_286V6, Pp1s376_36V6, Pp1s90_…	Pp1s31_220V6, Pp1s1655_2V6, Pp1s121_167V6, Pp1s794_2V6, Pp1s10_32V6, Pp1s37_339V6, Pp1s173_16V6, Pp1s134_145V6, Pp1s105_226V6, Pp1s21_387V6, Pp1s150_74V6, Pp1s102_176V6, Pp1s165_119V6, Pp1s115_154V6, Pp1s117_186V6, Pp1s196_105V6, Pp1s46_110V6, Pp1s360_12V6, Pp1s48_21V6, Pp1s43_5V6, Pp1s61_46V6, Pp1s14_205V6, Pp1s83_8V6, Pp1s36_277V6, Pp1s18_345V6, Pp1s284_11V6, Pp1s135_94V6, Pp1s57_139V6, Pp1s101…
GO:0009987	cellular process	P	0.000338535	3.32664e-05	307	6407	753	11811	under	Pp1s153_184V6, Pp1s210_54V6, Pp1s309_91V6, Pp1s177_107V6, Pp1s300_43V6, Pp1s12_130V6, Pp1s199_7V6, Pp1s303_45V6, Pp1s33_94V6, Pp1s178_130V6, Pp1s318_58V6, Pp1s62_116V6, Pp1s81_164V6, Pp1s242_64V6, Pp1s117_91V6, Pp1s145_46V6, Pp1s343_39V6, Pp1s47_171V6, Pp1s246_13V6, Pp1s117_154V6, Pp1s174_62V6, Pp1s15_443V6, Pp1s152_175V6, Pp1s53_204V6, Pp1s368_20V6, Pp1s379_37V6, Pp1s6_301V6, Pp1s6_436V6, Pp1s47…	Pp1s35_24V6, Pp1s31_220V6, Pp1s456_23V6, Pp1s1655_2V6, Pp1s233_41V6, Pp1s155_34V6, Pp1s69_244V6, Pp1s98_83V6, Pp1s62_171V6, Pp1s149_275V6, Pp1s285_12V6, Pp1s22_329V6, Pp1s125_60V6, Pp1s301_53V6, Pp1s2_239V6, Pp1s2051_3V6, Pp1s121_167V6, Pp1s8_132V6, Pp1s794_2V6, Pp1s10_32V6, Pp1s37_339V6, Pp1s71_364V6, Pp1s70_131V6, Pp1s293_8V6, Pp1s14_35V6, Pp1s173_16V6, Pp1s134_145V6, Pp1s157_40V6, Pp1s105_226V…
GO:0044444	cytoplasmic part	C	0.000352074	3.8417e-05	446	6511	614	11707	over	Pp1s353_37V6, Pp1s210_54V6, Pp1s12_130V6, Pp1s199_7V6, Pp1s303_45V6, Pp1s33_94V6, Pp1s438_13V6, Pp1s48_226V6, Pp1s72_100V6, Pp1s171_32V6, Pp1s155_80V6, Pp1s80_141V6, Pp1s3_318V6, Pp1s147_26V6, Pp1s62_116V6, Pp1s14_106V6, Pp1s81_164V6, Pp1s242_64V6, Pp1s343_39V6, Pp1s47_171V6, Pp1s338_65V6, Pp1s25_336V6, Pp1s291_59V6, Pp1s15_443V6, Pp1s475_5V6, Pp1s155_102V6, Pp1s3_208V6, Pp1s93_152V6, Pp1s307_58V…	Pp1s255_1V6, Pp1s78_51V6, Pp1s31_220V6, Pp1s456_23V6, Pp1s217_12V6, Pp1s155_34V6, Pp1s69_244V6, Pp1s62_171V6, Pp1s285_12V6, Pp1s12_194V6, Pp1s103_118V6, Pp1s25_119V6, Pp1s105_16V6, Pp1s12_217V6, Pp1s2_239V6, Pp1s195_9V6, Pp1s794_2V6, Pp1s10_32V6, Pp1s37_339V6, Pp1s71_364V6, Pp1s70_131V6, Pp1s14_35V6, Pp1s173_16V6, Pp1s41_212V6, Pp1s134_145V6, Pp1s255_26V6, Pp1s177_19V6, Pp1s34_67V6, Pp1s18_91V6, …
GO:0043232	intracellular non-membrane-bounded organelle	C	0.000352074	4.07022e-05	29	999	1031	17219	under	Pp1s343_39V6, Pp1s246_13V6, Pp1s291_59V6, Pp1s134_167V6, Pp1s274_5V6, Pp1s152_7V6, Pp1s22_326V6, Pp1s138_84V6, Pp1s6_198V6, Pp1s65_268V6, Pp1s131_75V6, Pp1s376_36V6, Pp1s387_53V6, Pp1s199_133V6, Pp1s52_170V6, Pp1s265_52V6, Pp1s136_175V6, Pp1s450_9V6, Pp1s206_26V6, Pp1s84_96V6, Pp1s121_144V6, Pp1s280_55V6, Pp1s48_51V6, Pp1s15_198V6, Pp1s91_142V6, Pp1s347_24V6, Pp1s94_105V6, Pp1s164_64V6, Pp1s28_25…	Pp1s25_119V6, Pp1s10_32V6, Pp1s37_339V6, Pp1s173_16V6, Pp1s102_176V6, Pp1s115_154V6, Pp1s196_105V6, Pp1s126_141V6, Pp1s110_136V6, Pp1s130_293V6, Pp1s284_11V6, Pp1s135_94V6, Pp1s89_161V6, Pp1s101_178V6, Pp1s73_232V6, Pp1s92_69V6, Pp1s63_161V6, Pp1s997_1V6, Pp1s17_306V6, Pp1s301_48V6, Pp1s51_319V6, Pp1s35_355V6, Pp1s275_2V6, Pp1s316_6V6, Pp1s44_13V6, Pp1s15_486V6, Pp1s16_285V6, Pp1s74_146V6, Pp1s12…
GO:0043228	non-membrane-bounded organelle	C	0.000352074	4.07022e-05	29	999	1031	17219	under	Pp1s343_39V6, Pp1s246_13V6, Pp1s291_59V6, Pp1s134_167V6, Pp1s274_5V6, Pp1s152_7V6, Pp1s22_326V6, Pp1s138_84V6, Pp1s6_198V6, Pp1s65_268V6, Pp1s131_75V6, Pp1s376_36V6, Pp1s387_53V6, Pp1s199_133V6, Pp1s52_170V6, Pp1s265_52V6, Pp1s136_175V6, Pp1s450_9V6, Pp1s206_26V6, Pp1s84_96V6, Pp1s121_144V6, Pp1s280_55V6, Pp1s48_51V6, Pp1s15_198V6, Pp1s91_142V6, Pp1s347_24V6, Pp1s94_105V6, Pp1s164_64V6, Pp1s28_25…	Pp1s25_119V6, Pp1s10_32V6, Pp1s37_339V6, Pp1s173_16V6, Pp1s102_176V6, Pp1s115_154V6, Pp1s196_105V6, Pp1s126_141V6, Pp1s110_136V6, Pp1s130_293V6, Pp1s284_11V6, Pp1s135_94V6, Pp1s89_161V6, Pp1s101_178V6, Pp1s73_232V6, Pp1s92_69V6, Pp1s63_161V6, Pp1s997_1V6, Pp1s17_306V6, Pp1s301_48V6, Pp1s51_319V6, Pp1s35_355V6, Pp1s275_2V6, Pp1s316_6V6, Pp1s44_13V6, Pp1s15_486V6, Pp1s16_285V6, Pp1s74_146V6, Pp1s12…
GO:0010467	gene expression	P	0.000977861	0.00012294	21	774	1039	17444	under	Pp1s343_39V6, Pp1s134_167V6, Pp1s274_5V6, Pp1s152_7V6, Pp1s22_326V6, Pp1s6_198V6, Pp1s65_268V6, Pp1s17_307V6, Pp1s376_36V6, Pp1s52_170V6, Pp1s265_52V6, Pp1s136_175V6, Pp1s266_52V6, Pp1s450_9V6, Pp1s84_96V6, Pp1s121_144V6, Pp1s280_55V6, Pp1s15_198V6, Pp1s347_24V6, Pp1s94_105V6, Pp1s164_64V6	Pp1s10_32V6, Pp1s37_339V6, Pp1s173_16V6, Pp1s102_176V6, Pp1s115_154V6, Pp1s196_105V6, Pp1s31_379V6, Pp1s284_11V6, Pp1s135_94V6, Pp1s101_178V6, Pp1s73_232V6, Pp1s63_161V6, Pp1s17_306V6, Pp1s51_319V6, Pp1s316_6V6, Pp1s44_13V6, Pp1s15_486V6, Pp1s16_285V6, Pp1s1_561V6, PhpapaCp082, Pp1s2_598V6, PhpapaCp074, PhpapaCp073, PhpapaCp071, PhpapaCp070, Pp1s13_410V6, Pp1s68_174V6, PhpapaCp069, PhpapaCp068, P…
GO:0005737	cytoplasm	C	0.000977861	0.000124352	512	7698	548	10520	over	Pp1s353_37V6, Pp1s210_54V6, Pp1s43_19V6, Pp1s212_107V6, Pp1s12_130V6, Pp1s199_7V6, Pp1s303_45V6, Pp1s33_94V6, Pp1s438_13V6, Pp1s48_226V6, Pp1s72_100V6, Pp1s171_32V6, Pp1s155_80V6, Pp1s80_141V6, Pp1s3_318V6, Pp1s147_26V6, Pp1s62_116V6, Pp1s14_106V6, Pp1s81_164V6, Pp1s242_64V6, Pp1s343_39V6, Pp1s440_18V6, Pp1s47_171V6, Pp1s246_13V6, Pp1s338_65V6, Pp1s25_336V6, Pp1s291_59V6, Pp1s15_443V6, Pp1s295_6V…	Pp1s35_24V6, Pp1s255_1V6, Pp1s78_51V6, Pp1s31_220V6, Pp1s456_23V6, Pp1s217_12V6, Pp1s155_34V6, Pp1s69_244V6, Pp1s62_171V6, Pp1s285_12V6, Pp1s12_194V6, Pp1s103_118V6, Pp1s25_119V6, Pp1s105_16V6, Pp1s12_217V6, Pp1s2_239V6, Pp1s195_9V6, Pp1s794_2V6, Pp1s10_32V6, Pp1s37_339V6, Pp1s71_364V6, Pp1s309_59V6, Pp1s70_131V6, Pp1s14_35V6, Pp1s173_16V6, Pp1s41_212V6, Pp1s134_145V6, Pp1s255_26V6, Pp1s177_19V6,…
GO:0044464	cell part	C	0.00119367	0.000158696	881	14264	179	3954	over	Pp1s353_37V6, Pp1s108_2V6, Pp1s210_54V6, Pp1s43_19V6, Pp1s212_107V6, Pp1s177_107V6, Pp1s300_43V6, Pp1s12_130V6, Pp1s36_227V6, Pp1s60_2V6, Pp1s38_206V6, Pp1s199_7V6, Pp1s303_45V6, Pp1s33_94V6, Pp1s438_13V6, Pp1s48_226V6, Pp1s72_100V6, Pp1s171_32V6, Pp1s8_115V6, Pp1s155_80V6, Pp1s80_141V6, Pp1s211_76V6, Pp1s386_41V6, Pp1s28_409V6, Pp1s3_318V6, Pp1s147_26V6, Pp1s62_116V6, Pp1s105_57V6, Pp1s336_57V6,…	Pp1s35_24V6, Pp1s255_1V6, Pp1s78_51V6, Pp1s31_220V6, Pp1s456_23V6, Pp1s217_12V6, Pp1s124_153V6, Pp1s147_89V6, Pp1s233_41V6, Pp1s155_34V6, Pp1s69_244V6, Pp1s433_28V6, Pp1s62_171V6, Pp1s72_306V6, Pp1s142_149V6, Pp1s293_96V6, Pp1s285_12V6, Pp1s12_194V6, Pp1s230_78V6, Pp1s22_329V6, Pp1s103_118V6, Pp1s262_17V6, Pp1s44_62V6, Pp1s25_119V6, Pp1s105_16V6, Pp1s301_53V6, Pp1s12_217V6, Pp1s2_239V6, Pp1s21_67…
GO:0006810	transport	P	0.00178466	0.000268215	123	1506	937	16712	over	Pp1s210_54V6, Pp1s300_43V6, Pp1s12_130V6, Pp1s199_7V6, Pp1s33_94V6, Pp1s77_315V6, Pp1s3_318V6, Pp1s62_116V6, Pp1s57_22V6, Pp1s81_164V6, Pp1s242_64V6, Pp1s117_91V6, Pp1s246_13V6, Pp1s15_443V6, Pp1s53_204V6, Pp1s379_37V6, Pp1s6_301V6, Pp1s6_436V6, Pp1s52_141V6, Pp1s213_23V6, Pp1s8_52V6, Pp1s288_43V6, Pp1s95_92V6, Pp1s258_30V6, Pp1s17_280V6, Pp1s22_38V6, Pp1s45_97V6, Pp1s347_9V6, Pp1s15_311V6, Pp1s3…	Pp1s255_1V6, Pp1s233_41V6, Pp1s62_171V6, Pp1s285_12V6, Pp1s22_329V6, Pp1s2051_3V6, Pp1s8_132V6, Pp1s88_88V6, Pp1s70_131V6, Pp1s293_8V6, Pp1s157_40V6, Pp1s255_26V6, Pp1s346_33V6, Pp1s246_109V6, Pp1s14_129V6, Pp1s218_61V6, Pp1s305_12V6, Pp1s43_124V6, Pp1s8195_1V6, Pp1s309_15V6, Pp1s2_746V6, Pp1s36_277V6, Pp1s19_103V6, Pp1s13_263V6, Pp1s127_10V6, Pp1s270_13V6, Pp1s254_25V6, Pp1s44_313V6, Pp1s125_102…
GO:0051234	establishment of localization	P	0.00178466	0.000268215	123	1506	937	16712	over	Pp1s210_54V6, Pp1s300_43V6, Pp1s12_130V6, Pp1s199_7V6, Pp1s33_94V6, Pp1s77_315V6, Pp1s3_318V6, Pp1s62_116V6, Pp1s57_22V6, Pp1s81_164V6, Pp1s242_64V6, Pp1s117_91V6, Pp1s246_13V6, Pp1s15_443V6, Pp1s53_204V6, Pp1s379_37V6, Pp1s6_301V6, Pp1s6_436V6, Pp1s52_141V6, Pp1s213_23V6, Pp1s8_52V6, Pp1s288_43V6, Pp1s95_92V6, Pp1s258_30V6, Pp1s17_280V6, Pp1s22_38V6, Pp1s45_97V6, Pp1s347_9V6, Pp1s15_311V6, Pp1s3…	Pp1s255_1V6, Pp1s233_41V6, Pp1s62_171V6, Pp1s285_12V6, Pp1s22_329V6, Pp1s2051_3V6, Pp1s8_132V6, Pp1s88_88V6, Pp1s70_131V6, Pp1s293_8V6, Pp1s157_40V6, Pp1s255_26V6, Pp1s346_33V6, Pp1s246_109V6, Pp1s14_129V6, Pp1s218_61V6, Pp1s305_12V6, Pp1s43_124V6, Pp1s8195_1V6, Pp1s309_15V6, Pp1s2_746V6, Pp1s36_277V6, Pp1s19_103V6, Pp1s13_263V6, Pp1s127_10V6, Pp1s270_13V6, Pp1s254_25V6, Pp1s44_313V6, Pp1s125_102…
GO:0051179	localization	P	0.00178466	0.000268215	123	1506	937	16712	over	Pp1s210_54V6, Pp1s300_43V6, Pp1s12_130V6, Pp1s199_7V6, Pp1s33_94V6, Pp1s77_315V6, Pp1s3_318V6, Pp1s62_116V6, Pp1s57_22V6, Pp1s81_164V6, Pp1s242_64V6, Pp1s117_91V6, Pp1s246_13V6, Pp1s15_443V6, Pp1s53_204V6, Pp1s379_37V6, Pp1s6_301V6, Pp1s6_436V6, Pp1s52_141V6, Pp1s213_23V6, Pp1s8_52V6, Pp1s288_43V6, Pp1s95_92V6, Pp1s258_30V6, Pp1s17_280V6, Pp1s22_38V6, Pp1s45_97V6, Pp1s347_9V6, Pp1s15_311V6, Pp1s3…	Pp1s255_1V6, Pp1s233_41V6, Pp1s62_171V6, Pp1s285_12V6, Pp1s22_329V6, Pp1s2051_3V6, Pp1s8_132V6, Pp1s88_88V6, Pp1s70_131V6, Pp1s293_8V6, Pp1s157_40V6, Pp1s255_26V6, Pp1s346_33V6, Pp1s246_109V6, Pp1s14_129V6, Pp1s218_61V6, Pp1s305_12V6, Pp1s43_124V6, Pp1s8195_1V6, Pp1s309_15V6, Pp1s2_746V6, Pp1s36_277V6, Pp1s19_103V6, Pp1s13_263V6, Pp1s127_10V6, Pp1s270_13V6, Pp1s254_25V6, Pp1s44_313V6, Pp1s125_102…
GO:0044424	intracellular part	C	0.00222873	0.000347837	611	9469	449	8749	over	Pp1s353_37V6, Pp1s210_54V6, Pp1s43_19V6, Pp1s212_107V6, Pp1s12_130V6, Pp1s199_7V6, Pp1s303_45V6, Pp1s33_94V6, Pp1s438_13V6, Pp1s48_226V6, Pp1s72_100V6, Pp1s171_32V6, Pp1s155_80V6, Pp1s80_141V6, Pp1s211_76V6, Pp1s3_318V6, Pp1s147_26V6, Pp1s62_116V6, Pp1s318_11V6, Pp1s14_106V6, Pp1s81_164V6, Pp1s242_64V6, Pp1s145_46V6, Pp1s343_39V6, Pp1s440_18V6, Pp1s47_171V6, Pp1s246_13V6, Pp1s338_65V6, Pp1s25_336…	Pp1s35_24V6, Pp1s255_1V6, Pp1s78_51V6, Pp1s31_220V6, Pp1s456_23V6, Pp1s217_12V6, Pp1s147_89V6, Pp1s155_34V6, Pp1s69_244V6, Pp1s433_28V6, Pp1s62_171V6, Pp1s285_12V6, Pp1s12_194V6, Pp1s230_78V6, Pp1s103_118V6, Pp1s25_119V6, Pp1s105_16V6, Pp1s12_217V6, Pp1s2_239V6, Pp1s195_9V6, Pp1s794_2V6, Pp1s10_32V6, Pp1s37_339V6, Pp1s71_364V6, Pp1s309_59V6, Pp1s70_131V6, Pp1s14_35V6, Pp1s173_16V6, Pp1s41_212V6, …
GO:0005623	cell	C	0.0022829	0.000404034	883	14358	177	3860	over	Pp1s353_37V6, Pp1s108_2V6, Pp1s210_54V6, Pp1s43_19V6, Pp1s212_107V6, Pp1s177_107V6, Pp1s300_43V6, Pp1s12_130V6, Pp1s36_227V6, Pp1s60_2V6, Pp1s38_206V6, Pp1s199_7V6, Pp1s303_45V6, Pp1s33_94V6, Pp1s438_13V6, Pp1s48_226V6, Pp1s72_100V6, Pp1s171_32V6, Pp1s8_115V6, Pp1s155_80V6, Pp1s80_141V6, Pp1s211_76V6, Pp1s386_41V6, Pp1s28_409V6, Pp1s3_318V6, Pp1s147_26V6, Pp1s62_116V6, Pp1s105_57V6, Pp1s336_57V6,…	Pp1s35_24V6, Pp1s255_1V6, Pp1s78_51V6, Pp1s31_220V6, Pp1s456_23V6, Pp1s217_12V6, Pp1s124_153V6, Pp1s147_89V6, Pp1s233_41V6, Pp1s155_34V6, Pp1s69_244V6, Pp1s433_28V6, Pp1s62_171V6, Pp1s72_306V6, Pp1s142_149V6, Pp1s293_96V6, Pp1s285_12V6, Pp1s12_194V6, Pp1s230_78V6, Pp1s22_329V6, Pp1s103_118V6, Pp1s262_17V6, Pp1s44_62V6, Pp1s25_119V6, Pp1s105_16V6, Pp1s301_53V6, Pp1s12_217V6, Pp1s2_239V6, Pp1s21_67…
GO:0034645	cellular macromolecule biosynthetic process	P	0.0022829	0.000422271	21	732	1039	17486	under	Pp1s343_39V6, Pp1s134_167V6, Pp1s274_5V6, Pp1s152_7V6, Pp1s22_326V6, Pp1s6_198V6, Pp1s65_268V6, Pp1s17_307V6, Pp1s376_36V6, Pp1s52_170V6, Pp1s265_52V6, Pp1s136_175V6, Pp1s266_52V6, Pp1s450_9V6, Pp1s84_96V6, Pp1s121_144V6, Pp1s280_55V6, Pp1s15_198V6, Pp1s347_24V6, Pp1s94_105V6, Pp1s164_64V6	Pp1s10_32V6, Pp1s37_339V6, Pp1s173_16V6, Pp1s102_176V6, Pp1s115_154V6, Pp1s196_105V6, Pp1s284_11V6, Pp1s135_94V6, Pp1s101_178V6, Pp1s73_232V6, Pp1s63_161V6, Pp1s17_306V6, Pp1s51_319V6, Pp1s316_6V6, Pp1s44_13V6, Pp1s15_486V6, Pp1s16_285V6, PhpapaCp082, Pp1s2_598V6, PhpapaCp074, PhpapaCp073, PhpapaCp071, PhpapaCp070, Pp1s13_410V6, Pp1s68_174V6, PhpapaCp069, PhpapaCp068, PhpapaCp067, PhpapaCp066, Ph…
GO:0006412	translation	P	0.0022829	0.000422271	21	732	1039	17486	under	Pp1s343_39V6, Pp1s134_167V6, Pp1s274_5V6, Pp1s152_7V6, Pp1s22_326V6, Pp1s6_198V6, Pp1s65_268V6, Pp1s17_307V6, Pp1s376_36V6, Pp1s52_170V6, Pp1s265_52V6, Pp1s136_175V6, Pp1s266_52V6, Pp1s450_9V6, Pp1s84_96V6, Pp1s121_144V6, Pp1s280_55V6, Pp1s15_198V6, Pp1s347_24V6, Pp1s94_105V6, Pp1s164_64V6	Pp1s10_32V6, Pp1s37_339V6, Pp1s173_16V6, Pp1s102_176V6, Pp1s115_154V6, Pp1s196_105V6, Pp1s284_11V6, Pp1s135_94V6, Pp1s101_178V6, Pp1s73_232V6, Pp1s63_161V6, Pp1s17_306V6, Pp1s51_319V6, Pp1s316_6V6, Pp1s44_13V6, Pp1s15_486V6, Pp1s16_285V6, PhpapaCp082, Pp1s2_598V6, PhpapaCp074, PhpapaCp073, PhpapaCp071, PhpapaCp070, Pp1s13_410V6, Pp1s68_174V6, PhpapaCp069, PhpapaCp068, PhpapaCp067, PhpapaCp066, Ph…
GO:0044249	cellular biosynthetic process	P	0.0022829	0.000422271	21	732	1039	17486	under	Pp1s343_39V6, Pp1s134_167V6, Pp1s274_5V6, Pp1s152_7V6, Pp1s22_326V6, Pp1s6_198V6, Pp1s65_268V6, Pp1s17_307V6, Pp1s376_36V6, Pp1s52_170V6, Pp1s265_52V6, Pp1s136_175V6, Pp1s266_52V6, Pp1s450_9V6, Pp1s84_96V6, Pp1s121_144V6, Pp1s280_55V6, Pp1s15_198V6, Pp1s347_24V6, Pp1s94_105V6, Pp1s164_64V6	Pp1s10_32V6, Pp1s37_339V6, Pp1s173_16V6, Pp1s102_176V6, Pp1s115_154V6, Pp1s196_105V6, Pp1s284_11V6, Pp1s135_94V6, Pp1s101_178V6, Pp1s73_232V6, Pp1s63_161V6, Pp1s17_306V6, Pp1s51_319V6, Pp1s316_6V6, Pp1s44_13V6, Pp1s15_486V6, Pp1s16_285V6, PhpapaCp082, Pp1s2_598V6, PhpapaCp074, PhpapaCp073, PhpapaCp071, PhpapaCp070, Pp1s13_410V6, Pp1s68_174V6, PhpapaCp069, PhpapaCp068, PhpapaCp067, PhpapaCp066, Ph…
GO:0009059	macromolecule biosynthetic process	P	0.0022829	0.000422271	21	732	1039	17486	under	Pp1s343_39V6, Pp1s134_167V6, Pp1s274_5V6, Pp1s152_7V6, Pp1s22_326V6, Pp1s6_198V6, Pp1s65_268V6, Pp1s17_307V6, Pp1s376_36V6, Pp1s52_170V6, Pp1s265_52V6, Pp1s136_175V6, Pp1s266_52V6, Pp1s450_9V6, Pp1s84_96V6, Pp1s121_144V6, Pp1s280_55V6, Pp1s15_198V6, Pp1s347_24V6, Pp1s94_105V6, Pp1s164_64V6	Pp1s10_32V6, Pp1s37_339V6, Pp1s173_16V6, Pp1s102_176V6, Pp1s115_154V6, Pp1s196_105V6, Pp1s284_11V6, Pp1s135_94V6, Pp1s101_178V6, Pp1s73_232V6, Pp1s63_161V6, Pp1s17_306V6, Pp1s51_319V6, Pp1s316_6V6, Pp1s44_13V6, Pp1s15_486V6, Pp1s16_285V6, PhpapaCp082, Pp1s2_598V6, PhpapaCp074, PhpapaCp073, PhpapaCp071, PhpapaCp070, Pp1s13_410V6, Pp1s68_174V6, PhpapaCp069, PhpapaCp068, PhpapaCp067, PhpapaCp066, Ph…
GO:0003676	nucleic acid binding	F	0.0023136	0.000441323	95	2282	965	15936	under	Pp1s108_140V6, Pp1s145_46V6, Pp1s117_154V6, Pp1s194_61V6, Pp1s383_1V6, Pp1s241_95V6, Pp1s7_451V6, Pp1s308_33V6, Pp1s140_1V6, Pp1s259_63V6, Pp1s271_50V6, Pp1s104_30V6, Pp1s341_4V6, Pp1s274_5V6, Pp1s154_11V6, Pp1s7_115V6, Pp1s2_357V6, Pp1s197_4V6, Pp1s267_56V6, Pp1s98_235V6, Pp1s72_86V6, Pp1s143_11V6, Pp1s117_6V6, Pp1s32_335V6, Pp1s78_152V6, Pp1s189_104V6, Pp1s28_124V6, Pp1s240_100V6, Pp1s167_149V6…	Pp1s147_89V6, Pp1s98_83V6, Pp1s433_28V6, Pp1s105_16V6, Pp1s195_9V6, Pp1s71_364V6, Pp1s22_186V6, Pp1s7_190V6, Pp1s35_164V6, Pp1s58_254V6, Pp1s196_105V6, Pp1s31_379V6, Pp1s14_182V6, Pp1s88_44V6, Pp1s364_15V6, Pp1s4_227V6, Pp1s29_139V6, Pp1s29_82V6, Pp1s130_293V6, Pp1s45_232V6, Pp1s256_75V6, Pp1s89_108V6, Pp1s31_259V6, Pp1s101_178V6, Pp1s283_7V6, Pp1s33_66V6, Pp1s8_29V6, Pp1s110_49V6, Pp1s1560_2V6, …
GO:0005622	intracellular	C	0.00606605	0.00119217	634	9966	426	8252	over	Pp1s353_37V6, Pp1s210_54V6, Pp1s43_19V6, Pp1s212_107V6, Pp1s12_130V6, Pp1s38_206V6, Pp1s199_7V6, Pp1s303_45V6, Pp1s33_94V6, Pp1s438_13V6, Pp1s48_226V6, Pp1s72_100V6, Pp1s171_32V6, Pp1s155_80V6, Pp1s80_141V6, Pp1s211_76V6, Pp1s3_318V6, Pp1s147_26V6, Pp1s62_116V6, Pp1s105_57V6, Pp1s318_11V6, Pp1s14_106V6, Pp1s81_164V6, Pp1s242_64V6, Pp1s145_46V6, Pp1s343_39V6, Pp1s440_18V6, Pp1s47_171V6, Pp1s246_13…	Pp1s35_24V6, Pp1s255_1V6, Pp1s78_51V6, Pp1s31_220V6, Pp1s456_23V6, Pp1s217_12V6, Pp1s147_89V6, Pp1s155_34V6, Pp1s69_244V6, Pp1s433_28V6, Pp1s62_171V6, Pp1s285_12V6, Pp1s12_194V6, Pp1s230_78V6, Pp1s103_118V6, Pp1s25_119V6, Pp1s105_16V6, Pp1s301_53V6, Pp1s12_217V6, Pp1s2_239V6, Pp1s195_9V6, Pp1s794_2V6, Pp1s10_32V6, Pp1s37_339V6, Pp1s71_364V6, Pp1s309_59V6, Pp1s70_131V6, Pp1s14_35V6, Pp1s173_16V6, …
GO:0007049	cell cycle	P	0.00645318	0.00134894	0	128	1060	18090	under		Pp1s147_123V6, Pp1s8381_1V6, Pp1s61_200V6, Pp1s9_29V6, Pp1s203_55V6, Pp1s121_120V6, Pp1s43_121V6, Pp1s56_97V6, Pp1s25_71V6, Pp1s271_10V6, Pp1s268_22V6, Pp1s209_99V6, Pp1s133_35V6, Pp1s146_35V6, Pp1s42_51V6, Pp1s49_250V6, Pp1s397_37V6, Pp1s219_101V6, Pp1s143_27V6, Pp1s127_92V6, Pp1s133_82V6, Pp1s36_271V6, Pp1s41_201V6, Pp1s30_135V6, Pp1s131_199V6, Pp1s143_26V6, Pp1s314_34V6, Pp1s226_85V6, Pp1s84_1…
GO:0043231	intracellular membrane-bounded organelle	C	0.00645318	0.00138016	500	7674	560	10544	over	Pp1s353_37V6, Pp1s210_54V6, Pp1s12_130V6, Pp1s199_7V6, Pp1s303_45V6, Pp1s33_94V6, Pp1s438_13V6, Pp1s48_226V6, Pp1s72_100V6, Pp1s171_32V6, Pp1s155_80V6, Pp1s80_141V6, Pp1s211_76V6, Pp1s3_318V6, Pp1s147_26V6, Pp1s62_116V6, Pp1s318_11V6, Pp1s14_106V6, Pp1s81_164V6, Pp1s242_64V6, Pp1s145_46V6, Pp1s343_39V6, Pp1s47_171V6, Pp1s338_65V6, Pp1s25_336V6, Pp1s291_59V6, Pp1s117_154V6, Pp1s15_443V6, Pp1s295_6…	Pp1s255_1V6, Pp1s78_51V6, Pp1s31_220V6, Pp1s456_23V6, Pp1s217_12V6, Pp1s147_89V6, Pp1s155_34V6, Pp1s69_244V6, Pp1s433_28V6, Pp1s62_171V6, Pp1s285_12V6, Pp1s12_194V6, Pp1s230_78V6, Pp1s103_118V6, Pp1s25_119V6, Pp1s105_16V6, Pp1s12_217V6, Pp1s2_239V6, Pp1s195_9V6, Pp1s794_2V6, Pp1s71_364V6, Pp1s70_131V6, Pp1s14_35V6, Pp1s41_212V6, Pp1s134_145V6, Pp1s255_26V6, Pp1s34_67V6, Pp1s150_74V6, Pp1s18_91V6,…
GO:0043227	membrane-bounded organelle	C	0.00645318	0.00138016	500	7674	560	10544	over	Pp1s353_37V6, Pp1s210_54V6, Pp1s12_130V6, Pp1s199_7V6, Pp1s303_45V6, Pp1s33_94V6, Pp1s438_13V6, Pp1s48_226V6, Pp1s72_100V6, Pp1s171_32V6, Pp1s155_80V6, Pp1s80_141V6, Pp1s211_76V6, Pp1s3_318V6, Pp1s147_26V6, Pp1s62_116V6, Pp1s318_11V6, Pp1s14_106V6, Pp1s81_164V6, Pp1s242_64V6, Pp1s145_46V6, Pp1s343_39V6, Pp1s47_171V6, Pp1s338_65V6, Pp1s25_336V6, Pp1s291_59V6, Pp1s117_154V6, Pp1s15_443V6, Pp1s295_6…	Pp1s255_1V6, Pp1s78_51V6, Pp1s31_220V6, Pp1s456_23V6, Pp1s217_12V6, Pp1s147_89V6, Pp1s155_34V6, Pp1s69_244V6, Pp1s433_28V6, Pp1s62_171V6, Pp1s285_12V6, Pp1s12_194V6, Pp1s230_78V6, Pp1s103_118V6, Pp1s25_119V6, Pp1s105_16V6, Pp1s12_217V6, Pp1s2_239V6, Pp1s195_9V6, Pp1s794_2V6, Pp1s71_364V6, Pp1s70_131V6, Pp1s14_35V6, Pp1s41_212V6, Pp1s134_145V6, Pp1s255_26V6, Pp1s34_67V6, Pp1s150_74V6, Pp1s18_91V6,…
GO:0000166	nucleotide binding	F	0.00914136	0.00200793	131	2890	929	15328	under	Pp1s353_37V6, Pp1s210_54V6, Pp1s309_91V6, Pp1s318_58V6, Pp1s117_91V6, Pp1s174_62V6, Pp1s2_216V6, Pp1s112_67V6, Pp1s475_5V6, Pp1s3_208V6, Pp1s12_29V6, Pp1s383_1V6, Pp1s176_126V6, Pp1s7_451V6, Pp1s14_211V6, Pp1s144_30V6, Pp1s8_52V6, Pp1s288_43V6, Pp1s296_11V6, Pp1s49_96V6, Pp1s44_263V6, Pp1s33_217V6, Pp1s347_9V6, Pp1s15_311V6, Pp1s68_78V6, Pp1s230_53V6, Pp1s47_298V6, Pp1s5_169V6, Pp1s251_85V6, Pp1s…	Pp1s1655_2V6, Pp1s62_171V6, Pp1s72_306V6, Pp1s285_12V6, Pp1s41_136V6, Pp1s2_239V6, Pp1s121_167V6, Pp1s794_2V6, Pp1s71_364V6, Pp1s70_131V6, Pp1s134_145V6, Pp1s105_226V6, Pp1s165_119V6, Pp1s58_254V6, Pp1s117_186V6, Pp1s46_110V6, Pp1s5_222V6, Pp1s110_136V6, Pp1s14_182V6, Pp1s360_12V6, Pp1s48_21V6, Pp1s43_5V6, Pp1s61_46V6, Pp1s88_44V6, Pp1s83_8V6, Pp1s149_51V6, Pp1s45_156V6, Pp1s109_205V6, Pp1s36_277…
GO:0016301	kinase activity	F	0.0102339	0.00236622	45	1190	1015	17028	under	Pp1s353_37V6, Pp1s309_91V6, Pp1s318_58V6, Pp1s174_62V6, Pp1s176_126V6, Pp1s144_30V6, Pp1s47_49V6, Pp1s18_283V6, Pp1s230_53V6, Pp1s212_43V6, Pp1s251_85V6, Pp1s479_13V6, Pp1s60_107V6, Pp1s115_184V6, Pp1s179_14V6, Pp1s51_212V6, Pp1s74_11V6, Pp1s152_123V6, Pp1s112_185V6, Pp1s69_127V6, Pp1s68_9V6, Pp1s61_125V6, Pp1s19_317V6, Pp1s328_30V6, Pp1s116_98V6, Pp1s218_59V6, Pp1s355_66V6, Pp1s3_455V6, Pp1s5_24…	Pp1s1655_2V6, Pp1s125_60V6, Pp1s121_167V6, Pp1s794_2V6, Pp1s134_145V6, Pp1s105_226V6, Pp1s165_119V6, Pp1s117_186V6, Pp1s46_110V6, Pp1s5_222V6, Pp1s360_12V6, Pp1s48_21V6, Pp1s43_5V6, Pp1s61_46V6, Pp1s83_8V6, Pp1s8195_1V6, Pp1s149_51V6, Pp1s45_156V6, Pp1s36_277V6, Pp1s18_345V6, Pp1s30_102V6, Pp1s46_269V6, Pp1s462_10V6, Pp1s143_9V6, Pp1s409_7V6, Pp1s322_37V6, Pp1s160_23V6, Pp1s182_61V6, Pp1s12_33V6,…
GO:0016772	transferase activity, transferring phosphorus-containing groups	F	0.0102339	0.00236622	45	1190	1015	17028	under	Pp1s353_37V6, Pp1s309_91V6, Pp1s318_58V6, Pp1s174_62V6, Pp1s176_126V6, Pp1s144_30V6, Pp1s47_49V6, Pp1s18_283V6, Pp1s230_53V6, Pp1s212_43V6, Pp1s251_85V6, Pp1s479_13V6, Pp1s60_107V6, Pp1s115_184V6, Pp1s179_14V6, Pp1s51_212V6, Pp1s74_11V6, Pp1s152_123V6, Pp1s112_185V6, Pp1s69_127V6, Pp1s68_9V6, Pp1s61_125V6, Pp1s19_317V6, Pp1s328_30V6, Pp1s116_98V6, Pp1s218_59V6, Pp1s355_66V6, Pp1s3_455V6, Pp1s5_24…	Pp1s1655_2V6, Pp1s125_60V6, Pp1s121_167V6, Pp1s794_2V6, Pp1s134_145V6, Pp1s105_226V6, Pp1s165_119V6, Pp1s117_186V6, Pp1s46_110V6, Pp1s5_222V6, Pp1s360_12V6, Pp1s48_21V6, Pp1s43_5V6, Pp1s61_46V6, Pp1s83_8V6, Pp1s8195_1V6, Pp1s149_51V6, Pp1s45_156V6, Pp1s36_277V6, Pp1s18_345V6, Pp1s30_102V6, Pp1s46_269V6, Pp1s462_10V6, Pp1s143_9V6, Pp1s409_7V6, Pp1s322_37V6, Pp1s160_23V6, Pp1s182_61V6, Pp1s12_33V6,…
GO:0005856	cytoskeleton	C	0.0143437	0.00339938	2	189	1058	18029	under	Pp1s246_13V6, Pp1s387_53V6	Pp1s110_136V6, Pp1s92_69V6, Pp1s275_2V6, Pp1s74_146V6, Pp1s11_103V6, Pp1s335_29V6, Pp1s344_26V6, Pp1s345_31V6, Pp1s315_45V6, Pp1s323_85V6, Pp1s32_20V6, Pp1s341_23V6, Pp1s44_159V6, Pp1s215_52V6, Pp1s22_70V6, Pp1s328_44V6, Pp1s88_37V6, Pp1s249_36V6, Pp1s372_48V6, Pp1s14_442V6, Pp1s293_5V6, Pp1s61_117V6, Pp1s215_51V6, Pp1s10_24V6, Pp1s118_173V6, Pp1s229_47V6, Pp1s93_136V6, Pp1s114_147V6, Pp1s266_15V…
GO:0005829	cytosol	C	0.0156184	0.00379175	68	806	992	17412	over	Pp1s33_94V6, Pp1s3_318V6, Pp1s155_102V6, Pp1s51_165V6, Pp1s7_451V6, Pp1s21_161V6, Pp1s296_11V6, Pp1s274_5V6, Pp1s152_7V6, Pp1s181_11V6, Pp1s166_89V6, Pp1s180_148V6, Pp1s75_99V6, Pp1s479_13V6, Pp1s9_433V6, Pp1s61_7V6, Pp1s25_161V6, Pp1s101_67V6, Pp1s57_20V6, Pp1s96_31V6, Pp1s44_315V6, Pp1s91_182V6, Pp1s232_64V6, Pp1s118_232V6, Pp1s460_12V6, Pp1s447_23V6, Pp1s34_249V6, Pp1s274_58V6, Pp1s79_108V6, P…	Pp1s285_12V6, Pp1s37_339V6, Pp1s173_16V6, Pp1s177_19V6, Pp1s46_110V6, Pp1s4_280V6, Pp1s45_156V6, Pp1s109_205V6, Pp1s284_11V6, Pp1s89_161V6, Pp1s69_239V6, Pp1s153_32V6, Pp1s316_6V6, Pp1s46_63V6, Pp1s98_114V6, Pp1s22_333V6, Pp1s13_454V6, Pp1s61_168V6, Pp1s13_410V6, Pp1s90_23V6, Pp1s1_201V6, Pp1s456_22V6, Pp1s217_11V6, Pp1s55_55V6, Pp1s336_7V6, Pp1s335_29V6, Pp1s91_112V6, Pp1s32_16V6, Pp1s257_31V6, …
GO:0005198	structural molecule activity	F	0.0165886	0.00440688	23	693	1037	17525	under	Pp1s343_39V6, Pp1s53_204V6, Pp1s213_23V6, Pp1s134_167V6, Pp1s274_5V6, Pp1s152_7V6, Pp1s22_326V6, Pp1s6_198V6, Pp1s65_268V6, Pp1s376_36V6, Pp1s33_271V6, Pp1s52_170V6, Pp1s265_52V6, Pp1s136_175V6, Pp1s450_9V6, Pp1s84_96V6, Pp1s121_144V6, Pp1s280_55V6, Pp1s15_198V6, Pp1s74_258V6, Pp1s347_24V6, Pp1s94_105V6, Pp1s164_64V6	Pp1s10_32V6, Pp1s173_16V6, Pp1s134_145V6, Pp1s102_176V6, Pp1s115_154V6, Pp1s196_105V6, Pp1s66_191V6, Pp1s309_15V6, Pp1s284_11V6, Pp1s135_94V6, Pp1s101_178V6, Pp1s73_232V6, Pp1s63_161V6, Pp1s17_306V6, Pp1s51_319V6, Pp1s275_2V6, Pp1s316_6V6, Pp1s44_13V6, Pp1s15_486V6, Pp1s16_285V6, PhpapaCp082, Pp1s2_598V6, PhpapaCp074, PhpapaCp073, PhpapaCp070, Pp1s13_410V6, Pp1s68_174V6, PhpapaCp069, PhpapaCp068,…
GO:0032991	macromolecular complex	C	0.0165886	0.00441083	21	656	1039	17562	under	Pp1s343_39V6, Pp1s291_59V6, Pp1s134_167V6, Pp1s274_5V6, Pp1s152_7V6, Pp1s22_326V6, Pp1s138_84V6, Pp1s6_198V6, Pp1s65_268V6, Pp1s376_36V6, Pp1s52_170V6, Pp1s265_52V6, Pp1s136_175V6, Pp1s450_9V6, Pp1s84_96V6, Pp1s121_144V6, Pp1s280_55V6, Pp1s15_198V6, Pp1s347_24V6, Pp1s94_105V6, Pp1s164_64V6	Pp1s25_119V6, Pp1s10_32V6, Pp1s37_339V6, Pp1s173_16V6, Pp1s102_176V6, Pp1s115_154V6, Pp1s196_105V6, Pp1s130_293V6, Pp1s284_11V6, Pp1s135_94V6, Pp1s101_178V6, Pp1s73_232V6, Pp1s63_161V6, Pp1s17_306V6, Pp1s51_319V6, Pp1s316_6V6, Pp1s44_13V6, Pp1s15_486V6, Pp1s16_285V6, PhpapaCp082, Pp1s2_598V6, PhpapaCp074, PhpapaCp073, PhpapaCp071, PhpapaCp070, Pp1s13_410V6, Pp1s68_174V6, PhpapaCp069, PhpapaCp068,…
GO:0030529	ribonucleoprotein complex	C	0.0165886	0.00441083	21	656	1039	17562	under	Pp1s343_39V6, Pp1s291_59V6, Pp1s134_167V6, Pp1s274_5V6, Pp1s152_7V6, Pp1s22_326V6, Pp1s138_84V6, Pp1s6_198V6, Pp1s65_268V6, Pp1s376_36V6, Pp1s52_170V6, Pp1s265_52V6, Pp1s136_175V6, Pp1s450_9V6, Pp1s84_96V6, Pp1s121_144V6, Pp1s280_55V6, Pp1s15_198V6, Pp1s347_24V6, Pp1s94_105V6, Pp1s164_64V6	Pp1s25_119V6, Pp1s10_32V6, Pp1s37_339V6, Pp1s173_16V6, Pp1s102_176V6, Pp1s115_154V6, Pp1s196_105V6, Pp1s130_293V6, Pp1s284_11V6, Pp1s135_94V6, Pp1s101_178V6, Pp1s73_232V6, Pp1s63_161V6, Pp1s17_306V6, Pp1s51_319V6, Pp1s316_6V6, Pp1s44_13V6, Pp1s15_486V6, Pp1s16_285V6, PhpapaCp082, Pp1s2_598V6, PhpapaCp074, PhpapaCp073, PhpapaCp071, PhpapaCp070, Pp1s13_410V6, Pp1s68_174V6, PhpapaCp069, PhpapaCp068,…
GO:0005840	ribosome	C	0.0165886	0.00441083	21	656	1039	17562	under	Pp1s343_39V6, Pp1s291_59V6, Pp1s134_167V6, Pp1s274_5V6, Pp1s152_7V6, Pp1s22_326V6, Pp1s138_84V6, Pp1s6_198V6, Pp1s65_268V6, Pp1s376_36V6, Pp1s52_170V6, Pp1s265_52V6, Pp1s136_175V6, Pp1s450_9V6, Pp1s84_96V6, Pp1s121_144V6, Pp1s280_55V6, Pp1s15_198V6, Pp1s347_24V6, Pp1s94_105V6, Pp1s164_64V6	Pp1s25_119V6, Pp1s10_32V6, Pp1s37_339V6, Pp1s173_16V6, Pp1s102_176V6, Pp1s115_154V6, Pp1s196_105V6, Pp1s130_293V6, Pp1s284_11V6, Pp1s135_94V6, Pp1s101_178V6, Pp1s73_232V6, Pp1s63_161V6, Pp1s17_306V6, Pp1s51_319V6, Pp1s316_6V6, Pp1s44_13V6, Pp1s15_486V6, Pp1s16_285V6, PhpapaCp082, Pp1s2_598V6, PhpapaCp074, PhpapaCp073, PhpapaCp071, PhpapaCp070, Pp1s13_410V6, Pp1s68_174V6, PhpapaCp069, PhpapaCp068,…
GO:0003677	DNA binding	F	0.0180529	0.00490455	45	1161	1015	17057	under	Pp1s145_46V6, Pp1s117_154V6, Pp1s194_61V6, Pp1s241_95V6, Pp1s259_63V6, Pp1s341_4V6, Pp1s7_115V6, Pp1s2_357V6, Pp1s197_4V6, Pp1s267_56V6, Pp1s98_235V6, Pp1s72_86V6, Pp1s143_11V6, Pp1s117_6V6, Pp1s78_152V6, Pp1s189_104V6, Pp1s147_88V6, Pp1s1_167V6, Pp1s149_180V6, Pp1s378_30V6, Pp1s121_33V6, Pp1s246_89V6, Pp1s452_4V6, Pp1s143_73V6, Pp1s213_13V6, Pp1s138_60V6, Pp1s370_63V6, Pp1s68_248V6, Pp1s21_391V6…	Pp1s147_89V6, Pp1s105_16V6, Pp1s195_9V6, Pp1s71_364V6, Pp1s7_190V6, Pp1s35_164V6, Pp1s196_105V6, Pp1s31_379V6, Pp1s14_182V6, Pp1s88_44V6, Pp1s29_82V6, Pp1s256_75V6, Pp1s89_108V6, Pp1s101_178V6, Pp1s110_49V6, Pp1s1560_2V6, Pp1s488_10V6, Pp1s997_1V6, Pp1s301_48V6, Pp1s35_355V6, Pp1s8_180V6, Pp1s5_75V6, Pp1s176_113V6, Pp1s163_69V6, Pp1s33_203V6, Pp1s141_40V6, Pp1s1_561V6, Pp1s258_7V6, Pp1s299_56V6, …
GO:0005794	Golgi apparatus	C	0.0210886	0.00585118	4	233	1056	17985	under	Pp1s53_204V6, Pp1s13_216V6, Pp1s41_242V6, Pp1s196_43V6	Pp1s255_1V6, Pp1s309_15V6, Pp1s258_81V6, Pp1s16_36V6, Pp1s27_231V6, Pp1s47_192V6, Pp1s311_38V6, Pp1s55_55V6, Pp1s44_236V6, Pp1s243_3V6, Pp1s168_28V6, Pp1s38_220V6, Pp1s99_226V6, Pp1s52_244V6, Pp1s100_54V6, Pp1s201_3V6, Pp1s438_29V6, Pp1s59_293V6, Pp1s62_159V6, Pp1s18_151V6, Pp1s168_102V6, Pp1s293_5V6, Pp1s213_141V6, Pp1s38_405V6, Pp1s539_4V6, Pp1s140_162V6, Pp1s192_51V6, Pp1s89_268V6, Pp1s289_11V…
GO:0009058	biosynthetic process	P	0.0224663	0.00636329	90	2033	970	16185	under	Pp1s210_54V6, Pp1s212_107V6, Pp1s303_45V6, Pp1s178_130V6, Pp1s343_39V6, Pp1s29_234V6, Pp1s28_28V6, Pp1s312_21V6, Pp1s52_102V6, Pp1s21_161V6, Pp1s13_216V6, Pp1s18_283V6, Pp1s20_135V6, Pp1s134_167V6, Pp1s274_5V6, Pp1s152_7V6, Pp1s206_97V6, Pp1s275_35V6, Pp1s45_97V6, Pp1s347_9V6, Pp1s302_43V6, Pp1s35_224V6, Pp1s184_88V6, Pp1s311_80V6, Pp1s93_98V6, Pp1s22_326V6, Pp1s212_43V6, Pp1s3_465V6, Pp1s29_226V…	Pp1s69_244V6, Pp1s62_171V6, Pp1s149_275V6, Pp1s12_194V6, Pp1s8_132V6, Pp1s10_32V6, Pp1s37_339V6, Pp1s293_8V6, Pp1s173_16V6, Pp1s102_176V6, Pp1s115_154V6, Pp1s419_8V6, Pp1s196_105V6, Pp1s5_222V6, Pp1s391_38V6, Pp1s66_138V6, Pp1s14_182V6, Pp1s88_44V6, Pp1s133_88V6, Pp1s14_205V6, Pp1s149_51V6, Pp1s341_73V6, Pp1s213_100V6, Pp1s6_335V6, Pp1s284_11V6, Pp1s135_94V6, Pp1s20_66V6, Pp1s101_178V6, Pp1s73_23…
GO:0009628	response to abiotic stimulus	P	0.0254256	0.00734843	30	303	1030	17915	over	Pp1s178_130V6, Pp1s324_46V6, Pp1s47_171V6, Pp1s25_336V6, Pp1s178_11V6, Pp1s76_119V6, Pp1s28_28V6, Pp1s20_72V6, Pp1s275_35V6, Pp1s203_5V6, Pp1s143_11V6, Pp1s114_172V6, Pp1s25_161V6, Pp1s245_25V6, Pp1s71_227V6, Pp1s140_93V6, Pp1s142_12V6, Pp1s2_779V6, Pp1s442_22V6, Pp1s116_98V6, Pp1s218_59V6, Pp1s8_288V6, Pp1s167_103V6, Pp1s421_9V6, Pp1s192_88V6, Pp1s6_180V6, Pp1s46_326V6, Pp1s113_72V6, Pp1s72_320V…	Pp1s7_333V6, Pp1s25_119V6, Pp1s431_31V6, Pp1s346_33V6, Pp1s27_76V6, Pp1s126_141V6, Pp1s66_191V6, Pp1s89_161V6, Pp1s68_202V6, Pp1s292_51V6, Pp1s127_49V6, Pp1s66_209V6, Pp1s252_67V6, Pp1s2_598V6, Pp1s152_31V6, Pp1s81_29V6, Pp1s445_19V6, Pp1s233_40V6, Pp1s203_13V6, Pp1s9_364V6, Pp1s21_386V6, Pp1s279_72V6, Pp1s68_169V6, Pp1s81_159V6, Pp1s120_127V6, Pp1s206_15V6, Pp1s243_3V6, Pp1s244_82V6, Pp1s164_25V…
GO:0006629	lipid metabolic process	P	0.0286096	0.00843404	38	411	1022	17807	over	Pp1s336_57V6, Pp1s28_28V6, Pp1s312_21V6, Pp1s21_161V6, Pp1s18_283V6, Pp1s11_63V6, Pp1s181_11V6, Pp1s20_347V6, Pp1s311_80V6, Pp1s3_465V6, Pp1s229_7V6, Pp1s65_6V6, Pp1s133_16V6, Pp1s30_213V6, Pp1s94_26V6, Pp1s373_23V6, Pp1s93_74V6, Pp1s286_53V6, Pp1s75_53V6, Pp1s245_59V6, Pp1s209_135V6, Pp1s197_67V6, Pp1s139_2V6, Pp1s90_132V6, Pp1s55_204V6, Pp1s159_14V6, Pp1s19_96V6, Pp1s51_28V6, Pp1s118_123V6, Pp1…	Pp1s69_244V6, Pp1s419_8V6, Pp1s66_138V6, Pp1s149_51V6, Pp1s81_78V6, Pp1s60_178V6, Pp1s20_66V6, Pp1s67_260V6, Pp1s211_107V6, Pp1s70_202V6, Pp1s158_84V6, Pp1s15_442V6, Pp1s158_40V6, Pp1s123_7V6, Pp1s21_151V6, PhpapaCp030, Pp1s106_103V6, Pp1s9_288V6, Pp1s179_68V6, Pp1s419_7V6, Pp1s67_54V6, Pp1s128_49V6, Pp1s290_44V6, Pp1s21_102V6, Pp1s269_30V6, Pp1s38_220V6, Pp1s52_96V6, Pp1s93_73V6, Pp1s430_24V6, P…
GO:0006464	cellular protein modification process	P	0.0297688	0.00911992	50	1230	1010	16988	under	Pp1s309_91V6, Pp1s318_58V6, Pp1s174_62V6, Pp1s176_126V6, Pp1s144_30V6, Pp1s59_140V6, Pp1s230_53V6, Pp1s90_103V6, Pp1s479_13V6, Pp1s60_107V6, Pp1s115_184V6, Pp1s30_306V6, Pp1s179_14V6, Pp1s245_25V6, Pp1s84_221V6, Pp1s51_212V6, Pp1s74_11V6, Pp1s112_185V6, Pp1s17_286V6, Pp1s90_140V6, Pp1s311_75V6, Pp1s34_403V6, Pp1s68_9V6, Pp1s169_140V6, Pp1s19_317V6, Pp1s58_278V6, Pp1s328_30V6, Pp1s116_98V6, Pp1s21…	Pp1s31_220V6, Pp1s1655_2V6, Pp1s121_167V6, Pp1s794_2V6, Pp1s134_145V6, Pp1s105_226V6, Pp1s21_387V6, Pp1s150_74V6, Pp1s165_119V6, Pp1s117_186V6, Pp1s46_110V6, Pp1s360_12V6, Pp1s48_21V6, Pp1s43_5V6, Pp1s61_46V6, Pp1s14_205V6, Pp1s83_8V6, Pp1s36_277V6, Pp1s18_345V6, Pp1s284_11V6, Pp1s57_139V6, Pp1s30_102V6, Pp1s46_269V6, Pp1s101_254V6, Pp1s462_10V6, Pp1s143_9V6, Pp1s409_7V6, Pp1s46_149V6, Pp1s488_10…
GO:0043412	macromolecule modification	P	0.0297688	0.00911992	50	1230	1010	16988	under	Pp1s309_91V6, Pp1s318_58V6, Pp1s174_62V6, Pp1s176_126V6, Pp1s144_30V6, Pp1s59_140V6, Pp1s230_53V6, Pp1s90_103V6, Pp1s479_13V6, Pp1s60_107V6, Pp1s115_184V6, Pp1s30_306V6, Pp1s179_14V6, Pp1s245_25V6, Pp1s84_221V6, Pp1s51_212V6, Pp1s74_11V6, Pp1s112_185V6, Pp1s17_286V6, Pp1s90_140V6, Pp1s311_75V6, Pp1s34_403V6, Pp1s68_9V6, Pp1s169_140V6, Pp1s19_317V6, Pp1s58_278V6, Pp1s328_30V6, Pp1s116_98V6, Pp1s21…	Pp1s31_220V6, Pp1s1655_2V6, Pp1s121_167V6, Pp1s794_2V6, Pp1s134_145V6, Pp1s105_226V6, Pp1s21_387V6, Pp1s150_74V6, Pp1s165_119V6, Pp1s117_186V6, Pp1s46_110V6, Pp1s360_12V6, Pp1s48_21V6, Pp1s43_5V6, Pp1s61_46V6, Pp1s14_205V6, Pp1s83_8V6, Pp1s36_277V6, Pp1s18_345V6, Pp1s284_11V6, Pp1s57_139V6, Pp1s30_102V6, Pp1s46_269V6, Pp1s101_254V6, Pp1s462_10V6, Pp1s143_9V6, Pp1s409_7V6, Pp1s46_149V6, Pp1s488_10…
GO:0003723	RNA binding	F	0.0329718	0.0102918	21	619	1039	17599	under	Pp1s383_1V6, Pp1s7_451V6, Pp1s104_30V6, Pp1s274_5V6, Pp1s167_149V6, Pp1s255_12V6, Pp1s4_362V6, Pp1s77_16V6, Pp1s93_178V6, Pp1s52_170V6, Pp1s310_4V6, Pp1s136_175V6, Pp1s266_52V6, Pp1s333_26V6, Pp1s293_80V6, Pp1s84_297V6, Pp1s4_134V6, Pp1s94_105V6, Pp1s164_64V6, Pp1s28_25V6, Pp1s70_228V6	Pp1s98_83V6, Pp1s22_186V6, Pp1s58_254V6, Pp1s130_293V6, Pp1s45_232V6, Pp1s31_259V6, Pp1s283_7V6, Pp1s33_66V6, Pp1s110_49V6, Pp1s16_285V6, Pp1s156_168V6, Pp1s3_616V6, Pp1s74_222V6, Pp1s2_598V6, PhpapaCp073, PhpapaCp071, Pp1s159_110V6, PhpapaCp070, Pp1s13_410V6, Pp1s86_182V6, PhpapaCp069, PhpapaCp068, PhpapaCp067, PhpapaCp065, PhpapaCp064, PhpapaCp063, PhpapaCp061, Pp1s263_70V6, Pp1s304_9V6, Phpapa…
GO:0005215	transporter activity	F	0.040759	0.0129581	74	939	986	17279	over	Pp1s210_54V6, Pp1s199_7V6, Pp1s242_64V6, Pp1s15_443V6, Pp1s6_301V6, Pp1s12_29V6, Pp1s8_52V6, Pp1s95_92V6, Pp1s44_263V6, Pp1s258_30V6, Pp1s45_97V6, Pp1s347_9V6, Pp1s35_224V6, Pp1s235_35V6, Pp1s184_88V6, Pp1s34_161V6, Pp1s1_164V6, Pp1s3_465V6, Pp1s70_130V6, Pp1s22_120V6, Pp1s145_102V6, Pp1s395_48V6, Pp1s80_108V6, Pp1s107_200V6, Pp1s157_44V6, Pp1s464_11V6, Pp1s332_37V6, Pp1s164_54V6, Pp1s170_9V6, Pp…	Pp1s255_1V6, Pp1s62_171V6, Pp1s72_306V6, Pp1s22_329V6, Pp1s88_88V6, Pp1s71_364V6, Pp1s70_131V6, Pp1s157_40V6, Pp1s255_26V6, Pp1s346_33V6, Pp1s246_109V6, Pp1s14_129V6, Pp1s218_61V6, Pp1s305_12V6, Pp1s43_124V6, Pp1s8195_1V6, Pp1s2_746V6, Pp1s2633_1V6, Pp1s19_103V6, Pp1s13_263V6, Pp1s270_13V6, Pp1s125_102V6, Pp1s258_28V6, Pp1s45_14V6, Pp1s68_202V6, Pp1s228_5V6, Pp1s233_36V6, Pp1s23_135V6, Pp1s287_13…
GO:0015979	photosynthesis	P	0.0440113	0.0142464	3	183	1057	18035	under	Pp1s114_172V6, Pp1s99_95V6, Pp1s197_67V6	Pp1s155_34V6, Pp1s463_11V6, Pp1s264_71V6, PhpapaCp085, PhpapaCp084, PhpapaCp079, PhpapaCp076, PhpapaCp052, PhpapaCp051, PhpapaCp050, PhpapaCp049, PhpapaCp048, PhpapaCp046, PhpapaCp043, PhpapaCp042, PhpapaCp040, PhpapaCp039, PhpapaCp038, PhpapaCp031, PhpapaCp029, PhpapaCp028, PhpapaCp026, PhpapaCp023, PhpapaCp022, PhpapaCp021, PhpapaCp020, PhpapaCp019, PhpapaCp018, PhpapaCp017, PhpapaCp012, Phpapa…
0h vs. 24h repressed
GO-ID	Term	Category	FDR	P-Value	#Test	#Ref	#notAnnotTest	#notAnnotRef	Over/Under	TestSeqs	RefSeqs
GO:0043170	macromolecule metabolic process	P	1.13142e-10	6.54001e-13	100	3184	960	15034	under	Pp1s153_184V6, Pp1s309_91V6, Pp1s318_58V6, Pp1s62_116V6, Pp1s343_39V6, Pp1s174_62V6, Pp1s3_208V6, Pp1s93_152V6, Pp1s176_126V6, Pp1s144_30V6, Pp1s59_140V6, Pp1s88_138V6, Pp1s199_2V6, Pp1s174_76V6, Pp1s134_167V6, Pp1s274_5V6, Pp1s152_7V6, Pp1s22_38V6, Pp1s230_53V6, Pp1s22_326V6, Pp1s90_103V6, Pp1s3_465V6, Pp1s479_13V6, Pp1s5_405V6, Pp1s60_107V6, Pp1s115_184V6, Pp1s30_306V6, Pp1s179_14V6, Pp1s91_182…	Pp1s31_220V6, Pp1s1655_2V6, Pp1s121_167V6, Pp1s794_2V6, Pp1s10_32V6, Pp1s37_339V6, Pp1s14_35V6, Pp1s173_16V6, Pp1s134_145V6, Pp1s105_226V6, Pp1s21_387V6, Pp1s134_45V6, Pp1s150_74V6, Pp1s102_176V6, Pp1s165_119V6, Pp1s115_154V6, Pp1s241_28V6, Pp1s444_19V6, Pp1s120_47V6, Pp1s117_186V6, Pp1s196_105V6, Pp1s46_110V6, Pp1s19_223V6, Pp1s7050_1V6, Pp1s31_379V6, Pp1s82_155V6, Pp1s14_182V6, Pp1s360_12V6, Pp…
GO:0044237	cellular metabolic process	P	2.56793e-08	2.96871e-10	119	3375	941	14843	under	Pp1s210_54V6, Pp1s309_91V6, Pp1s12_130V6, Pp1s318_58V6, Pp1s343_39V6, Pp1s174_62V6, Pp1s176_126V6, Pp1s144_30V6, Pp1s169_108V6, Pp1s59_140V6, Pp1s20_135V6, Pp1s134_167V6, Pp1s274_5V6, Pp1s152_7V6, Pp1s45_97V6, Pp1s347_9V6, Pp1s35_224V6, Pp1s230_53V6, Pp1s184_88V6, Pp1s22_326V6, Pp1s5_169V6, Pp1s212_43V6, Pp1s90_103V6, Pp1s3_465V6, Pp1s114_172V6, Pp1s479_13V6, Pp1s32_335V6, Pp1s60_107V6, Pp1s175_2…	Pp1s31_220V6, Pp1s1655_2V6, Pp1s155_34V6, Pp1s98_83V6, Pp1s62_171V6, Pp1s2_239V6, Pp1s121_167V6, Pp1s8_132V6, Pp1s794_2V6, Pp1s10_32V6, Pp1s37_339V6, Pp1s293_8V6, Pp1s14_35V6, Pp1s173_16V6, Pp1s134_145V6, Pp1s105_226V6, Pp1s9_441V6, Pp1s21_387V6, Pp1s150_74V6, Pp1s102_176V6, Pp1s463_11V6, Pp1s56_222V6, Pp1s165_119V6, Pp1s115_154V6, Pp1s58_254V6, Pp1s120_47V6, Pp1s117_186V6, Pp1s196_105V6, Pp1s46_…
GO:0044260	cellular macromolecule metabolic process	P	1.19416e-07	2.0708e-09	74	2347	986	15871	under	Pp1s309_91V6, Pp1s318_58V6, Pp1s343_39V6, Pp1s174_62V6, Pp1s176_126V6, Pp1s144_30V6, Pp1s59_140V6, Pp1s134_167V6, Pp1s274_5V6, Pp1s152_7V6, Pp1s230_53V6, Pp1s22_326V6, Pp1s90_103V6, Pp1s479_13V6, Pp1s60_107V6, Pp1s115_184V6, Pp1s30_306V6, Pp1s179_14V6, Pp1s245_25V6, Pp1s6_198V6, Pp1s84_221V6, Pp1s101_153V6, Pp1s147_88V6, Pp1s51_212V6, Pp1s65_268V6, Pp1s74_11V6, Pp1s112_185V6, Pp1s17_307V6, Pp1s17…	Pp1s31_220V6, Pp1s1655_2V6, Pp1s121_167V6, Pp1s794_2V6, Pp1s10_32V6, Pp1s37_339V6, Pp1s14_35V6, Pp1s173_16V6, Pp1s134_145V6, Pp1s105_226V6, Pp1s21_387V6, Pp1s150_74V6, Pp1s102_176V6, Pp1s165_119V6, Pp1s115_154V6, Pp1s120_47V6, Pp1s117_186V6, Pp1s196_105V6, Pp1s46_110V6, Pp1s31_379V6, Pp1s14_182V6, Pp1s360_12V6, Pp1s48_21V6, Pp1s43_5V6, Pp1s61_46V6, Pp1s88_44V6, Pp1s14_205V6, Pp1s83_8V6, Pp1s36_27…
GO:0019538	protein metabolic process	P	3.6195e-07	9.66517e-09	97	2790	963	15428	under	Pp1s153_184V6, Pp1s309_91V6, Pp1s318_58V6, Pp1s62_116V6, Pp1s343_39V6, Pp1s174_62V6, Pp1s3_208V6, Pp1s93_152V6, Pp1s176_126V6, Pp1s144_30V6, Pp1s59_140V6, Pp1s88_138V6, Pp1s199_2V6, Pp1s174_76V6, Pp1s134_167V6, Pp1s274_5V6, Pp1s152_7V6, Pp1s22_38V6, Pp1s230_53V6, Pp1s22_326V6, Pp1s90_103V6, Pp1s3_465V6, Pp1s479_13V6, Pp1s5_405V6, Pp1s60_107V6, Pp1s115_184V6, Pp1s30_306V6, Pp1s179_14V6, Pp1s91_182…	Pp1s31_220V6, Pp1s1655_2V6, Pp1s121_167V6, Pp1s794_2V6, Pp1s10_32V6, Pp1s37_339V6, Pp1s173_16V6, Pp1s134_145V6, Pp1s105_226V6, Pp1s21_387V6, Pp1s134_45V6, Pp1s150_74V6, Pp1s102_176V6, Pp1s165_119V6, Pp1s115_154V6, Pp1s241_28V6, Pp1s444_19V6, Pp1s117_186V6, Pp1s196_105V6, Pp1s46_110V6, Pp1s19_223V6, Pp1s7050_1V6, Pp1s82_155V6, Pp1s360_12V6, Pp1s48_21V6, Pp1s43_5V6, Pp1s61_46V6, Pp1s14_205V6, Pp1s8…
GO:0008152	metabolic process	P	3.6195e-07	1.0461e-08	291	6552	769	11666	under	Pp1s153_184V6, Pp1s210_54V6, Pp1s43_19V6, Pp1s309_91V6, Pp1s212_107V6, Pp1s12_130V6, Pp1s303_45V6, Pp1s178_130V6, Pp1s318_58V6, Pp1s62_116V6, Pp1s336_57V6, Pp1s343_39V6, Pp1s47_171V6, Pp1s338_65V6, Pp1s25_336V6, Pp1s174_62V6, Pp1s2_216V6, Pp1s112_67V6, Pp1s29_234V6, Pp1s475_5V6, Pp1s233_4V6, Pp1s3_208V6, Pp1s93_152V6, Pp1s47_217V6, Pp1s28_28V6, Pp1s76_150V6, Pp1s312_21V6, Pp1s277_2V6, Pp1s176_126…	Pp1s31_220V6, Pp1s1655_2V6, Pp1s155_34V6, Pp1s69_244V6, Pp1s98_83V6, Pp1s62_171V6, Pp1s126_185V6, Pp1s149_275V6, Pp1s6328_2V6, Pp1s12_194V6, Pp1s103_118V6, Pp1s25_119V6, Pp1s125_60V6, Pp1s2_239V6, Pp1s121_167V6, Pp1s8_132V6, Pp1s794_2V6, Pp1s10_32V6, Pp1s37_339V6, Pp1s293_8V6, Pp1s14_35V6, Pp1s173_16V6, Pp1s134_145V6, Pp1s105_226V6, Pp1s9_441V6, Pp1s21_387V6, Pp1s134_45V6, Pp1s150_74V6, Pp1s102_1…
GO:0044238	primary metabolic process	P	3.65942e-07	1.26916e-08	196	4763	864	13455	under	Pp1s153_184V6, Pp1s210_54V6, Pp1s43_19V6, Pp1s309_91V6, Pp1s303_45V6, Pp1s318_58V6, Pp1s62_116V6, Pp1s336_57V6, Pp1s343_39V6, Pp1s25_336V6, Pp1s174_62V6, Pp1s233_4V6, Pp1s3_208V6, Pp1s93_152V6, Pp1s28_28V6, Pp1s312_21V6, Pp1s176_126V6, Pp1s144_30V6, Pp1s169_108V6, Pp1s106_57V6, Pp1s21_161V6, Pp1s13_216V6, Pp1s18_283V6, Pp1s59_140V6, Pp1s11_63V6, Pp1s20_135V6, Pp1s88_138V6, Pp1s199_2V6, Pp1s70_290…	Pp1s31_220V6, Pp1s1655_2V6, Pp1s69_244V6, Pp1s98_83V6, Pp1s62_171V6, Pp1s6328_2V6, Pp1s2_239V6, Pp1s121_167V6, Pp1s8_132V6, Pp1s794_2V6, Pp1s10_32V6, Pp1s37_339V6, Pp1s293_8V6, Pp1s14_35V6, Pp1s173_16V6, Pp1s134_145V6, Pp1s105_226V6, Pp1s9_441V6, Pp1s21_387V6, Pp1s134_45V6, Pp1s150_74V6, Pp1s102_176V6, Pp1s56_222V6, Pp1s165_119V6, Pp1s115_154V6, Pp1s419_8V6, Pp1s241_28V6, Pp1s444_19V6, Pp1s58_254…
GO:0006259	DNA metabolic process	P	4.59675e-06	2.12567e-07	3	421	1057	17797	under	Pp1s101_153V6, Pp1s147_88V6, Pp1s72_320V6	Pp1s14_35V6, Pp1s120_47V6, Pp1s196_105V6, Pp1s31_379V6, Pp1s14_182V6, Pp1s88_44V6, Pp1s101_178V6, Pp1s488_10V6, Pp1s33_203V6, Pp1s1_561V6, Pp1s60_129V6, Pp1s1_67V6, Pp1s9_29V6, Pp1s230_33V6, Pp1s42_181V6, Pp1s15_370V6, Pp1s7975_1V6, Pp1s98_157V6, Pp1s201_114V6, Pp1s98_33V6, Pp1s48_212V6, Pp1s102_56V6, Pp1s275_20V6, Pp1s107_208V6, Pp1s455_16V6, Pp1s14_77V6, Pp1s206_6V6, Pp1s517_8V6, Pp1s35_109V6, …
GO:0090304	nucleic acid metabolic process	P	4.59675e-06	2.12567e-07	3	421	1057	17797	under	Pp1s101_153V6, Pp1s147_88V6, Pp1s72_320V6	Pp1s14_35V6, Pp1s120_47V6, Pp1s196_105V6, Pp1s31_379V6, Pp1s14_182V6, Pp1s88_44V6, Pp1s101_178V6, Pp1s488_10V6, Pp1s33_203V6, Pp1s1_561V6, Pp1s60_129V6, Pp1s1_67V6, Pp1s9_29V6, Pp1s230_33V6, Pp1s42_181V6, Pp1s15_370V6, Pp1s7975_1V6, Pp1s98_157V6, Pp1s201_114V6, Pp1s98_33V6, Pp1s48_212V6, Pp1s102_56V6, Pp1s275_20V6, Pp1s107_208V6, Pp1s455_16V6, Pp1s14_77V6, Pp1s206_6V6, Pp1s517_8V6, Pp1s35_109V6, …
GO:0003824	catalytic activity	F	6.29782e-05	3.27632e-06	351	7340	709	10878	under	Pp1s353_37V6, Pp1s153_184V6, Pp1s210_54V6, Pp1s43_19V6, Pp1s309_91V6, Pp1s212_107V6, Pp1s177_107V6, Pp1s199_7V6, Pp1s303_45V6, Pp1s72_100V6, Pp1s178_130V6, Pp1s318_58V6, Pp1s80_141V6, Pp1s28_409V6, Pp1s336_57V6, Pp1s117_91V6, Pp1s47_171V6, Pp1s338_65V6, Pp1s25_336V6, Pp1s174_62V6, Pp1s2_216V6, Pp1s112_67V6, Pp1s287_32V6, Pp1s29_234V6, Pp1s475_5V6, Pp1s233_4V6, Pp1s155_102V6, Pp1s3_208V6, Pp1s444_…	Pp1s35_24V6, Pp1s31_220V6, Pp1s217_12V6, Pp1s1655_2V6, Pp1s69_244V6, Pp1s62_171V6, Pp1s72_306V6, Pp1s126_185V6, Pp1s149_275V6, Pp1s6328_2V6, Pp1s285_12V6, Pp1s12_194V6, Pp1s103_118V6, Pp1s262_17V6, Pp1s44_62V6, Pp1s25_119V6, Pp1s125_60V6, Pp1s41_136V6, Pp1s11137_1V6, Pp1s2_239V6, Pp1s121_167V6, Pp1s794_2V6, Pp1s145_92V6, Pp1s71_364V6, Pp1s70_131V6, Pp1s14_35V6, Pp1s41_212V6, Pp1s150_109V6, Pp1s13…
GO:0009579	thylakoid	C	0.00010324	7.5031e-06	3	344	1057	17874	under	Pp1s155_80V6, Pp1s114_172V6, Pp1s99_95V6	Pp1s456_23V6, Pp1s155_34V6, Pp1s25_119V6, Pp1s343_26V6, Pp1s254_25V6, Pp1s189_18V6, Pp1s194_12V6, Pp1s199_127V6, Pp1s33_127V6, Pp1s65_267V6, PhpapaCp080, Pp1s2_598V6, PhpapaCp079, PhpapaCp077, PhpapaCp076, PhpapaCp075, PhpapaCp053, PhpapaCp052, PhpapaCp051, PhpapaCp050, Pp1s123_97V6, PhpapaCp049, PhpapaCp043, PhpapaCp042, PhpapaCp040, PhpapaCp039, PhpapaCp038, PhpapaCp036, PhpapaCp034, PhpapaCp03…
GO:0006807	nitrogen compound metabolic process	P	0.00010324	7.75791e-06	34	1165	1026	17053	under	Pp1s210_54V6, Pp1s169_108V6, Pp1s20_135V6, Pp1s45_97V6, Pp1s347_9V6, Pp1s35_224V6, Pp1s184_88V6, Pp1s5_169V6, Pp1s212_43V6, Pp1s32_335V6, Pp1s30_306V6, Pp1s167_149V6, Pp1s505_13V6, Pp1s101_153V6, Pp1s147_88V6, Pp1s71_354V6, Pp1s58_31V6, Pp1s302_63V6, Pp1s152_123V6, Pp1s17_307V6, Pp1s34_139V6, Pp1s99_92V6, Pp1s15_323V6, Pp1s41_237V6, Pp1s139_2V6, Pp1s269_15V6, Pp1s8_288V6, Pp1s14_11V6, Pp1s248_28V…	Pp1s98_83V6, Pp1s62_171V6, Pp1s2_239V6, Pp1s8_132V6, Pp1s293_8V6, Pp1s14_35V6, Pp1s58_254V6, Pp1s120_47V6, Pp1s196_105V6, Pp1s5_222V6, Pp1s31_379V6, Pp1s14_182V6, Pp1s88_44V6, Pp1s31_259V6, Pp1s101_178V6, Pp1s158_108V6, Pp1s488_10V6, Pp1s168_82V6, Pp1s77_89V6, Pp1s287_13V6, Pp1s46_63V6, Pp1s46_105V6, Pp1s33_203V6, Pp1s209_59V6, Pp1s1_561V6, Pp1s74_222V6, Pp1s55_196V6, Pp1s86_182V6, PhpapaCp060, P…
GO:0006139	nucleobase-containing compound metabolic process	P	0.00010324	7.75791e-06	34	1165	1026	17053	under	Pp1s210_54V6, Pp1s169_108V6, Pp1s20_135V6, Pp1s45_97V6, Pp1s347_9V6, Pp1s35_224V6, Pp1s184_88V6, Pp1s5_169V6, Pp1s212_43V6, Pp1s32_335V6, Pp1s30_306V6, Pp1s167_149V6, Pp1s505_13V6, Pp1s101_153V6, Pp1s147_88V6, Pp1s71_354V6, Pp1s58_31V6, Pp1s302_63V6, Pp1s152_123V6, Pp1s17_307V6, Pp1s34_139V6, Pp1s99_92V6, Pp1s15_323V6, Pp1s41_237V6, Pp1s139_2V6, Pp1s269_15V6, Pp1s8_288V6, Pp1s14_11V6, Pp1s248_28V…	Pp1s98_83V6, Pp1s62_171V6, Pp1s2_239V6, Pp1s8_132V6, Pp1s293_8V6, Pp1s14_35V6, Pp1s58_254V6, Pp1s120_47V6, Pp1s196_105V6, Pp1s5_222V6, Pp1s31_379V6, Pp1s14_182V6, Pp1s88_44V6, Pp1s31_259V6, Pp1s101_178V6, Pp1s158_108V6, Pp1s488_10V6, Pp1s168_82V6, Pp1s77_89V6, Pp1s287_13V6, Pp1s46_63V6, Pp1s46_105V6, Pp1s33_203V6, Pp1s209_59V6, Pp1s1_561V6, Pp1s74_222V6, Pp1s55_196V6, Pp1s86_182V6, PhpapaCp060, P…
GO:0034641	cellular nitrogen compound metabolic process	P	0.00010324	7.75791e-06	34	1165	1026	17053	under	Pp1s210_54V6, Pp1s169_108V6, Pp1s20_135V6, Pp1s45_97V6, Pp1s347_9V6, Pp1s35_224V6, Pp1s184_88V6, Pp1s5_169V6, Pp1s212_43V6, Pp1s32_335V6, Pp1s30_306V6, Pp1s167_149V6, Pp1s505_13V6, Pp1s101_153V6, Pp1s147_88V6, Pp1s71_354V6, Pp1s58_31V6, Pp1s302_63V6, Pp1s152_123V6, Pp1s17_307V6, Pp1s34_139V6, Pp1s99_92V6, Pp1s15_323V6, Pp1s41_237V6, Pp1s139_2V6, Pp1s269_15V6, Pp1s8_288V6, Pp1s14_11V6, Pp1s248_28V…	Pp1s98_83V6, Pp1s62_171V6, Pp1s2_239V6, Pp1s8_132V6, Pp1s293_8V6, Pp1s14_35V6, Pp1s58_254V6, Pp1s120_47V6, Pp1s196_105V6, Pp1s5_222V6, Pp1s31_379V6, Pp1s14_182V6, Pp1s88_44V6, Pp1s31_259V6, Pp1s101_178V6, Pp1s158_108V6, Pp1s488_10V6, Pp1s168_82V6, Pp1s77_89V6, Pp1s287_13V6, Pp1s46_63V6, Pp1s46_105V6, Pp1s33_203V6, Pp1s209_59V6, Pp1s1_561V6, Pp1s74_222V6, Pp1s55_196V6, Pp1s86_182V6, PhpapaCp060, P…
GO:0005739	mitochondrion	C	0.000116178	9.40168e-06	154	1834	906	16384	over	Pp1s353_37V6, Pp1s210_54V6, Pp1s12_130V6, Pp1s303_45V6, Pp1s48_226V6, Pp1s72_100V6, Pp1s80_141V6, Pp1s62_116V6, Pp1s14_106V6, Pp1s81_164V6, Pp1s242_64V6, Pp1s338_65V6, Pp1s15_443V6, Pp1s379_37V6, Pp1s210_68V6, Pp1s241_95V6, Pp1s89_21V6, Pp1s246_9V6, Pp1s21_161V6, Pp1s288_43V6, Pp1s95_92V6, Pp1s259_63V6, Pp1s59_140V6, Pp1s49_96V6, Pp1s143_156V6, Pp1s2_770V6, Pp1s197_4V6, Pp1s235_35V6, Pp1s230_53V6…	Pp1s62_171V6, Pp1s12_194V6, Pp1s103_118V6, Pp1s195_9V6, Pp1s71_364V6, Pp1s70_131V6, Pp1s255_26V6, Pp1s34_67V6, Pp1s102_176V6, Pp1s56_222V6, Pp1s346_33V6, Pp1s142_105V6, Pp1s126_141V6, Pp1s218_61V6, Pp1s34_169V6, Pp1s84_187V6, Pp1s133_88V6, Pp1s2_746V6, Pp1s106_65V6, Pp1s11_81V6, Pp1s19_103V6, Pp1s89_161V6, Pp1s83_84V6, Pp1s206_16V6, Pp1s57_139V6, Pp1s20_66V6, Pp1s24_250V6, Pp1s30_102V6, Pp1s395_5…
GO:0016740	transferase activity	F	0.000187811	1.70568e-05	102	2582	958	15636	under	Pp1s353_37V6, Pp1s309_91V6, Pp1s212_107V6, Pp1s177_107V6, Pp1s303_45V6, Pp1s178_130V6, Pp1s318_58V6, Pp1s336_57V6, Pp1s174_62V6, Pp1s444_4V6, Pp1s28_28V6, Pp1s241_95V6, Pp1s176_126V6, Pp1s7_451V6, Pp1s144_30V6, Pp1s13_216V6, Pp1s47_49V6, Pp1s18_283V6, Pp1s302_43V6, Pp1s230_53V6, Pp1s93_98V6, Pp1s212_43V6, Pp1s251_85V6, Pp1s479_13V6, Pp1s120_66V6, Pp1s60_107V6, Pp1s229_7V6, Pp1s175_26V6, Pp1s115_1…	Pp1s217_12V6, Pp1s1655_2V6, Pp1s149_275V6, Pp1s12_194V6, Pp1s125_60V6, Pp1s121_167V6, Pp1s794_2V6, Pp1s134_145V6, Pp1s105_226V6, Pp1s150_74V6, Pp1s69_10V6, Pp1s165_119V6, Pp1s117_186V6, Pp1s46_110V6, Pp1s126_141V6, Pp1s5_222V6, Pp1s11_339V6, Pp1s66_138V6, Pp1s31_379V6, Pp1s14_182V6, Pp1s360_12V6, Pp1s48_21V6, Pp1s43_5V6, Pp1s61_46V6, Pp1s364_15V6, Pp1s14_205V6, Pp1s83_8V6, Pp1s8195_1V6, Pp1s149_5…
GO:0044267	cellular protein metabolic process	P	0.000187811	1.73698e-05	71	1949	989	16269	under	Pp1s309_91V6, Pp1s318_58V6, Pp1s343_39V6, Pp1s174_62V6, Pp1s176_126V6, Pp1s144_30V6, Pp1s59_140V6, Pp1s134_167V6, Pp1s274_5V6, Pp1s152_7V6, Pp1s230_53V6, Pp1s22_326V6, Pp1s90_103V6, Pp1s479_13V6, Pp1s60_107V6, Pp1s115_184V6, Pp1s30_306V6, Pp1s179_14V6, Pp1s245_25V6, Pp1s6_198V6, Pp1s84_221V6, Pp1s51_212V6, Pp1s65_268V6, Pp1s74_11V6, Pp1s112_185V6, Pp1s17_307V6, Pp1s17_286V6, Pp1s376_36V6, Pp1s90_…	Pp1s31_220V6, Pp1s1655_2V6, Pp1s121_167V6, Pp1s794_2V6, Pp1s10_32V6, Pp1s37_339V6, Pp1s173_16V6, Pp1s134_145V6, Pp1s105_226V6, Pp1s21_387V6, Pp1s150_74V6, Pp1s102_176V6, Pp1s165_119V6, Pp1s115_154V6, Pp1s117_186V6, Pp1s196_105V6, Pp1s46_110V6, Pp1s360_12V6, Pp1s48_21V6, Pp1s43_5V6, Pp1s61_46V6, Pp1s14_205V6, Pp1s83_8V6, Pp1s36_277V6, Pp1s18_345V6, Pp1s284_11V6, Pp1s135_94V6, Pp1s57_139V6, Pp1s101…
GO:0009987	cellular process	P	0.000338535	3.32664e-05	307	6407	753	11811	under	Pp1s153_184V6, Pp1s210_54V6, Pp1s309_91V6, Pp1s177_107V6, Pp1s300_43V6, Pp1s12_130V6, Pp1s199_7V6, Pp1s303_45V6, Pp1s33_94V6, Pp1s178_130V6, Pp1s318_58V6, Pp1s62_116V6, Pp1s81_164V6, Pp1s242_64V6, Pp1s117_91V6, Pp1s145_46V6, Pp1s343_39V6, Pp1s47_171V6, Pp1s246_13V6, Pp1s117_154V6, Pp1s174_62V6, Pp1s15_443V6, Pp1s152_175V6, Pp1s53_204V6, Pp1s368_20V6, Pp1s379_37V6, Pp1s6_301V6, Pp1s6_436V6, Pp1s47…	Pp1s35_24V6, Pp1s31_220V6, Pp1s456_23V6, Pp1s1655_2V6, Pp1s233_41V6, Pp1s155_34V6, Pp1s69_244V6, Pp1s98_83V6, Pp1s62_171V6, Pp1s149_275V6, Pp1s285_12V6, Pp1s22_329V6, Pp1s125_60V6, Pp1s301_53V6, Pp1s2_239V6, Pp1s2051_3V6, Pp1s121_167V6, Pp1s8_132V6, Pp1s794_2V6, Pp1s10_32V6, Pp1s37_339V6, Pp1s71_364V6, Pp1s70_131V6, Pp1s293_8V6, Pp1s14_35V6, Pp1s173_16V6, Pp1s134_145V6, Pp1s157_40V6, Pp1s105_226V…
GO:0044444	cytoplasmic part	C	0.000352074	3.8417e-05	446	6511	614	11707	over	Pp1s353_37V6, Pp1s210_54V6, Pp1s12_130V6, Pp1s199_7V6, Pp1s303_45V6, Pp1s33_94V6, Pp1s438_13V6, Pp1s48_226V6, Pp1s72_100V6, Pp1s171_32V6, Pp1s155_80V6, Pp1s80_141V6, Pp1s3_318V6, Pp1s147_26V6, Pp1s62_116V6, Pp1s14_106V6, Pp1s81_164V6, Pp1s242_64V6, Pp1s343_39V6, Pp1s47_171V6, Pp1s338_65V6, Pp1s25_336V6, Pp1s291_59V6, Pp1s15_443V6, Pp1s475_5V6, Pp1s155_102V6, Pp1s3_208V6, Pp1s93_152V6, Pp1s307_58V…	Pp1s255_1V6, Pp1s78_51V6, Pp1s31_220V6, Pp1s456_23V6, Pp1s217_12V6, Pp1s155_34V6, Pp1s69_244V6, Pp1s62_171V6, Pp1s285_12V6, Pp1s12_194V6, Pp1s103_118V6, Pp1s25_119V6, Pp1s105_16V6, Pp1s12_217V6, Pp1s2_239V6, Pp1s195_9V6, Pp1s794_2V6, Pp1s10_32V6, Pp1s37_339V6, Pp1s71_364V6, Pp1s70_131V6, Pp1s14_35V6, Pp1s173_16V6, Pp1s41_212V6, Pp1s134_145V6, Pp1s255_26V6, Pp1s177_19V6, Pp1s34_67V6, Pp1s18_91V6, …
GO:0043232	intracellular non-membrane-bounded organelle	C	0.000352074	4.07022e-05	29	999	1031	17219	under	Pp1s343_39V6, Pp1s246_13V6, Pp1s291_59V6, Pp1s134_167V6, Pp1s274_5V6, Pp1s152_7V6, Pp1s22_326V6, Pp1s138_84V6, Pp1s6_198V6, Pp1s65_268V6, Pp1s131_75V6, Pp1s376_36V6, Pp1s387_53V6, Pp1s199_133V6, Pp1s52_170V6, Pp1s265_52V6, Pp1s136_175V6, Pp1s450_9V6, Pp1s206_26V6, Pp1s84_96V6, Pp1s121_144V6, Pp1s280_55V6, Pp1s48_51V6, Pp1s15_198V6, Pp1s91_142V6, Pp1s347_24V6, Pp1s94_105V6, Pp1s164_64V6, Pp1s28_25…	Pp1s25_119V6, Pp1s10_32V6, Pp1s37_339V6, Pp1s173_16V6, Pp1s102_176V6, Pp1s115_154V6, Pp1s196_105V6, Pp1s126_141V6, Pp1s110_136V6, Pp1s130_293V6, Pp1s284_11V6, Pp1s135_94V6, Pp1s89_161V6, Pp1s101_178V6, Pp1s73_232V6, Pp1s92_69V6, Pp1s63_161V6, Pp1s997_1V6, Pp1s17_306V6, Pp1s301_48V6, Pp1s51_319V6, Pp1s35_355V6, Pp1s275_2V6, Pp1s316_6V6, Pp1s44_13V6, Pp1s15_486V6, Pp1s16_285V6, Pp1s74_146V6, Pp1s12…
GO:0043228	non-membrane-bounded organelle	C	0.000352074	4.07022e-05	29	999	1031	17219	under	Pp1s343_39V6, Pp1s246_13V6, Pp1s291_59V6, Pp1s134_167V6, Pp1s274_5V6, Pp1s152_7V6, Pp1s22_326V6, Pp1s138_84V6, Pp1s6_198V6, Pp1s65_268V6, Pp1s131_75V6, Pp1s376_36V6, Pp1s387_53V6, Pp1s199_133V6, Pp1s52_170V6, Pp1s265_52V6, Pp1s136_175V6, Pp1s450_9V6, Pp1s206_26V6, Pp1s84_96V6, Pp1s121_144V6, Pp1s280_55V6, Pp1s48_51V6, Pp1s15_198V6, Pp1s91_142V6, Pp1s347_24V6, Pp1s94_105V6, Pp1s164_64V6, Pp1s28_25…	Pp1s25_119V6, Pp1s10_32V6, Pp1s37_339V6, Pp1s173_16V6, Pp1s102_176V6, Pp1s115_154V6, Pp1s196_105V6, Pp1s126_141V6, Pp1s110_136V6, Pp1s130_293V6, Pp1s284_11V6, Pp1s135_94V6, Pp1s89_161V6, Pp1s101_178V6, Pp1s73_232V6, Pp1s92_69V6, Pp1s63_161V6, Pp1s997_1V6, Pp1s17_306V6, Pp1s301_48V6, Pp1s51_319V6, Pp1s35_355V6, Pp1s275_2V6, Pp1s316_6V6, Pp1s44_13V6, Pp1s15_486V6, Pp1s16_285V6, Pp1s74_146V6, Pp1s12…
GO:0010467	gene expression	P	0.000977861	0.00012294	21	774	1039	17444	under	Pp1s343_39V6, Pp1s134_167V6, Pp1s274_5V6, Pp1s152_7V6, Pp1s22_326V6, Pp1s6_198V6, Pp1s65_268V6, Pp1s17_307V6, Pp1s376_36V6, Pp1s52_170V6, Pp1s265_52V6, Pp1s136_175V6, Pp1s266_52V6, Pp1s450_9V6, Pp1s84_96V6, Pp1s121_144V6, Pp1s280_55V6, Pp1s15_198V6, Pp1s347_24V6, Pp1s94_105V6, Pp1s164_64V6	Pp1s10_32V6, Pp1s37_339V6, Pp1s173_16V6, Pp1s102_176V6, Pp1s115_154V6, Pp1s196_105V6, Pp1s31_379V6, Pp1s284_11V6, Pp1s135_94V6, Pp1s101_178V6, Pp1s73_232V6, Pp1s63_161V6, Pp1s17_306V6, Pp1s51_319V6, Pp1s316_6V6, Pp1s44_13V6, Pp1s15_486V6, Pp1s16_285V6, Pp1s1_561V6, PhpapaCp082, Pp1s2_598V6, PhpapaCp074, PhpapaCp073, PhpapaCp071, PhpapaCp070, Pp1s13_410V6, Pp1s68_174V6, PhpapaCp069, PhpapaCp068, P…
GO:0005737	cytoplasm	C	0.000977861	0.000124352	512	7698	548	10520	over	Pp1s353_37V6, Pp1s210_54V6, Pp1s43_19V6, Pp1s212_107V6, Pp1s12_130V6, Pp1s199_7V6, Pp1s303_45V6, Pp1s33_94V6, Pp1s438_13V6, Pp1s48_226V6, Pp1s72_100V6, Pp1s171_32V6, Pp1s155_80V6, Pp1s80_141V6, Pp1s3_318V6, Pp1s147_26V6, Pp1s62_116V6, Pp1s14_106V6, Pp1s81_164V6, Pp1s242_64V6, Pp1s343_39V6, Pp1s440_18V6, Pp1s47_171V6, Pp1s246_13V6, Pp1s338_65V6, Pp1s25_336V6, Pp1s291_59V6, Pp1s15_443V6, Pp1s295_6V…	Pp1s35_24V6, Pp1s255_1V6, Pp1s78_51V6, Pp1s31_220V6, Pp1s456_23V6, Pp1s217_12V6, Pp1s155_34V6, Pp1s69_244V6, Pp1s62_171V6, Pp1s285_12V6, Pp1s12_194V6, Pp1s103_118V6, Pp1s25_119V6, Pp1s105_16V6, Pp1s12_217V6, Pp1s2_239V6, Pp1s195_9V6, Pp1s794_2V6, Pp1s10_32V6, Pp1s37_339V6, Pp1s71_364V6, Pp1s309_59V6, Pp1s70_131V6, Pp1s14_35V6, Pp1s173_16V6, Pp1s41_212V6, Pp1s134_145V6, Pp1s255_26V6, Pp1s177_19V6,…
GO:0044464	cell part	C	0.00119367	0.000158696	881	14264	179	3954	over	Pp1s353_37V6, Pp1s108_2V6, Pp1s210_54V6, Pp1s43_19V6, Pp1s212_107V6, Pp1s177_107V6, Pp1s300_43V6, Pp1s12_130V6, Pp1s36_227V6, Pp1s60_2V6, Pp1s38_206V6, Pp1s199_7V6, Pp1s303_45V6, Pp1s33_94V6, Pp1s438_13V6, Pp1s48_226V6, Pp1s72_100V6, Pp1s171_32V6, Pp1s8_115V6, Pp1s155_80V6, Pp1s80_141V6, Pp1s211_76V6, Pp1s386_41V6, Pp1s28_409V6, Pp1s3_318V6, Pp1s147_26V6, Pp1s62_116V6, Pp1s105_57V6, Pp1s336_57V6,…	Pp1s35_24V6, Pp1s255_1V6, Pp1s78_51V6, Pp1s31_220V6, Pp1s456_23V6, Pp1s217_12V6, Pp1s124_153V6, Pp1s147_89V6, Pp1s233_41V6, Pp1s155_34V6, Pp1s69_244V6, Pp1s433_28V6, Pp1s62_171V6, Pp1s72_306V6, Pp1s142_149V6, Pp1s293_96V6, Pp1s285_12V6, Pp1s12_194V6, Pp1s230_78V6, Pp1s22_329V6, Pp1s103_118V6, Pp1s262_17V6, Pp1s44_62V6, Pp1s25_119V6, Pp1s105_16V6, Pp1s301_53V6, Pp1s12_217V6, Pp1s2_239V6, Pp1s21_67…
GO:0006810	transport	P	0.00178466	0.000268215	123	1506	937	16712	over	Pp1s210_54V6, Pp1s300_43V6, Pp1s12_130V6, Pp1s199_7V6, Pp1s33_94V6, Pp1s77_315V6, Pp1s3_318V6, Pp1s62_116V6, Pp1s57_22V6, Pp1s81_164V6, Pp1s242_64V6, Pp1s117_91V6, Pp1s246_13V6, Pp1s15_443V6, Pp1s53_204V6, Pp1s379_37V6, Pp1s6_301V6, Pp1s6_436V6, Pp1s52_141V6, Pp1s213_23V6, Pp1s8_52V6, Pp1s288_43V6, Pp1s95_92V6, Pp1s258_30V6, Pp1s17_280V6, Pp1s22_38V6, Pp1s45_97V6, Pp1s347_9V6, Pp1s15_311V6, Pp1s3…	Pp1s255_1V6, Pp1s233_41V6, Pp1s62_171V6, Pp1s285_12V6, Pp1s22_329V6, Pp1s2051_3V6, Pp1s8_132V6, Pp1s88_88V6, Pp1s70_131V6, Pp1s293_8V6, Pp1s157_40V6, Pp1s255_26V6, Pp1s346_33V6, Pp1s246_109V6, Pp1s14_129V6, Pp1s218_61V6, Pp1s305_12V6, Pp1s43_124V6, Pp1s8195_1V6, Pp1s309_15V6, Pp1s2_746V6, Pp1s36_277V6, Pp1s19_103V6, Pp1s13_263V6, Pp1s127_10V6, Pp1s270_13V6, Pp1s254_25V6, Pp1s44_313V6, Pp1s125_102…
GO:0051234	establishment of localization	P	0.00178466	0.000268215	123	1506	937	16712	over	Pp1s210_54V6, Pp1s300_43V6, Pp1s12_130V6, Pp1s199_7V6, Pp1s33_94V6, Pp1s77_315V6, Pp1s3_318V6, Pp1s62_116V6, Pp1s57_22V6, Pp1s81_164V6, Pp1s242_64V6, Pp1s117_91V6, Pp1s246_13V6, Pp1s15_443V6, Pp1s53_204V6, Pp1s379_37V6, Pp1s6_301V6, Pp1s6_436V6, Pp1s52_141V6, Pp1s213_23V6, Pp1s8_52V6, Pp1s288_43V6, Pp1s95_92V6, Pp1s258_30V6, Pp1s17_280V6, Pp1s22_38V6, Pp1s45_97V6, Pp1s347_9V6, Pp1s15_311V6, Pp1s3…	Pp1s255_1V6, Pp1s233_41V6, Pp1s62_171V6, Pp1s285_12V6, Pp1s22_329V6, Pp1s2051_3V6, Pp1s8_132V6, Pp1s88_88V6, Pp1s70_131V6, Pp1s293_8V6, Pp1s157_40V6, Pp1s255_26V6, Pp1s346_33V6, Pp1s246_109V6, Pp1s14_129V6, Pp1s218_61V6, Pp1s305_12V6, Pp1s43_124V6, Pp1s8195_1V6, Pp1s309_15V6, Pp1s2_746V6, Pp1s36_277V6, Pp1s19_103V6, Pp1s13_263V6, Pp1s127_10V6, Pp1s270_13V6, Pp1s254_25V6, Pp1s44_313V6, Pp1s125_102…
GO:0051179	localization	P	0.00178466	0.000268215	123	1506	937	16712	over	Pp1s210_54V6, Pp1s300_43V6, Pp1s12_130V6, Pp1s199_7V6, Pp1s33_94V6, Pp1s77_315V6, Pp1s3_318V6, Pp1s62_116V6, Pp1s57_22V6, Pp1s81_164V6, Pp1s242_64V6, Pp1s117_91V6, Pp1s246_13V6, Pp1s15_443V6, Pp1s53_204V6, Pp1s379_37V6, Pp1s6_301V6, Pp1s6_436V6, Pp1s52_141V6, Pp1s213_23V6, Pp1s8_52V6, Pp1s288_43V6, Pp1s95_92V6, Pp1s258_30V6, Pp1s17_280V6, Pp1s22_38V6, Pp1s45_97V6, Pp1s347_9V6, Pp1s15_311V6, Pp1s3…	Pp1s255_1V6, Pp1s233_41V6, Pp1s62_171V6, Pp1s285_12V6, Pp1s22_329V6, Pp1s2051_3V6, Pp1s8_132V6, Pp1s88_88V6, Pp1s70_131V6, Pp1s293_8V6, Pp1s157_40V6, Pp1s255_26V6, Pp1s346_33V6, Pp1s246_109V6, Pp1s14_129V6, Pp1s218_61V6, Pp1s305_12V6, Pp1s43_124V6, Pp1s8195_1V6, Pp1s309_15V6, Pp1s2_746V6, Pp1s36_277V6, Pp1s19_103V6, Pp1s13_263V6, Pp1s127_10V6, Pp1s270_13V6, Pp1s254_25V6, Pp1s44_313V6, Pp1s125_102…
GO:0044424	intracellular part	C	0.00222873	0.000347837	611	9469	449	8749	over	Pp1s353_37V6, Pp1s210_54V6, Pp1s43_19V6, Pp1s212_107V6, Pp1s12_130V6, Pp1s199_7V6, Pp1s303_45V6, Pp1s33_94V6, Pp1s438_13V6, Pp1s48_226V6, Pp1s72_100V6, Pp1s171_32V6, Pp1s155_80V6, Pp1s80_141V6, Pp1s211_76V6, Pp1s3_318V6, Pp1s147_26V6, Pp1s62_116V6, Pp1s318_11V6, Pp1s14_106V6, Pp1s81_164V6, Pp1s242_64V6, Pp1s145_46V6, Pp1s343_39V6, Pp1s440_18V6, Pp1s47_171V6, Pp1s246_13V6, Pp1s338_65V6, Pp1s25_336…	Pp1s35_24V6, Pp1s255_1V6, Pp1s78_51V6, Pp1s31_220V6, Pp1s456_23V6, Pp1s217_12V6, Pp1s147_89V6, Pp1s155_34V6, Pp1s69_244V6, Pp1s433_28V6, Pp1s62_171V6, Pp1s285_12V6, Pp1s12_194V6, Pp1s230_78V6, Pp1s103_118V6, Pp1s25_119V6, Pp1s105_16V6, Pp1s12_217V6, Pp1s2_239V6, Pp1s195_9V6, Pp1s794_2V6, Pp1s10_32V6, Pp1s37_339V6, Pp1s71_364V6, Pp1s309_59V6, Pp1s70_131V6, Pp1s14_35V6, Pp1s173_16V6, Pp1s41_212V6, …
GO:0005623	cell	C	0.0022829	0.000404034	883	14358	177	3860	over	Pp1s353_37V6, Pp1s108_2V6, Pp1s210_54V6, Pp1s43_19V6, Pp1s212_107V6, Pp1s177_107V6, Pp1s300_43V6, Pp1s12_130V6, Pp1s36_227V6, Pp1s60_2V6, Pp1s38_206V6, Pp1s199_7V6, Pp1s303_45V6, Pp1s33_94V6, Pp1s438_13V6, Pp1s48_226V6, Pp1s72_100V6, Pp1s171_32V6, Pp1s8_115V6, Pp1s155_80V6, Pp1s80_141V6, Pp1s211_76V6, Pp1s386_41V6, Pp1s28_409V6, Pp1s3_318V6, Pp1s147_26V6, Pp1s62_116V6, Pp1s105_57V6, Pp1s336_57V6,…	Pp1s35_24V6, Pp1s255_1V6, Pp1s78_51V6, Pp1s31_220V6, Pp1s456_23V6, Pp1s217_12V6, Pp1s124_153V6, Pp1s147_89V6, Pp1s233_41V6, Pp1s155_34V6, Pp1s69_244V6, Pp1s433_28V6, Pp1s62_171V6, Pp1s72_306V6, Pp1s142_149V6, Pp1s293_96V6, Pp1s285_12V6, Pp1s12_194V6, Pp1s230_78V6, Pp1s22_329V6, Pp1s103_118V6, Pp1s262_17V6, Pp1s44_62V6, Pp1s25_119V6, Pp1s105_16V6, Pp1s301_53V6, Pp1s12_217V6, Pp1s2_239V6, Pp1s21_67…
GO:0034645	cellular macromolecule biosynthetic process	P	0.0022829	0.000422271	21	732	1039	17486	under	Pp1s343_39V6, Pp1s134_167V6, Pp1s274_5V6, Pp1s152_7V6, Pp1s22_326V6, Pp1s6_198V6, Pp1s65_268V6, Pp1s17_307V6, Pp1s376_36V6, Pp1s52_170V6, Pp1s265_52V6, Pp1s136_175V6, Pp1s266_52V6, Pp1s450_9V6, Pp1s84_96V6, Pp1s121_144V6, Pp1s280_55V6, Pp1s15_198V6, Pp1s347_24V6, Pp1s94_105V6, Pp1s164_64V6	Pp1s10_32V6, Pp1s37_339V6, Pp1s173_16V6, Pp1s102_176V6, Pp1s115_154V6, Pp1s196_105V6, Pp1s284_11V6, Pp1s135_94V6, Pp1s101_178V6, Pp1s73_232V6, Pp1s63_161V6, Pp1s17_306V6, Pp1s51_319V6, Pp1s316_6V6, Pp1s44_13V6, Pp1s15_486V6, Pp1s16_285V6, PhpapaCp082, Pp1s2_598V6, PhpapaCp074, PhpapaCp073, PhpapaCp071, PhpapaCp070, Pp1s13_410V6, Pp1s68_174V6, PhpapaCp069, PhpapaCp068, PhpapaCp067, PhpapaCp066, Ph…
GO:0006412	translation	P	0.0022829	0.000422271	21	732	1039	17486	under	Pp1s343_39V6, Pp1s134_167V6, Pp1s274_5V6, Pp1s152_7V6, Pp1s22_326V6, Pp1s6_198V6, Pp1s65_268V6, Pp1s17_307V6, Pp1s376_36V6, Pp1s52_170V6, Pp1s265_52V6, Pp1s136_175V6, Pp1s266_52V6, Pp1s450_9V6, Pp1s84_96V6, Pp1s121_144V6, Pp1s280_55V6, Pp1s15_198V6, Pp1s347_24V6, Pp1s94_105V6, Pp1s164_64V6	Pp1s10_32V6, Pp1s37_339V6, Pp1s173_16V6, Pp1s102_176V6, Pp1s115_154V6, Pp1s196_105V6, Pp1s284_11V6, Pp1s135_94V6, Pp1s101_178V6, Pp1s73_232V6, Pp1s63_161V6, Pp1s17_306V6, Pp1s51_319V6, Pp1s316_6V6, Pp1s44_13V6, Pp1s15_486V6, Pp1s16_285V6, PhpapaCp082, Pp1s2_598V6, PhpapaCp074, PhpapaCp073, PhpapaCp071, PhpapaCp070, Pp1s13_410V6, Pp1s68_174V6, PhpapaCp069, PhpapaCp068, PhpapaCp067, PhpapaCp066, Ph…
GO:0044249	cellular biosynthetic process	P	0.0022829	0.000422271	21	732	1039	17486	under	Pp1s343_39V6, Pp1s134_167V6, Pp1s274_5V6, Pp1s152_7V6, Pp1s22_326V6, Pp1s6_198V6, Pp1s65_268V6, Pp1s17_307V6, Pp1s376_36V6, Pp1s52_170V6, Pp1s265_52V6, Pp1s136_175V6, Pp1s266_52V6, Pp1s450_9V6, Pp1s84_96V6, Pp1s121_144V6, Pp1s280_55V6, Pp1s15_198V6, Pp1s347_24V6, Pp1s94_105V6, Pp1s164_64V6	Pp1s10_32V6, Pp1s37_339V6, Pp1s173_16V6, Pp1s102_176V6, Pp1s115_154V6, Pp1s196_105V6, Pp1s284_11V6, Pp1s135_94V6, Pp1s101_178V6, Pp1s73_232V6, Pp1s63_161V6, Pp1s17_306V6, Pp1s51_319V6, Pp1s316_6V6, Pp1s44_13V6, Pp1s15_486V6, Pp1s16_285V6, PhpapaCp082, Pp1s2_598V6, PhpapaCp074, PhpapaCp073, PhpapaCp071, PhpapaCp070, Pp1s13_410V6, Pp1s68_174V6, PhpapaCp069, PhpapaCp068, PhpapaCp067, PhpapaCp066, Ph…
GO:0009059	macromolecule biosynthetic process	P	0.0022829	0.000422271	21	732	1039	17486	under	Pp1s343_39V6, Pp1s134_167V6, Pp1s274_5V6, Pp1s152_7V6, Pp1s22_326V6, Pp1s6_198V6, Pp1s65_268V6, Pp1s17_307V6, Pp1s376_36V6, Pp1s52_170V6, Pp1s265_52V6, Pp1s136_175V6, Pp1s266_52V6, Pp1s450_9V6, Pp1s84_96V6, Pp1s121_144V6, Pp1s280_55V6, Pp1s15_198V6, Pp1s347_24V6, Pp1s94_105V6, Pp1s164_64V6	Pp1s10_32V6, Pp1s37_339V6, Pp1s173_16V6, Pp1s102_176V6, Pp1s115_154V6, Pp1s196_105V6, Pp1s284_11V6, Pp1s135_94V6, Pp1s101_178V6, Pp1s73_232V6, Pp1s63_161V6, Pp1s17_306V6, Pp1s51_319V6, Pp1s316_6V6, Pp1s44_13V6, Pp1s15_486V6, Pp1s16_285V6, PhpapaCp082, Pp1s2_598V6, PhpapaCp074, PhpapaCp073, PhpapaCp071, PhpapaCp070, Pp1s13_410V6, Pp1s68_174V6, PhpapaCp069, PhpapaCp068, PhpapaCp067, PhpapaCp066, Ph…
GO:0003676	nucleic acid binding	F	0.0023136	0.000441323	95	2282	965	15936	under	Pp1s108_140V6, Pp1s145_46V6, Pp1s117_154V6, Pp1s194_61V6, Pp1s383_1V6, Pp1s241_95V6, Pp1s7_451V6, Pp1s308_33V6, Pp1s140_1V6, Pp1s259_63V6, Pp1s271_50V6, Pp1s104_30V6, Pp1s341_4V6, Pp1s274_5V6, Pp1s154_11V6, Pp1s7_115V6, Pp1s2_357V6, Pp1s197_4V6, Pp1s267_56V6, Pp1s98_235V6, Pp1s72_86V6, Pp1s143_11V6, Pp1s117_6V6, Pp1s32_335V6, Pp1s78_152V6, Pp1s189_104V6, Pp1s28_124V6, Pp1s240_100V6, Pp1s167_149V6…	Pp1s147_89V6, Pp1s98_83V6, Pp1s433_28V6, Pp1s105_16V6, Pp1s195_9V6, Pp1s71_364V6, Pp1s22_186V6, Pp1s7_190V6, Pp1s35_164V6, Pp1s58_254V6, Pp1s196_105V6, Pp1s31_379V6, Pp1s14_182V6, Pp1s88_44V6, Pp1s364_15V6, Pp1s4_227V6, Pp1s29_139V6, Pp1s29_82V6, Pp1s130_293V6, Pp1s45_232V6, Pp1s256_75V6, Pp1s89_108V6, Pp1s31_259V6, Pp1s101_178V6, Pp1s283_7V6, Pp1s33_66V6, Pp1s8_29V6, Pp1s110_49V6, Pp1s1560_2V6, …
GO:0005622	intracellular	C	0.00606605	0.00119217	634	9966	426	8252	over	Pp1s353_37V6, Pp1s210_54V6, Pp1s43_19V6, Pp1s212_107V6, Pp1s12_130V6, Pp1s38_206V6, Pp1s199_7V6, Pp1s303_45V6, Pp1s33_94V6, Pp1s438_13V6, Pp1s48_226V6, Pp1s72_100V6, Pp1s171_32V6, Pp1s155_80V6, Pp1s80_141V6, Pp1s211_76V6, Pp1s3_318V6, Pp1s147_26V6, Pp1s62_116V6, Pp1s105_57V6, Pp1s318_11V6, Pp1s14_106V6, Pp1s81_164V6, Pp1s242_64V6, Pp1s145_46V6, Pp1s343_39V6, Pp1s440_18V6, Pp1s47_171V6, Pp1s246_13…	Pp1s35_24V6, Pp1s255_1V6, Pp1s78_51V6, Pp1s31_220V6, Pp1s456_23V6, Pp1s217_12V6, Pp1s147_89V6, Pp1s155_34V6, Pp1s69_244V6, Pp1s433_28V6, Pp1s62_171V6, Pp1s285_12V6, Pp1s12_194V6, Pp1s230_78V6, Pp1s103_118V6, Pp1s25_119V6, Pp1s105_16V6, Pp1s301_53V6, Pp1s12_217V6, Pp1s2_239V6, Pp1s195_9V6, Pp1s794_2V6, Pp1s10_32V6, Pp1s37_339V6, Pp1s71_364V6, Pp1s309_59V6, Pp1s70_131V6, Pp1s14_35V6, Pp1s173_16V6, …
GO:0007049	cell cycle	P	0.00645318	0.00134894	0	128	1060	18090	under		Pp1s147_123V6, Pp1s8381_1V6, Pp1s61_200V6, Pp1s9_29V6, Pp1s203_55V6, Pp1s121_120V6, Pp1s43_121V6, Pp1s56_97V6, Pp1s25_71V6, Pp1s271_10V6, Pp1s268_22V6, Pp1s209_99V6, Pp1s133_35V6, Pp1s146_35V6, Pp1s42_51V6, Pp1s49_250V6, Pp1s397_37V6, Pp1s219_101V6, Pp1s143_27V6, Pp1s127_92V6, Pp1s133_82V6, Pp1s36_271V6, Pp1s41_201V6, Pp1s30_135V6, Pp1s131_199V6, Pp1s143_26V6, Pp1s314_34V6, Pp1s226_85V6, Pp1s84_1…
GO:0043231	intracellular membrane-bounded organelle	C	0.00645318	0.00138016	500	7674	560	10544	over	Pp1s353_37V6, Pp1s210_54V6, Pp1s12_130V6, Pp1s199_7V6, Pp1s303_45V6, Pp1s33_94V6, Pp1s438_13V6, Pp1s48_226V6, Pp1s72_100V6, Pp1s171_32V6, Pp1s155_80V6, Pp1s80_141V6, Pp1s211_76V6, Pp1s3_318V6, Pp1s147_26V6, Pp1s62_116V6, Pp1s318_11V6, Pp1s14_106V6, Pp1s81_164V6, Pp1s242_64V6, Pp1s145_46V6, Pp1s343_39V6, Pp1s47_171V6, Pp1s338_65V6, Pp1s25_336V6, Pp1s291_59V6, Pp1s117_154V6, Pp1s15_443V6, Pp1s295_6…	Pp1s255_1V6, Pp1s78_51V6, Pp1s31_220V6, Pp1s456_23V6, Pp1s217_12V6, Pp1s147_89V6, Pp1s155_34V6, Pp1s69_244V6, Pp1s433_28V6, Pp1s62_171V6, Pp1s285_12V6, Pp1s12_194V6, Pp1s230_78V6, Pp1s103_118V6, Pp1s25_119V6, Pp1s105_16V6, Pp1s12_217V6, Pp1s2_239V6, Pp1s195_9V6, Pp1s794_2V6, Pp1s71_364V6, Pp1s70_131V6, Pp1s14_35V6, Pp1s41_212V6, Pp1s134_145V6, Pp1s255_26V6, Pp1s34_67V6, Pp1s150_74V6, Pp1s18_91V6,…
GO:0043227	membrane-bounded organelle	C	0.00645318	0.00138016	500	7674	560	10544	over	Pp1s353_37V6, Pp1s210_54V6, Pp1s12_130V6, Pp1s199_7V6, Pp1s303_45V6, Pp1s33_94V6, Pp1s438_13V6, Pp1s48_226V6, Pp1s72_100V6, Pp1s171_32V6, Pp1s155_80V6, Pp1s80_141V6, Pp1s211_76V6, Pp1s3_318V6, Pp1s147_26V6, Pp1s62_116V6, Pp1s318_11V6, Pp1s14_106V6, Pp1s81_164V6, Pp1s242_64V6, Pp1s145_46V6, Pp1s343_39V6, Pp1s47_171V6, Pp1s338_65V6, Pp1s25_336V6, Pp1s291_59V6, Pp1s117_154V6, Pp1s15_443V6, Pp1s295_6…	Pp1s255_1V6, Pp1s78_51V6, Pp1s31_220V6, Pp1s456_23V6, Pp1s217_12V6, Pp1s147_89V6, Pp1s155_34V6, Pp1s69_244V6, Pp1s433_28V6, Pp1s62_171V6, Pp1s285_12V6, Pp1s12_194V6, Pp1s230_78V6, Pp1s103_118V6, Pp1s25_119V6, Pp1s105_16V6, Pp1s12_217V6, Pp1s2_239V6, Pp1s195_9V6, Pp1s794_2V6, Pp1s71_364V6, Pp1s70_131V6, Pp1s14_35V6, Pp1s41_212V6, Pp1s134_145V6, Pp1s255_26V6, Pp1s34_67V6, Pp1s150_74V6, Pp1s18_91V6,…
GO:0000166	nucleotide binding	F	0.00914136	0.00200793	131	2890	929	15328	under	Pp1s353_37V6, Pp1s210_54V6, Pp1s309_91V6, Pp1s318_58V6, Pp1s117_91V6, Pp1s174_62V6, Pp1s2_216V6, Pp1s112_67V6, Pp1s475_5V6, Pp1s3_208V6, Pp1s12_29V6, Pp1s383_1V6, Pp1s176_126V6, Pp1s7_451V6, Pp1s14_211V6, Pp1s144_30V6, Pp1s8_52V6, Pp1s288_43V6, Pp1s296_11V6, Pp1s49_96V6, Pp1s44_263V6, Pp1s33_217V6, Pp1s347_9V6, Pp1s15_311V6, Pp1s68_78V6, Pp1s230_53V6, Pp1s47_298V6, Pp1s5_169V6, Pp1s251_85V6, Pp1s…	Pp1s1655_2V6, Pp1s62_171V6, Pp1s72_306V6, Pp1s285_12V6, Pp1s41_136V6, Pp1s2_239V6, Pp1s121_167V6, Pp1s794_2V6, Pp1s71_364V6, Pp1s70_131V6, Pp1s134_145V6, Pp1s105_226V6, Pp1s165_119V6, Pp1s58_254V6, Pp1s117_186V6, Pp1s46_110V6, Pp1s5_222V6, Pp1s110_136V6, Pp1s14_182V6, Pp1s360_12V6, Pp1s48_21V6, Pp1s43_5V6, Pp1s61_46V6, Pp1s88_44V6, Pp1s83_8V6, Pp1s149_51V6, Pp1s45_156V6, Pp1s109_205V6, Pp1s36_277…
GO:0016301	kinase activity	F	0.0102339	0.00236622	45	1190	1015	17028	under	Pp1s353_37V6, Pp1s309_91V6, Pp1s318_58V6, Pp1s174_62V6, Pp1s176_126V6, Pp1s144_30V6, Pp1s47_49V6, Pp1s18_283V6, Pp1s230_53V6, Pp1s212_43V6, Pp1s251_85V6, Pp1s479_13V6, Pp1s60_107V6, Pp1s115_184V6, Pp1s179_14V6, Pp1s51_212V6, Pp1s74_11V6, Pp1s152_123V6, Pp1s112_185V6, Pp1s69_127V6, Pp1s68_9V6, Pp1s61_125V6, Pp1s19_317V6, Pp1s328_30V6, Pp1s116_98V6, Pp1s218_59V6, Pp1s355_66V6, Pp1s3_455V6, Pp1s5_24…	Pp1s1655_2V6, Pp1s125_60V6, Pp1s121_167V6, Pp1s794_2V6, Pp1s134_145V6, Pp1s105_226V6, Pp1s165_119V6, Pp1s117_186V6, Pp1s46_110V6, Pp1s5_222V6, Pp1s360_12V6, Pp1s48_21V6, Pp1s43_5V6, Pp1s61_46V6, Pp1s83_8V6, Pp1s8195_1V6, Pp1s149_51V6, Pp1s45_156V6, Pp1s36_277V6, Pp1s18_345V6, Pp1s30_102V6, Pp1s46_269V6, Pp1s462_10V6, Pp1s143_9V6, Pp1s409_7V6, Pp1s322_37V6, Pp1s160_23V6, Pp1s182_61V6, Pp1s12_33V6,…
GO:0016772	transferase activity, transferring phosphorus-containing groups	F	0.0102339	0.00236622	45	1190	1015	17028	under	Pp1s353_37V6, Pp1s309_91V6, Pp1s318_58V6, Pp1s174_62V6, Pp1s176_126V6, Pp1s144_30V6, Pp1s47_49V6, Pp1s18_283V6, Pp1s230_53V6, Pp1s212_43V6, Pp1s251_85V6, Pp1s479_13V6, Pp1s60_107V6, Pp1s115_184V6, Pp1s179_14V6, Pp1s51_212V6, Pp1s74_11V6, Pp1s152_123V6, Pp1s112_185V6, Pp1s69_127V6, Pp1s68_9V6, Pp1s61_125V6, Pp1s19_317V6, Pp1s328_30V6, Pp1s116_98V6, Pp1s218_59V6, Pp1s355_66V6, Pp1s3_455V6, Pp1s5_24…	Pp1s1655_2V6, Pp1s125_60V6, Pp1s121_167V6, Pp1s794_2V6, Pp1s134_145V6, Pp1s105_226V6, Pp1s165_119V6, Pp1s117_186V6, Pp1s46_110V6, Pp1s5_222V6, Pp1s360_12V6, Pp1s48_21V6, Pp1s43_5V6, Pp1s61_46V6, Pp1s83_8V6, Pp1s8195_1V6, Pp1s149_51V6, Pp1s45_156V6, Pp1s36_277V6, Pp1s18_345V6, Pp1s30_102V6, Pp1s46_269V6, Pp1s462_10V6, Pp1s143_9V6, Pp1s409_7V6, Pp1s322_37V6, Pp1s160_23V6, Pp1s182_61V6, Pp1s12_33V6,…
GO:0005856	cytoskeleton	C	0.0143437	0.00339938	2	189	1058	18029	under	Pp1s246_13V6, Pp1s387_53V6	Pp1s110_136V6, Pp1s92_69V6, Pp1s275_2V6, Pp1s74_146V6, Pp1s11_103V6, Pp1s335_29V6, Pp1s344_26V6, Pp1s345_31V6, Pp1s315_45V6, Pp1s323_85V6, Pp1s32_20V6, Pp1s341_23V6, Pp1s44_159V6, Pp1s215_52V6, Pp1s22_70V6, Pp1s328_44V6, Pp1s88_37V6, Pp1s249_36V6, Pp1s372_48V6, Pp1s14_442V6, Pp1s293_5V6, Pp1s61_117V6, Pp1s215_51V6, Pp1s10_24V6, Pp1s118_173V6, Pp1s229_47V6, Pp1s93_136V6, Pp1s114_147V6, Pp1s266_15V…
GO:0005829	cytosol	C	0.0156184	0.00379175	68	806	992	17412	over	Pp1s33_94V6, Pp1s3_318V6, Pp1s155_102V6, Pp1s51_165V6, Pp1s7_451V6, Pp1s21_161V6, Pp1s296_11V6, Pp1s274_5V6, Pp1s152_7V6, Pp1s181_11V6, Pp1s166_89V6, Pp1s180_148V6, Pp1s75_99V6, Pp1s479_13V6, Pp1s9_433V6, Pp1s61_7V6, Pp1s25_161V6, Pp1s101_67V6, Pp1s57_20V6, Pp1s96_31V6, Pp1s44_315V6, Pp1s91_182V6, Pp1s232_64V6, Pp1s118_232V6, Pp1s460_12V6, Pp1s447_23V6, Pp1s34_249V6, Pp1s274_58V6, Pp1s79_108V6, P…	Pp1s285_12V6, Pp1s37_339V6, Pp1s173_16V6, Pp1s177_19V6, Pp1s46_110V6, Pp1s4_280V6, Pp1s45_156V6, Pp1s109_205V6, Pp1s284_11V6, Pp1s89_161V6, Pp1s69_239V6, Pp1s153_32V6, Pp1s316_6V6, Pp1s46_63V6, Pp1s98_114V6, Pp1s22_333V6, Pp1s13_454V6, Pp1s61_168V6, Pp1s13_410V6, Pp1s90_23V6, Pp1s1_201V6, Pp1s456_22V6, Pp1s217_11V6, Pp1s55_55V6, Pp1s336_7V6, Pp1s335_29V6, Pp1s91_112V6, Pp1s32_16V6, Pp1s257_31V6, …
GO:0005198	structural molecule activity	F	0.0165886	0.00440688	23	693	1037	17525	under	Pp1s343_39V6, Pp1s53_204V6, Pp1s213_23V6, Pp1s134_167V6, Pp1s274_5V6, Pp1s152_7V6, Pp1s22_326V6, Pp1s6_198V6, Pp1s65_268V6, Pp1s376_36V6, Pp1s33_271V6, Pp1s52_170V6, Pp1s265_52V6, Pp1s136_175V6, Pp1s450_9V6, Pp1s84_96V6, Pp1s121_144V6, Pp1s280_55V6, Pp1s15_198V6, Pp1s74_258V6, Pp1s347_24V6, Pp1s94_105V6, Pp1s164_64V6	Pp1s10_32V6, Pp1s173_16V6, Pp1s134_145V6, Pp1s102_176V6, Pp1s115_154V6, Pp1s196_105V6, Pp1s66_191V6, Pp1s309_15V6, Pp1s284_11V6, Pp1s135_94V6, Pp1s101_178V6, Pp1s73_232V6, Pp1s63_161V6, Pp1s17_306V6, Pp1s51_319V6, Pp1s275_2V6, Pp1s316_6V6, Pp1s44_13V6, Pp1s15_486V6, Pp1s16_285V6, PhpapaCp082, Pp1s2_598V6, PhpapaCp074, PhpapaCp073, PhpapaCp070, Pp1s13_410V6, Pp1s68_174V6, PhpapaCp069, PhpapaCp068,…
GO:0032991	macromolecular complex	C	0.0165886	0.00441083	21	656	1039	17562	under	Pp1s343_39V6, Pp1s291_59V6, Pp1s134_167V6, Pp1s274_5V6, Pp1s152_7V6, Pp1s22_326V6, Pp1s138_84V6, Pp1s6_198V6, Pp1s65_268V6, Pp1s376_36V6, Pp1s52_170V6, Pp1s265_52V6, Pp1s136_175V6, Pp1s450_9V6, Pp1s84_96V6, Pp1s121_144V6, Pp1s280_55V6, Pp1s15_198V6, Pp1s347_24V6, Pp1s94_105V6, Pp1s164_64V6	Pp1s25_119V6, Pp1s10_32V6, Pp1s37_339V6, Pp1s173_16V6, Pp1s102_176V6, Pp1s115_154V6, Pp1s196_105V6, Pp1s130_293V6, Pp1s284_11V6, Pp1s135_94V6, Pp1s101_178V6, Pp1s73_232V6, Pp1s63_161V6, Pp1s17_306V6, Pp1s51_319V6, Pp1s316_6V6, Pp1s44_13V6, Pp1s15_486V6, Pp1s16_285V6, PhpapaCp082, Pp1s2_598V6, PhpapaCp074, PhpapaCp073, PhpapaCp071, PhpapaCp070, Pp1s13_410V6, Pp1s68_174V6, PhpapaCp069, PhpapaCp068,…
GO:0030529	ribonucleoprotein complex	C	0.0165886	0.00441083	21	656	1039	17562	under	Pp1s343_39V6, Pp1s291_59V6, Pp1s134_167V6, Pp1s274_5V6, Pp1s152_7V6, Pp1s22_326V6, Pp1s138_84V6, Pp1s6_198V6, Pp1s65_268V6, Pp1s376_36V6, Pp1s52_170V6, Pp1s265_52V6, Pp1s136_175V6, Pp1s450_9V6, Pp1s84_96V6, Pp1s121_144V6, Pp1s280_55V6, Pp1s15_198V6, Pp1s347_24V6, Pp1s94_105V6, Pp1s164_64V6	Pp1s25_119V6, Pp1s10_32V6, Pp1s37_339V6, Pp1s173_16V6, Pp1s102_176V6, Pp1s115_154V6, Pp1s196_105V6, Pp1s130_293V6, Pp1s284_11V6, Pp1s135_94V6, Pp1s101_178V6, Pp1s73_232V6, Pp1s63_161V6, Pp1s17_306V6, Pp1s51_319V6, Pp1s316_6V6, Pp1s44_13V6, Pp1s15_486V6, Pp1s16_285V6, PhpapaCp082, Pp1s2_598V6, PhpapaCp074, PhpapaCp073, PhpapaCp071, PhpapaCp070, Pp1s13_410V6, Pp1s68_174V6, PhpapaCp069, PhpapaCp068,…
GO:0005840	ribosome	C	0.0165886	0.00441083	21	656	1039	17562	under	Pp1s343_39V6, Pp1s291_59V6, Pp1s134_167V6, Pp1s274_5V6, Pp1s152_7V6, Pp1s22_326V6, Pp1s138_84V6, Pp1s6_198V6, Pp1s65_268V6, Pp1s376_36V6, Pp1s52_170V6, Pp1s265_52V6, Pp1s136_175V6, Pp1s450_9V6, Pp1s84_96V6, Pp1s121_144V6, Pp1s280_55V6, Pp1s15_198V6, Pp1s347_24V6, Pp1s94_105V6, Pp1s164_64V6	Pp1s25_119V6, Pp1s10_32V6, Pp1s37_339V6, Pp1s173_16V6, Pp1s102_176V6, Pp1s115_154V6, Pp1s196_105V6, Pp1s130_293V6, Pp1s284_11V6, Pp1s135_94V6, Pp1s101_178V6, Pp1s73_232V6, Pp1s63_161V6, Pp1s17_306V6, Pp1s51_319V6, Pp1s316_6V6, Pp1s44_13V6, Pp1s15_486V6, Pp1s16_285V6, PhpapaCp082, Pp1s2_598V6, PhpapaCp074, PhpapaCp073, PhpapaCp071, PhpapaCp070, Pp1s13_410V6, Pp1s68_174V6, PhpapaCp069, PhpapaCp068,…
GO:0003677	DNA binding	F	0.0180529	0.00490455	45	1161	1015	17057	under	Pp1s145_46V6, Pp1s117_154V6, Pp1s194_61V6, Pp1s241_95V6, Pp1s259_63V6, Pp1s341_4V6, Pp1s7_115V6, Pp1s2_357V6, Pp1s197_4V6, Pp1s267_56V6, Pp1s98_235V6, Pp1s72_86V6, Pp1s143_11V6, Pp1s117_6V6, Pp1s78_152V6, Pp1s189_104V6, Pp1s147_88V6, Pp1s1_167V6, Pp1s149_180V6, Pp1s378_30V6, Pp1s121_33V6, Pp1s246_89V6, Pp1s452_4V6, Pp1s143_73V6, Pp1s213_13V6, Pp1s138_60V6, Pp1s370_63V6, Pp1s68_248V6, Pp1s21_391V6…	Pp1s147_89V6, Pp1s105_16V6, Pp1s195_9V6, Pp1s71_364V6, Pp1s7_190V6, Pp1s35_164V6, Pp1s196_105V6, Pp1s31_379V6, Pp1s14_182V6, Pp1s88_44V6, Pp1s29_82V6, Pp1s256_75V6, Pp1s89_108V6, Pp1s101_178V6, Pp1s110_49V6, Pp1s1560_2V6, Pp1s488_10V6, Pp1s997_1V6, Pp1s301_48V6, Pp1s35_355V6, Pp1s8_180V6, Pp1s5_75V6, Pp1s176_113V6, Pp1s163_69V6, Pp1s33_203V6, Pp1s141_40V6, Pp1s1_561V6, Pp1s258_7V6, Pp1s299_56V6, …
GO:0005794	Golgi apparatus	C	0.0210886	0.00585118	4	233	1056	17985	under	Pp1s53_204V6, Pp1s13_216V6, Pp1s41_242V6, Pp1s196_43V6	Pp1s255_1V6, Pp1s309_15V6, Pp1s258_81V6, Pp1s16_36V6, Pp1s27_231V6, Pp1s47_192V6, Pp1s311_38V6, Pp1s55_55V6, Pp1s44_236V6, Pp1s243_3V6, Pp1s168_28V6, Pp1s38_220V6, Pp1s99_226V6, Pp1s52_244V6, Pp1s100_54V6, Pp1s201_3V6, Pp1s438_29V6, Pp1s59_293V6, Pp1s62_159V6, Pp1s18_151V6, Pp1s168_102V6, Pp1s293_5V6, Pp1s213_141V6, Pp1s38_405V6, Pp1s539_4V6, Pp1s140_162V6, Pp1s192_51V6, Pp1s89_268V6, Pp1s289_11V…
GO:0009058	biosynthetic process	P	0.0224663	0.00636329	90	2033	970	16185	under	Pp1s210_54V6, Pp1s212_107V6, Pp1s303_45V6, Pp1s178_130V6, Pp1s343_39V6, Pp1s29_234V6, Pp1s28_28V6, Pp1s312_21V6, Pp1s52_102V6, Pp1s21_161V6, Pp1s13_216V6, Pp1s18_283V6, Pp1s20_135V6, Pp1s134_167V6, Pp1s274_5V6, Pp1s152_7V6, Pp1s206_97V6, Pp1s275_35V6, Pp1s45_97V6, Pp1s347_9V6, Pp1s302_43V6, Pp1s35_224V6, Pp1s184_88V6, Pp1s311_80V6, Pp1s93_98V6, Pp1s22_326V6, Pp1s212_43V6, Pp1s3_465V6, Pp1s29_226V…	Pp1s69_244V6, Pp1s62_171V6, Pp1s149_275V6, Pp1s12_194V6, Pp1s8_132V6, Pp1s10_32V6, Pp1s37_339V6, Pp1s293_8V6, Pp1s173_16V6, Pp1s102_176V6, Pp1s115_154V6, Pp1s419_8V6, Pp1s196_105V6, Pp1s5_222V6, Pp1s391_38V6, Pp1s66_138V6, Pp1s14_182V6, Pp1s88_44V6, Pp1s133_88V6, Pp1s14_205V6, Pp1s149_51V6, Pp1s341_73V6, Pp1s213_100V6, Pp1s6_335V6, Pp1s284_11V6, Pp1s135_94V6, Pp1s20_66V6, Pp1s101_178V6, Pp1s73_23…
GO:0009628	response to abiotic stimulus	P	0.0254256	0.00734843	30	303	1030	17915	over	Pp1s178_130V6, Pp1s324_46V6, Pp1s47_171V6, Pp1s25_336V6, Pp1s178_11V6, Pp1s76_119V6, Pp1s28_28V6, Pp1s20_72V6, Pp1s275_35V6, Pp1s203_5V6, Pp1s143_11V6, Pp1s114_172V6, Pp1s25_161V6, Pp1s245_25V6, Pp1s71_227V6, Pp1s140_93V6, Pp1s142_12V6, Pp1s2_779V6, Pp1s442_22V6, Pp1s116_98V6, Pp1s218_59V6, Pp1s8_288V6, Pp1s167_103V6, Pp1s421_9V6, Pp1s192_88V6, Pp1s6_180V6, Pp1s46_326V6, Pp1s113_72V6, Pp1s72_320V…	Pp1s7_333V6, Pp1s25_119V6, Pp1s431_31V6, Pp1s346_33V6, Pp1s27_76V6, Pp1s126_141V6, Pp1s66_191V6, Pp1s89_161V6, Pp1s68_202V6, Pp1s292_51V6, Pp1s127_49V6, Pp1s66_209V6, Pp1s252_67V6, Pp1s2_598V6, Pp1s152_31V6, Pp1s81_29V6, Pp1s445_19V6, Pp1s233_40V6, Pp1s203_13V6, Pp1s9_364V6, Pp1s21_386V6, Pp1s279_72V6, Pp1s68_169V6, Pp1s81_159V6, Pp1s120_127V6, Pp1s206_15V6, Pp1s243_3V6, Pp1s244_82V6, Pp1s164_25V…
GO:0006629	lipid metabolic process	P	0.0286096	0.00843404	38	411	1022	17807	over	Pp1s336_57V6, Pp1s28_28V6, Pp1s312_21V6, Pp1s21_161V6, Pp1s18_283V6, Pp1s11_63V6, Pp1s181_11V6, Pp1s20_347V6, Pp1s311_80V6, Pp1s3_465V6, Pp1s229_7V6, Pp1s65_6V6, Pp1s133_16V6, Pp1s30_213V6, Pp1s94_26V6, Pp1s373_23V6, Pp1s93_74V6, Pp1s286_53V6, Pp1s75_53V6, Pp1s245_59V6, Pp1s209_135V6, Pp1s197_67V6, Pp1s139_2V6, Pp1s90_132V6, Pp1s55_204V6, Pp1s159_14V6, Pp1s19_96V6, Pp1s51_28V6, Pp1s118_123V6, Pp1…	Pp1s69_244V6, Pp1s419_8V6, Pp1s66_138V6, Pp1s149_51V6, Pp1s81_78V6, Pp1s60_178V6, Pp1s20_66V6, Pp1s67_260V6, Pp1s211_107V6, Pp1s70_202V6, Pp1s158_84V6, Pp1s15_442V6, Pp1s158_40V6, Pp1s123_7V6, Pp1s21_151V6, PhpapaCp030, Pp1s106_103V6, Pp1s9_288V6, Pp1s179_68V6, Pp1s419_7V6, Pp1s67_54V6, Pp1s128_49V6, Pp1s290_44V6, Pp1s21_102V6, Pp1s269_30V6, Pp1s38_220V6, Pp1s52_96V6, Pp1s93_73V6, Pp1s430_24V6, P…
GO:0006464	cellular protein modification process	P	0.0297688	0.00911992	50	1230	1010	16988	under	Pp1s309_91V6, Pp1s318_58V6, Pp1s174_62V6, Pp1s176_126V6, Pp1s144_30V6, Pp1s59_140V6, Pp1s230_53V6, Pp1s90_103V6, Pp1s479_13V6, Pp1s60_107V6, Pp1s115_184V6, Pp1s30_306V6, Pp1s179_14V6, Pp1s245_25V6, Pp1s84_221V6, Pp1s51_212V6, Pp1s74_11V6, Pp1s112_185V6, Pp1s17_286V6, Pp1s90_140V6, Pp1s311_75V6, Pp1s34_403V6, Pp1s68_9V6, Pp1s169_140V6, Pp1s19_317V6, Pp1s58_278V6, Pp1s328_30V6, Pp1s116_98V6, Pp1s21…	Pp1s31_220V6, Pp1s1655_2V6, Pp1s121_167V6, Pp1s794_2V6, Pp1s134_145V6, Pp1s105_226V6, Pp1s21_387V6, Pp1s150_74V6, Pp1s165_119V6, Pp1s117_186V6, Pp1s46_110V6, Pp1s360_12V6, Pp1s48_21V6, Pp1s43_5V6, Pp1s61_46V6, Pp1s14_205V6, Pp1s83_8V6, Pp1s36_277V6, Pp1s18_345V6, Pp1s284_11V6, Pp1s57_139V6, Pp1s30_102V6, Pp1s46_269V6, Pp1s101_254V6, Pp1s462_10V6, Pp1s143_9V6, Pp1s409_7V6, Pp1s46_149V6, Pp1s488_10…
GO:0043412	macromolecule modification	P	0.0297688	0.00911992	50	1230	1010	16988	under	Pp1s309_91V6, Pp1s318_58V6, Pp1s174_62V6, Pp1s176_126V6, Pp1s144_30V6, Pp1s59_140V6, Pp1s230_53V6, Pp1s90_103V6, Pp1s479_13V6, Pp1s60_107V6, Pp1s115_184V6, Pp1s30_306V6, Pp1s179_14V6, Pp1s245_25V6, Pp1s84_221V6, Pp1s51_212V6, Pp1s74_11V6, Pp1s112_185V6, Pp1s17_286V6, Pp1s90_140V6, Pp1s311_75V6, Pp1s34_403V6, Pp1s68_9V6, Pp1s169_140V6, Pp1s19_317V6, Pp1s58_278V6, Pp1s328_30V6, Pp1s116_98V6, Pp1s21…	Pp1s31_220V6, Pp1s1655_2V6, Pp1s121_167V6, Pp1s794_2V6, Pp1s134_145V6, Pp1s105_226V6, Pp1s21_387V6, Pp1s150_74V6, Pp1s165_119V6, Pp1s117_186V6, Pp1s46_110V6, Pp1s360_12V6, Pp1s48_21V6, Pp1s43_5V6, Pp1s61_46V6, Pp1s14_205V6, Pp1s83_8V6, Pp1s36_277V6, Pp1s18_345V6, Pp1s284_11V6, Pp1s57_139V6, Pp1s30_102V6, Pp1s46_269V6, Pp1s101_254V6, Pp1s462_10V6, Pp1s143_9V6, Pp1s409_7V6, Pp1s46_149V6, Pp1s488_10…
GO:0003723	RNA binding	F	0.0329718	0.0102918	21	619	1039	17599	under	Pp1s383_1V6, Pp1s7_451V6, Pp1s104_30V6, Pp1s274_5V6, Pp1s167_149V6, Pp1s255_12V6, Pp1s4_362V6, Pp1s77_16V6, Pp1s93_178V6, Pp1s52_170V6, Pp1s310_4V6, Pp1s136_175V6, Pp1s266_52V6, Pp1s333_26V6, Pp1s293_80V6, Pp1s84_297V6, Pp1s4_134V6, Pp1s94_105V6, Pp1s164_64V6, Pp1s28_25V6, Pp1s70_228V6	Pp1s98_83V6, Pp1s22_186V6, Pp1s58_254V6, Pp1s130_293V6, Pp1s45_232V6, Pp1s31_259V6, Pp1s283_7V6, Pp1s33_66V6, Pp1s110_49V6, Pp1s16_285V6, Pp1s156_168V6, Pp1s3_616V6, Pp1s74_222V6, Pp1s2_598V6, PhpapaCp073, PhpapaCp071, Pp1s159_110V6, PhpapaCp070, Pp1s13_410V6, Pp1s86_182V6, PhpapaCp069, PhpapaCp068, PhpapaCp067, PhpapaCp065, PhpapaCp064, PhpapaCp063, PhpapaCp061, Pp1s263_70V6, Pp1s304_9V6, Phpapa…
GO:0005215	transporter activity	F	0.040759	0.0129581	74	939	986	17279	over	Pp1s210_54V6, Pp1s199_7V6, Pp1s242_64V6, Pp1s15_443V6, Pp1s6_301V6, Pp1s12_29V6, Pp1s8_52V6, Pp1s95_92V6, Pp1s44_263V6, Pp1s258_30V6, Pp1s45_97V6, Pp1s347_9V6, Pp1s35_224V6, Pp1s235_35V6, Pp1s184_88V6, Pp1s34_161V6, Pp1s1_164V6, Pp1s3_465V6, Pp1s70_130V6, Pp1s22_120V6, Pp1s145_102V6, Pp1s395_48V6, Pp1s80_108V6, Pp1s107_200V6, Pp1s157_44V6, Pp1s464_11V6, Pp1s332_37V6, Pp1s164_54V6, Pp1s170_9V6, Pp…	Pp1s255_1V6, Pp1s62_171V6, Pp1s72_306V6, Pp1s22_329V6, Pp1s88_88V6, Pp1s71_364V6, Pp1s70_131V6, Pp1s157_40V6, Pp1s255_26V6, Pp1s346_33V6, Pp1s246_109V6, Pp1s14_129V6, Pp1s218_61V6, Pp1s305_12V6, Pp1s43_124V6, Pp1s8195_1V6, Pp1s2_746V6, Pp1s2633_1V6, Pp1s19_103V6, Pp1s13_263V6, Pp1s270_13V6, Pp1s125_102V6, Pp1s258_28V6, Pp1s45_14V6, Pp1s68_202V6, Pp1s228_5V6, Pp1s233_36V6, Pp1s23_135V6, Pp1s287_13…
GO:0015979	photosynthesis	P	0.0440113	0.0142464	3	183	1057	18035	under	Pp1s114_172V6, Pp1s99_95V6, Pp1s197_67V6	Pp1s155_34V6, Pp1s463_11V6, Pp1s264_71V6, PhpapaCp085, PhpapaCp084, PhpapaCp079, PhpapaCp076, PhpapaCp052, PhpapaCp051, PhpapaCp050, PhpapaCp049, PhpapaCp048, PhpapaCp046, PhpapaCp043, PhpapaCp042, PhpapaCp040, PhpapaCp039, PhpapaCp038, PhpapaCp031, PhpapaCp029, PhpapaCp028, PhpapaCp026, PhpapaCp023, PhpapaCp022, PhpapaCp021, PhpapaCp020, PhpapaCp019, PhpapaCp018, PhpapaCp017, PhpapaCp012, Phpapa…

## Sheet: Table S9 sheet 2 GO
Supporting Information Table S9, sheet 2
The table shows significantly (FDR p-value < 0.05) over- or underrepresented Gene Ontology (GO) terms (infered by BLAST2GO) within sets of differentially expressed genes (e.g. 0h vs. 8h induced) based on an FDR-corrected Fisher´s Exact Test of GOSlim (sheet 1) or GO (sheet 2) terms based on the Physcomitrella patens V1.6 GO annotation (Zimmer et al 2013).
Reference: Zimmer, A.D., D. Lang, K. Buchta, S. Rombauts, T. Nishiyama, M. Hasebe, Y. van de Peer, S.A. Rensing, R. Reski (2013): Reannotation and extended community resources of the non-seed plant Physcomitrella patens provide insights into the evolution of plant gene structures and functions. BMC Genomics 14, 498.
0h vs. 8h induced
GO-ID	Term	Category	FDR	P-Value	#Test	#Ref	#notAnnotTest	#notAnnotRef	Over/Under	TestSeqs	RefSeqs
GO:0005737	cytoplasm	C	0.0045123	8.43263e-07	293	6080	407	12498	over	Pp1s185_3V6, Pp1s500_4V6, Pp1s7_198V6, Pp1s447_9V6, Pp1s291_62V6, Pp1s242_64V6, Pp1s552_1V6, Pp1s47_171V6, Pp1s12_215V6, Pp1s72_263V6, Pp1s18_326V6, Pp1s15_443V6, Pp1s295_6V6, Pp1s157_85V6, Pp1s258_52V6, Pp1s224_123V6, Pp1s307_58V6, Pp1s93_152V6, Pp1s464_13V6, Pp1s379_37V6, Pp1s149_289V6, Pp1s182_27V6, Pp1s47_217V6, Pp1s4_223V6, Pp1s28_327V6, Pp1s15_146V6, Pp1s7_451V6, Pp1s308_33V6, Pp1s220_83V6,…	Pp1s88_7V6, Pp1s261_53V6, Pp1s279_11V6, Pp1s23_225V6, Pp1s88_17V6, Pp1s28_322V6, Pp1s112_186V6, Pp1s62_77V6, Pp1s54_54V6, Pp1s348_31V6, Pp1s25_316V6, Pp1s134_115V6, Pp1s282_30V6, Pp1s435_12V6, Pp1s111_53V6, Pp1s158_153V6, Pp1s268_67V6, Pp1s235_138V6, Pp1s52_101V6, Pp1s214_36V6, Pp1s10_316V6, Pp1s37_43V6, Pp1s156_55V6, Pp1s73_133V6, Pp1s117_163V6, Pp1s114_157V6, Pp1s143_153V6, Pp1s74_25V6, Pp1s15_…
GO:0032991	macromolecular complex	C	0.00567507	3.09818e-06	24	1454	676	17124	under	Pp1s7_198V6, Pp1s145_46V6, Pp1s8_52V6, Pp1s83_157V6, Pp1s7_214V6, Pp1s274_5V6, Pp1s45_97V6, Pp1s98_235V6, Pp1s245_25V6, Pp1s84_221V6, Pp1s1_60V6, Pp1s74_243V6, Pp1s311_75V6, Pp1s333_26V6, Pp1s10_175V6, Pp1s28_354V6, Pp1s8_304V6, Pp1s227_61V6, Pp1s80_9V6, Pp1s374_18V6, Pp1s26_271V6, Pp1s183_21V6, Pp1s207_71V6, Pp1s150_31V6	Pp1s348_31V6, Pp1s160_146V6, Pp1s37_43V6, Pp1s156_55V6, Pp1s94_93V6, Pp1s519_2V6, Pp1s15_270V6, Pp1s12_264V6, Pp1s230_50V6, Pp1s53_134V6, Pp1s174_120V6, Pp1s124_87V6, Pp1s54_240V6, Pp1s37_118V6, Pp1s322_42V6, Pp1s280_66V6, Pp1s72_266V6, Pp1s155_97V6, Pp1s12_60V6, Pp1s149_30V6, Pp1s27_192V6, Pp1s123_90V6, Pp1s80_110V6, Pp1s438_20V6, Pp1s145_172V6, Pp1s238_21V6, Pp1s69_10V6, Pp1s424_9V6, Pp1s291_49…
GO:0005310	dicarboxylic acid transmembrane transporter activity	F	0.00567507	3.18169e-06	5	3	695	18575	over	Pp1s447_9V6, Pp1s22_120V6, Pp1s232_9V6, Pp1s232_12V6, Pp1s347_37V6	Pp1s18_130V6, Pp1s92_93V6, Pp1s17_363V6
GO:0006457	protein folding	P	0.0134389	1.00459e-05	24	220	676	18358	over	Pp1s153_184V6, Pp1s291_62V6, Pp1s12_215V6, Pp1s258_52V6, Pp1s149_289V6, Pp1s220_83V6, Pp1s174_37V6, Pp1s15_485V6, Pp1s174_35V6, Pp1s12_216V6, Pp1s183_56V6, Pp1s6_146V6, Pp1s276_75V6, Pp1s8_120V6, Pp1s83_80V6, Pp1s220_79V6, Pp1s93_165V6, Pp1s15_112V6, Pp1s343_50V6, Pp1s20_176V6, Pp1s162_167V6, Pp1s109_70V6, Pp1s155_1V6, Pp1s150_31V6	Pp1s148_130V6, Pp1s118_219V6, Pp1s291_49V6, Pp1s131_23V6, Pp1s318_72V6, Pp1s297_17V6, Pp1s174_70V6, Pp1s217_91V6, Pp1s46_106V6, Pp1s61_255V6, Pp1s241_31V6, Pp1s298_70V6, Pp1s8_67V6, Pp1s60_221V6, Pp1s34_31V6, Pp1s17_157V6, Pp1s170_46V6, Pp1s136_80V6, Pp1s16_322V6, Pp1s156_1V6, Pp1s112_204V6, Pp1s98_222V6, Pp1s29_54V6, Pp1s419_39V6, Pp1s212_67V6, Pp1s70_53V6, Pp1s114_95V6, Pp1s8_270V6, Pp1s2_642V6…
GO:0044444	cytoplasmic part	C	0.0164466	1.61404e-05	267	5632	433	12946	over	Pp1s185_3V6, Pp1s7_198V6, Pp1s447_9V6, Pp1s242_64V6, Pp1s552_1V6, Pp1s47_171V6, Pp1s12_215V6, Pp1s72_263V6, Pp1s18_326V6, Pp1s15_443V6, Pp1s295_6V6, Pp1s157_85V6, Pp1s224_123V6, Pp1s307_58V6, Pp1s93_152V6, Pp1s464_13V6, Pp1s379_37V6, Pp1s149_289V6, Pp1s182_27V6, Pp1s47_217V6, Pp1s4_223V6, Pp1s28_327V6, Pp1s15_146V6, Pp1s7_451V6, Pp1s308_33V6, Pp1s250_10V6, Pp1s140_1V6, Pp1s20_72V6, Pp1s8_52V6, Pp…	Pp1s88_7V6, Pp1s261_53V6, Pp1s279_11V6, Pp1s23_225V6, Pp1s88_17V6, Pp1s28_322V6, Pp1s112_186V6, Pp1s62_77V6, Pp1s54_54V6, Pp1s348_31V6, Pp1s25_316V6, Pp1s282_30V6, Pp1s435_12V6, Pp1s111_53V6, Pp1s158_153V6, Pp1s268_67V6, Pp1s52_101V6, Pp1s214_36V6, Pp1s10_316V6, Pp1s156_55V6, Pp1s73_133V6, Pp1s117_163V6, Pp1s114_157V6, Pp1s143_153V6, Pp1s74_25V6, Pp1s15_270V6, Pp1s162_117V6, Pp1s169_50V6, Pp1s101…
GO:0006259	DNA metabolic process	P	0.0164466	2.03848e-05	1	379	699	18199	under	Pp1s72_320V6	Pp1s134_115V6, Pp1s58_199V6, Pp1s206_54V6, Pp1s37_43V6, Pp1s221_62V6, Pp1s104_134V6, Pp1s81_51V6, Pp1s141_10V6, Pp1s313_13V6, Pp1s238_21V6, Pp1s104_2V6, Pp1s152_88V6, Pp1s143_152V6, Pp1s19_179V6, Pp1s43_21V6, Pp1s124_86V6, Pp1s310_52V6, Pp1s22_117V6, Pp1s31_24V6, Pp1s456_8V6, Pp1s107_208V6, Pp1s483_5V6, Pp1s51_43V6, Pp1s58_148V6, Pp1s164_27V6, Pp1s23_102V6, Pp1s67_257V6, Pp1s121_27V6, Pp1s157_48V…
GO:0043492	ATPase activity, coupled to movement of substances	F	0.0164466	2.41071e-05	16	116	684	18462	over	Pp1s210_54V6, Pp1s8_52V6, Pp1s347_9V6, Pp1s136_149V6, Pp1s1_60V6, Pp1s164_54V6, Pp1s352_50V6, Pp1s248_28V6, Pp1s37_351V6, Pp1s28_354V6, Pp1s80_36V6, Pp1s391_45V6, Pp1s183_21V6, Pp1s188_78V6, Pp1s224_120V6, Pp1s72_306V6	Pp1s170_10V6, Pp1s62_171V6, Pp1s116_14V6, Pp1s177_30V6, Pp1s73_202V6, Pp1s130_290V6, Pp1s321_33V6, Pp1s15_137V6, Pp1s233_94V6, Pp1s133_22V6, Pp1s136_168V6, Pp1s15_135V6, Pp1s412_17V6, Pp1s55_93V6, Pp1s255_17V6, Pp1s321_30V6, Pp1s125_77V6, Pp1s105_6V6, Pp1s28_282V6, Pp1s6_11V6, Pp1s180_26V6, Pp1s9515_1V6, Pp1s1825_2V6, Pp1s23_135V6, Pp1s194_17V6, Pp1s184_124V6, Pp1s46_257V6, Pp1s175_49V6, Pp1s402_…
GO:0055114	oxidation reduction	P	0.0164466	2.45884e-05	58	847	642	17731	over	Pp1s12_130V6, Pp1s47_171V6, Pp1s2_216V6, Pp1s37_275V6, Pp1s47_217V6, Pp1s28_327V6, Pp1s98_2V6, Pp1s328_48V6, Pp1s2_770V6, Pp1s10_228V6, Pp1s114_172V6, Pp1s65_6V6, Pp1s69_28V6, Pp1s16_274V6, Pp1s302_63V6, Pp1s298_4V6, Pp1s33_144V6, Pp1s40_9V6, Pp1s98_233V6, Pp1s58_73V6, Pp1s373_23V6, Pp1s115_90V6, Pp1s152_82V6, Pp1s33_207V6, Pp1s183_56V6, Pp1s526_2V6, Pp1s131_17V6, Pp1s260_17V6, Pp1s6_146V6, Pp1s9…	Pp1s4103_3V6, Pp1s112_186V6, Pp1s235_138V6, Pp1s22_167V6, Pp1s56_140V6, Pp1s144_8V6, Pp1s2_337V6, Pp1s411_26V6, Pp1s389_18V6, Pp1s166_41V6, Pp1s259_86V6, Pp1s239_18V6, Pp1s135_29V6, Pp1s11_397V6, Pp1s130_292V6, Pp1s8_107V6, Pp1s81_184V6, Pp1s381_46V6, Pp1s79_84V6, Pp1s318_24V6, Pp1s83_53V6, Pp1s13_321V6, Pp1s27_263V6, Pp1s55_98V6, Pp1s60_103V6, Pp1s391_32V6, Pp1s6_375V6, Pp1s241_32V6, Pp1s1_158V6…
GO:0021700	developmental maturation	P	0.0241306	4.0586e-05	6	13	694	18565	over	Pp1s111_71V6, Pp1s288_2V6, Pp1s243_10V6, Pp1s391_45V6, Pp1s67_169V6, Pp1s188_78V6	Pp1s68_133V6, Pp1s111_50V6, Pp1s417_2V6, Pp1s396_8V6, Pp1s26_247V6, Pp1s145_136V6, Pp1s57_129V6, Pp1s12_347V6, Pp1s13_127V6, Pp1s310_10V6, Pp1s269_16V6, Pp1s284_21V6, Pp1s243_3V6
GO:0006596	polyamine biosynthetic process	P	0.0336136	6.28174e-05	5	8	695	18570	over	Pp1s206_97V6, Pp1s335_22V6, Pp1s41_319V6, Pp1s19_29V6, Pp1s14_213V6	Pp1s29_234V6, Pp1s187_30V6, Pp1s29_226V6, Pp1s206_92V6, Pp1s34_341V6, Pp1s37_150V6, Pp1s72_148V6, Pp1s144_139V6
GO:0016820	hydrolase activity, acting on acid anhydrides, catalyzing transmembrane movement of substances	F	0.0442447	9.09535e-05	15	117	685	18461	over	Pp1s8_52V6, Pp1s347_9V6, Pp1s136_149V6, Pp1s1_60V6, Pp1s164_54V6, Pp1s352_50V6, Pp1s248_28V6, Pp1s37_351V6, Pp1s28_354V6, Pp1s80_36V6, Pp1s391_45V6, Pp1s183_21V6, Pp1s188_78V6, Pp1s224_120V6, Pp1s72_306V6	Pp1s170_10V6, Pp1s116_14V6, Pp1s177_30V6, Pp1s73_202V6, Pp1s321_33V6, Pp1s15_137V6, Pp1s233_94V6, Pp1s133_22V6, Pp1s136_168V6, Pp1s15_135V6, Pp1s412_17V6, Pp1s55_93V6, Pp1s255_17V6, Pp1s321_30V6, Pp1s125_77V6, Pp1s105_6V6, Pp1s28_282V6, Pp1s6_11V6, Pp1s180_26V6, Pp1s9515_1V6, Pp1s1825_2V6, Pp1s23_135V6, Pp1s194_17V6, Pp1s184_124V6, Pp1s46_257V6, Pp1s402_25V6, Pp1s263_83V6, Pp1s112_116V6, Pp1s12_2…
GO:0043234	protein complex	C	0.049647	0.000112345	18	1071	682	17507	under	Pp1s8_52V6, Pp1s83_157V6, Pp1s7_214V6, Pp1s45_97V6, Pp1s245_25V6, Pp1s84_221V6, Pp1s1_60V6, Pp1s311_75V6, Pp1s333_26V6, Pp1s10_175V6, Pp1s28_354V6, Pp1s8_304V6, Pp1s227_61V6, Pp1s80_9V6, Pp1s374_18V6, Pp1s26_271V6, Pp1s183_21V6, Pp1s207_71V6	Pp1s348_31V6, Pp1s160_146V6, Pp1s37_43V6, Pp1s156_55V6, Pp1s94_93V6, Pp1s519_2V6, Pp1s15_270V6, Pp1s12_264V6, Pp1s230_50V6, Pp1s174_120V6, Pp1s124_87V6, Pp1s54_240V6, Pp1s322_42V6, Pp1s280_66V6, Pp1s72_266V6, Pp1s155_97V6, Pp1s12_60V6, Pp1s27_192V6, Pp1s123_90V6, Pp1s145_172V6, Pp1s238_21V6, Pp1s69_10V6, Pp1s291_49V6, Pp1s113_202V6, Pp1s266_15V6, Pp1s9_333V6, Pp1s120_81V6, Pp1s214_35V6, Pp1s13_32…
GO:0006950	response to stress	P	0.049647	0.000131567	52	779	648	17799	over	Pp1s291_62V6, Pp1s47_171V6, Pp1s2_216V6, Pp1s258_52V6, Pp1s37_275V6, Pp1s149_289V6, Pp1s28_28V6, Pp1s220_83V6, Pp1s20_72V6, Pp1s27_332V6, Pp1s62_161V6, Pp1s98_2V6, Pp1s86_33V6, Pp1s143_11V6, Pp1s114_172V6, Pp1s245_25V6, Pp1s71_227V6, Pp1s111_71V6, Pp1s16_274V6, Pp1s102_126V6, Pp1s8_183V6, Pp1s140_93V6, Pp1s115_90V6, Pp1s78_210V6, Pp1s152_82V6, Pp1s240_88V6, Pp1s116_98V6, Pp1s218_59V6, Pp1s183_56V…	Pp1s134_115V6, Pp1s58_199V6, Pp1s235_138V6, Pp1s22_167V6, Pp1s206_54V6, Pp1s56_140V6, Pp1s139_44V6, Pp1s221_62V6, Pp1s118_219V6, Pp1s411_26V6, Pp1s81_51V6, Pp1s141_10V6, Pp1s170_10V6, Pp1s337_38V6, Pp1s313_13V6, Pp1s11_54V6, Pp1s238_21V6, Pp1s68_133V6, Pp1s143_152V6, Pp1s19_179V6, Pp1s60_103V6, Pp1s106_224V6, Pp1s43_21V6, Pp1s81_135V6, Pp1s124_86V6, Pp1s310_52V6, Pp1s137_40V6, Pp1s156_132V6, Pp1s…
GO:0006595	polyamine metabolic process	P	0.049647	0.00013796	5	10	695	18568	over	Pp1s206_97V6, Pp1s335_22V6, Pp1s41_319V6, Pp1s19_29V6, Pp1s14_213V6	Pp1s29_234V6, Pp1s24_237V6, Pp1s187_30V6, Pp1s206_65V6, Pp1s29_226V6, Pp1s206_92V6, Pp1s34_341V6, Pp1s37_150V6, Pp1s72_148V6, Pp1s144_139V6
GO:0042626	ATPase activity, coupled to transmembrane movement of substances	F	0.049647	0.000139171	14	108	686	18470	over	Pp1s8_52V6, Pp1s347_9V6, Pp1s1_60V6, Pp1s164_54V6, Pp1s352_50V6, Pp1s248_28V6, Pp1s37_351V6, Pp1s28_354V6, Pp1s80_36V6, Pp1s391_45V6, Pp1s183_21V6, Pp1s188_78V6, Pp1s224_120V6, Pp1s72_306V6	Pp1s170_10V6, Pp1s116_14V6, Pp1s73_202V6, Pp1s321_33V6, Pp1s15_137V6, Pp1s233_94V6, Pp1s133_22V6, Pp1s136_168V6, Pp1s15_135V6, Pp1s412_17V6, Pp1s55_93V6, Pp1s255_17V6, Pp1s321_30V6, Pp1s125_77V6, Pp1s105_6V6, Pp1s28_282V6, Pp1s6_11V6, Pp1s180_26V6, Pp1s9515_1V6, Pp1s1825_2V6, Pp1s23_135V6, Pp1s194_17V6, Pp1s184_124V6, Pp1s46_257V6, Pp1s402_25V6, Pp1s263_83V6, Pp1s112_116V6, Pp1s12_29V6, Pp1s154_6…
0h vs. 8h repressed
GO-ID	Term	Category	FDR	P-Value	#Test	#Ref	#notAnnotTest	#notAnnotRef	Over/Under	TestSeqs	RefSeqs
GO:0009536	plastid	C	1.67754e-26	3.135e-30	273	3790	410	14805	over	Pp1s195_41V6, Pp1s283_27V6, Pp1s42_193V6, Pp1s180_120V6, Pp1s584_9V6, Pp1s44_268V6, Pp1s127_94V6, Pp1s98_52V6, Pp1s289_62V6, Pp1s135_112V6, Pp1s15_267V6, Pp1s75_141V6, Pp1s54_189V6, Pp1s196_99V6, Pp1s69_69V6, Pp1s233_24V6, Pp1s6_312V6, Pp1s379_40V6, Pp1s32_120V6, Pp1s71_61V6, Pp1s254_25V6, Pp1s101_116V6, Pp1s118_234V6, Pp1s184_139V6, Pp1s194_198V6, Pp1s141_8V6, Pp1s326_43V6, Pp1s270_75V6, Pp1s234…	Pp1s88_7V6, Pp1s261_53V6, Pp1s112_186V6, Pp1s54_54V6, Pp1s348_31V6, Pp1s25_316V6, Pp1s282_30V6, Pp1s326_48V6, Pp1s111_53V6, Pp1s158_153V6, Pp1s268_67V6, Pp1s317_19V6, Pp1s73_133V6, Pp1s117_163V6, Pp1s114_157V6, Pp1s143_153V6, Pp1s74_25V6, Pp1s15_270V6, Pp1s169_50V6, Pp1s150_86V6, Pp1s84_221V6, Pp1s99_142V6, Pp1s2_337V6, Pp1s149_283V6, Pp1s118_219V6, Pp1s111_160V6, Pp1s2_194V6, Pp1s81_51V6, Pp1s18…
GO:0044444	cytoplasmic part	C	8.06759e-20	3.01536e-23	331	5568	352	13027	over	Pp1s195_41V6, Pp1s283_27V6, Pp1s113_75V6, Pp1s42_193V6, Pp1s180_120V6, Pp1s584_9V6, Pp1s44_268V6, Pp1s127_94V6, Pp1s98_52V6, Pp1s289_62V6, Pp1s135_112V6, Pp1s15_267V6, Pp1s75_141V6, Pp1s54_189V6, Pp1s196_99V6, Pp1s69_69V6, Pp1s233_24V6, Pp1s6_312V6, Pp1s379_40V6, Pp1s32_120V6, Pp1s71_61V6, Pp1s254_25V6, Pp1s101_116V6, Pp1s118_234V6, Pp1s184_139V6, Pp1s194_198V6, Pp1s141_8V6, Pp1s326_43V6, Pp1s270…	Pp1s88_7V6, Pp1s261_53V6, Pp1s23_225V6, Pp1s88_17V6, Pp1s28_322V6, Pp1s112_186V6, Pp1s62_77V6, Pp1s54_54V6, Pp1s348_31V6, Pp1s25_316V6, Pp1s282_30V6, Pp1s326_48V6, Pp1s435_12V6, Pp1s111_53V6, Pp1s158_153V6, Pp1s268_67V6, Pp1s52_101V6, Pp1s214_36V6, Pp1s317_19V6, Pp1s10_316V6, Pp1s156_55V6, Pp1s73_133V6, Pp1s117_163V6, Pp1s114_157V6, Pp1s143_153V6, Pp1s74_25V6, Pp1s15_270V6, Pp1s162_117V6, Pp1s169…
GO:0005737	cytoplasm	C	8.73781e-17	4.89879e-20	340	6033	343	12562	over	Pp1s195_41V6, Pp1s283_27V6, Pp1s113_75V6, Pp1s42_193V6, Pp1s107_192V6, Pp1s180_120V6, Pp1s584_9V6, Pp1s44_268V6, Pp1s127_94V6, Pp1s98_52V6, Pp1s289_62V6, Pp1s135_112V6, Pp1s15_267V6, Pp1s75_141V6, Pp1s54_189V6, Pp1s196_99V6, Pp1s69_69V6, Pp1s233_24V6, Pp1s6_312V6, Pp1s379_40V6, Pp1s32_120V6, Pp1s71_61V6, Pp1s254_25V6, Pp1s101_116V6, Pp1s118_234V6, Pp1s184_139V6, Pp1s194_198V6, Pp1s65_273V6, Pp1s1…	Pp1s88_7V6, Pp1s261_53V6, Pp1s23_225V6, Pp1s88_17V6, Pp1s28_322V6, Pp1s112_186V6, Pp1s62_77V6, Pp1s54_54V6, Pp1s348_31V6, Pp1s25_316V6, Pp1s134_115V6, Pp1s282_30V6, Pp1s326_48V6, Pp1s435_12V6, Pp1s111_53V6, Pp1s158_153V6, Pp1s268_67V6, Pp1s235_138V6, Pp1s52_101V6, Pp1s214_36V6, Pp1s317_19V6, Pp1s10_316V6, Pp1s37_43V6, Pp1s156_55V6, Pp1s73_133V6, Pp1s117_163V6, Pp1s114_157V6, Pp1s143_153V6, Pp1s74…
GO:0015979	photosynthesis	P	5.46868e-14	4.08797e-17	36	148	647	18447	over	Pp1s127_94V6, Pp1s75_141V6, Pp1s6_312V6, Pp1s108_171V6, Pp1s100_107V6, Pp1s161_32V6, Pp1s61_72V6, Pp1s206_11V6, Pp1s135_79V6, Pp1s463_11V6, Pp1s135_29V6, Pp1s135_21V6, Pp1s155_36V6, Pp1s41_281V6, Pp1s54_165V6, Pp1s1_21V6, Pp1s19_276V6, Pp1s41_267V6, Pp1s6_313V6, Pp1s25_66V6, Pp1s425_20V6, Pp1s155_34V6, Pp1s77_69V6, Pp1s11_39V6, Pp1s60_65V6, Pp1s1_168V6, Pp1s247_7V6, Pp1s54_166V6, Pp1s177_13V6, Pp…	Pp1s197_123V6, Pp1s239_18V6, Pp1s11_397V6, Pp1s51_305V6, Pp1s27_263V6, Pp1s23_50V6, Pp1s284_6V6, Pp1s1_5V6, Pp1s13_200V6, Pp1s51_303V6, Pp1s28_10V6, Pp1s5_384V6, Pp1s241_66V6, Pp1s16_358V6, Pp1s61_321V6, Pp1s6_440V6, Pp1s24_200V6, Pp1s1_461V6, Pp1s83_83V6, Pp1s10_393V6, Pp1s101_95V6, Pp1s32_1V6, Pp1s182_26V6, Pp1s212_61V6, Pp1s2168_2V6, Pp1s307_12V6, Pp1s80_23V6, Pp1s38_15V6, Pp1s221_76V6, Pp1s35…
GO:0043231	intracellular membrane-bounded organelle	C	2.38052e-13	2.64918e-16	361	6893	322	11702	over	Pp1s195_41V6, Pp1s283_27V6, Pp1s113_75V6, Pp1s42_193V6, Pp1s180_120V6, Pp1s584_9V6, Pp1s44_268V6, Pp1s127_94V6, Pp1s98_52V6, Pp1s289_62V6, Pp1s135_112V6, Pp1s15_267V6, Pp1s75_141V6, Pp1s54_189V6, Pp1s196_99V6, Pp1s469_4V6, Pp1s69_69V6, Pp1s233_24V6, Pp1s6_312V6, Pp1s148_40V6, Pp1s379_40V6, Pp1s5_325V6, Pp1s32_120V6, Pp1s60_313V6, Pp1s71_61V6, Pp1s254_25V6, Pp1s26_90V6, Pp1s101_116V6, Pp1s118_234V…	Pp1s327_54V6, Pp1s88_7V6, Pp1s261_53V6, Pp1s28_322V6, Pp1s78_79V6, Pp1s112_186V6, Pp1s54_54V6, Pp1s348_31V6, Pp1s25_316V6, Pp1s282_30V6, Pp1s24_48V6, Pp1s326_48V6, Pp1s58_199V6, Pp1s111_53V6, Pp1s158_153V6, Pp1s268_67V6, Pp1s25_173V6, Pp1s52_101V6, Pp1s317_19V6, Pp1s37_43V6, Pp1s156_55V6, Pp1s73_133V6, Pp1s117_163V6, Pp1s519_2V6, Pp1s114_157V6, Pp1s143_153V6, Pp1s74_25V6, Pp1s198_149V6, Pp1s66_43…
GO:0043227	membrane-bounded organelle	C	2.38052e-13	2.66924e-16	361	6896	322	11699	over	Pp1s195_41V6, Pp1s283_27V6, Pp1s113_75V6, Pp1s42_193V6, Pp1s180_120V6, Pp1s584_9V6, Pp1s44_268V6, Pp1s127_94V6, Pp1s98_52V6, Pp1s289_62V6, Pp1s135_112V6, Pp1s15_267V6, Pp1s75_141V6, Pp1s54_189V6, Pp1s196_99V6, Pp1s469_4V6, Pp1s69_69V6, Pp1s233_24V6, Pp1s6_312V6, Pp1s148_40V6, Pp1s379_40V6, Pp1s5_325V6, Pp1s32_120V6, Pp1s60_313V6, Pp1s71_61V6, Pp1s254_25V6, Pp1s26_90V6, Pp1s101_116V6, Pp1s118_234V…	Pp1s327_54V6, Pp1s88_7V6, Pp1s261_53V6, Pp1s28_322V6, Pp1s78_79V6, Pp1s112_186V6, Pp1s54_54V6, Pp1s348_31V6, Pp1s25_316V6, Pp1s282_30V6, Pp1s24_48V6, Pp1s326_48V6, Pp1s58_199V6, Pp1s111_53V6, Pp1s158_153V6, Pp1s268_67V6, Pp1s25_173V6, Pp1s52_101V6, Pp1s317_19V6, Pp1s37_43V6, Pp1s156_55V6, Pp1s73_133V6, Pp1s117_163V6, Pp1s519_2V6, Pp1s114_157V6, Pp1s143_153V6, Pp1s74_25V6, Pp1s198_149V6, Pp1s66_43…
GO:0043229	intracellular organelle	C	1.03835e-11	1.55239e-14	364	7147	319	11448	over	Pp1s195_41V6, Pp1s283_27V6, Pp1s113_75V6, Pp1s42_193V6, Pp1s180_120V6, Pp1s584_9V6, Pp1s44_268V6, Pp1s127_94V6, Pp1s98_52V6, Pp1s289_62V6, Pp1s135_112V6, Pp1s15_267V6, Pp1s75_141V6, Pp1s54_189V6, Pp1s196_99V6, Pp1s469_4V6, Pp1s69_69V6, Pp1s233_24V6, Pp1s6_312V6, Pp1s148_40V6, Pp1s379_40V6, Pp1s5_325V6, Pp1s32_120V6, Pp1s60_313V6, Pp1s71_61V6, Pp1s254_25V6, Pp1s26_90V6, Pp1s101_116V6, Pp1s118_234V…	Pp1s327_54V6, Pp1s88_7V6, Pp1s261_53V6, Pp1s28_322V6, Pp1s78_79V6, Pp1s112_186V6, Pp1s54_54V6, Pp1s348_31V6, Pp1s25_316V6, Pp1s282_30V6, Pp1s24_48V6, Pp1s326_48V6, Pp1s3_179V6, Pp1s58_199V6, Pp1s111_53V6, Pp1s158_153V6, Pp1s268_67V6, Pp1s25_173V6, Pp1s52_101V6, Pp1s317_19V6, Pp1s37_43V6, Pp1s156_55V6, Pp1s73_133V6, Pp1s117_163V6, Pp1s94_93V6, Pp1s519_2V6, Pp1s114_157V6, Pp1s143_153V6, Pp1s74_25V6…
GO:0043226	organelle	C	1.03835e-11	1.55239e-14	364	7147	319	11448	over	Pp1s195_41V6, Pp1s283_27V6, Pp1s113_75V6, Pp1s42_193V6, Pp1s180_120V6, Pp1s584_9V6, Pp1s44_268V6, Pp1s127_94V6, Pp1s98_52V6, Pp1s289_62V6, Pp1s135_112V6, Pp1s15_267V6, Pp1s75_141V6, Pp1s54_189V6, Pp1s196_99V6, Pp1s469_4V6, Pp1s69_69V6, Pp1s233_24V6, Pp1s6_312V6, Pp1s148_40V6, Pp1s379_40V6, Pp1s5_325V6, Pp1s32_120V6, Pp1s60_313V6, Pp1s71_61V6, Pp1s254_25V6, Pp1s26_90V6, Pp1s101_116V6, Pp1s118_234V…	Pp1s327_54V6, Pp1s88_7V6, Pp1s261_53V6, Pp1s28_322V6, Pp1s78_79V6, Pp1s112_186V6, Pp1s54_54V6, Pp1s348_31V6, Pp1s25_316V6, Pp1s282_30V6, Pp1s24_48V6, Pp1s326_48V6, Pp1s3_179V6, Pp1s58_199V6, Pp1s111_53V6, Pp1s158_153V6, Pp1s268_67V6, Pp1s25_173V6, Pp1s52_101V6, Pp1s317_19V6, Pp1s37_43V6, Pp1s156_55V6, Pp1s73_133V6, Pp1s117_163V6, Pp1s94_93V6, Pp1s519_2V6, Pp1s114_157V6, Pp1s143_153V6, Pp1s74_25V6…
GO:0009579	thylakoid	C	5.24111e-10	8.81518e-13	43	304	640	18291	over	Pp1s127_94V6, Pp1s75_141V6, Pp1s6_312V6, Pp1s71_61V6, Pp1s254_25V6, Pp1s141_8V6, Pp1s54_216V6, Pp1s161_32V6, Pp1s61_72V6, Pp1s206_11V6, Pp1s135_79V6, Pp1s17_382V6, Pp1s93_122V6, Pp1s155_36V6, Pp1s41_281V6, Pp1s36_33V6, Pp1s54_165V6, Pp1s19_276V6, Pp1s41_267V6, Pp1s6_313V6, Pp1s25_66V6, Pp1s30_255V6, Pp1s149_77V6, Pp1s155_34V6, Pp1s90_50V6, Pp1s77_69V6, Pp1s11_39V6, Pp1s60_65V6, Pp1s27_130V6, Pp1s…	Pp1s59_328V6, Pp1s249_53V6, Pp1s161_69V6, Pp1s223_16V6, Pp1s33_127V6, Pp1s210_69V6, Pp1s61_208V6, Pp1s41_58V6, Pp1s27_263V6, Pp1s9_141V6, Pp1s35_78V6, Pp1s297_17V6, Pp1s120_139V6, Pp1s80_92V6, Pp1s198_147V6, Pp1s145_122V6, Pp1s103_67V6, Pp1s3_520V6, Pp1s137_78V6, Pp1s4_13V6, Pp1s31_225V6, Pp1s56_176V6, Pp1s174_107V6, Pp1s28_10V6, Pp1s15_328V6, Pp1s390_3V6, Pp1s456_23V6, Pp1s106_24V6, Pp1s109_145V…
GO:0044424	intracellular part	C	8.99693e-09	1.68135e-11	392	8235	291	10360	over	Pp1s195_41V6, Pp1s283_27V6, Pp1s113_75V6, Pp1s42_193V6, Pp1s107_192V6, Pp1s180_120V6, Pp1s584_9V6, Pp1s44_268V6, Pp1s127_94V6, Pp1s98_52V6, Pp1s289_62V6, Pp1s135_112V6, Pp1s15_267V6, Pp1s75_141V6, Pp1s54_189V6, Pp1s196_99V6, Pp1s469_4V6, Pp1s69_69V6, Pp1s233_24V6, Pp1s6_312V6, Pp1s148_40V6, Pp1s379_40V6, Pp1s5_325V6, Pp1s32_120V6, Pp1s60_313V6, Pp1s71_61V6, Pp1s254_25V6, Pp1s26_90V6, Pp1s101_116V…	Pp1s327_54V6, Pp1s88_7V6, Pp1s261_53V6, Pp1s23_225V6, Pp1s88_17V6, Pp1s28_322V6, Pp1s78_79V6, Pp1s112_186V6, Pp1s62_77V6, Pp1s54_54V6, Pp1s348_31V6, Pp1s25_316V6, Pp1s134_115V6, Pp1s282_30V6, Pp1s24_48V6, Pp1s326_48V6, Pp1s3_179V6, Pp1s435_12V6, Pp1s58_199V6, Pp1s111_53V6, Pp1s158_153V6, Pp1s160_146V6, Pp1s268_67V6, Pp1s25_173V6, Pp1s235_138V6, Pp1s52_101V6, Pp1s214_36V6, Pp1s317_19V6, Pp1s10_316…
GO:0019684	photosynthesis, light reaction	P	9.85365e-09	2.02561e-11	19	59	664	18536	over	Pp1s127_94V6, Pp1s75_141V6, Pp1s6_312V6, Pp1s161_32V6, Pp1s463_11V6, Pp1s155_36V6, Pp1s1_21V6, Pp1s6_313V6, Pp1s25_66V6, Pp1s155_34V6, Pp1s11_39V6, Pp1s60_65V6, Pp1s247_7V6, Pp1s177_13V6, Pp1s256_10V6, Pp1s463_10V6, Pp1s52_157V6, Pp1s158_109V6, Pp1s63_71V6	Pp1s197_123V6, Pp1s51_305V6, Pp1s27_263V6, Pp1s284_6V6, Pp1s1_5V6, Pp1s13_200V6, Pp1s51_303V6, Pp1s241_66V6, Pp1s16_358V6, Pp1s61_321V6, Pp1s24_200V6, Pp1s83_83V6, Pp1s10_393V6, Pp1s32_1V6, Pp1s2168_2V6, Pp1s186_26V6, Pp1s186_25V6, Pp1s76_196V6, Pp1s306_84V6, Pp1s28_319V6, Pp1s12_390V6, Pp1s137_86V6, Pp1s421_3V6, Pp1s254_3V6, Pp1s132_186V6, Pp1s628_7V6, Pp1s28_315V6, Pp1s429_33V6, PhpapaCp079, Ph…
GO:0009507	chloroplast	C	7.74041e-08	1.73584e-10	78	949	605	17646	over	Pp1s195_41V6, Pp1s283_27V6, Pp1s42_193V6, Pp1s127_94V6, Pp1s98_52V6, Pp1s75_141V6, Pp1s6_312V6, Pp1s32_120V6, Pp1s71_61V6, Pp1s254_25V6, Pp1s141_8V6, Pp1s1_207V6, Pp1s108_171V6, Pp1s91_15V6, Pp1s161_32V6, Pp1s213_48V6, Pp1s61_72V6, Pp1s206_11V6, Pp1s135_79V6, Pp1s100_191V6, Pp1s463_11V6, Pp1s17_382V6, Pp1s164_48V6, Pp1s191_87V6, Pp1s135_29V6, Pp1s135_21V6, Pp1s93_122V6, Pp1s155_36V6, Pp1s59_217V6…	Pp1s112_186V6, Pp1s348_31V6, Pp1s317_19V6, Pp1s73_133V6, Pp1s169_50V6, Pp1s2_337V6, Pp1s81_51V6, Pp1s59_328V6, Pp1s197_123V6, Pp1s249_53V6, Pp1s161_69V6, Pp1s166_41V6, Pp1s223_16V6, Pp1s170_10V6, Pp1s11_397V6, Pp1s17_312V6, Pp1s210_69V6, Pp1s61_208V6, Pp1s170_49V6, Pp1s37_309V6, Pp1s67_100V6, Pp1s105_118V6, Pp1s51_305V6, Pp1s75_30V6, Pp1s27_263V6, Pp1s150_85V6, Pp1s23_50V6, Pp1s185_119V6, Pp1s456…
GO:0005622	intracellular	C	1.35956e-07	3.38727e-10	396	8499	287	10096	over	Pp1s195_41V6, Pp1s283_27V6, Pp1s113_75V6, Pp1s42_193V6, Pp1s107_192V6, Pp1s180_120V6, Pp1s584_9V6, Pp1s44_268V6, Pp1s127_94V6, Pp1s98_52V6, Pp1s62_194V6, Pp1s289_62V6, Pp1s135_112V6, Pp1s15_267V6, Pp1s75_141V6, Pp1s54_189V6, Pp1s196_99V6, Pp1s469_4V6, Pp1s69_69V6, Pp1s233_24V6, Pp1s6_312V6, Pp1s148_40V6, Pp1s379_40V6, Pp1s5_325V6, Pp1s32_120V6, Pp1s60_313V6, Pp1s71_61V6, Pp1s254_25V6, Pp1s26_90V6…	Pp1s327_54V6, Pp1s88_7V6, Pp1s261_53V6, Pp1s23_225V6, Pp1s88_17V6, Pp1s28_322V6, Pp1s78_79V6, Pp1s112_186V6, Pp1s62_77V6, Pp1s54_54V6, Pp1s348_31V6, Pp1s25_316V6, Pp1s134_115V6, Pp1s282_30V6, Pp1s24_48V6, Pp1s326_48V6, Pp1s3_179V6, Pp1s435_12V6, Pp1s58_199V6, Pp1s111_53V6, Pp1s158_153V6, Pp1s160_146V6, Pp1s268_67V6, Pp1s25_173V6, Pp1s235_138V6, Pp1s52_101V6, Pp1s214_36V6, Pp1s317_19V6, Pp1s10_316…
GO:0009521	photosystem	C	1.35956e-07	3.55705e-10	19	72	664	18523	over	Pp1s75_141V6, Pp1s71_61V6, Pp1s161_32V6, Pp1s206_11V6, Pp1s135_79V6, Pp1s41_281V6, Pp1s54_165V6, Pp1s19_276V6, Pp1s41_267V6, Pp1s25_66V6, Pp1s77_69V6, Pp1s11_39V6, Pp1s60_65V6, Pp1s54_166V6, Pp1s78_205V6, Pp1s71_77V6, Pp1s52_157V6, Pp1s121_54V6, Pp1s63_71V6	Pp1s27_263V6, Pp1s5_384V6, Pp1s61_321V6, Pp1s185_111V6, Pp1s1_461V6, Pp1s185_110V6, Pp1s101_95V6, Pp1s182_26V6, Pp1s212_61V6, Pp1s2168_2V6, Pp1s307_12V6, Pp1s80_23V6, Pp1s221_76V6, Pp1s311_70V6, Pp1s101_2V6, Pp1s59_73V6, Pp1s306_84V6, Pp1s54_167V6, Pp1s5_396V6, Pp1s1_788V6, Pp1s15_409V6, Pp1s421_3V6, Pp1s15_408V6, Pp1s11_281V6, PhpapaCp080, PhpapaCp079, PhpapaCp077, PhpapaCp076, PhpapaCp075, Phpa…
GO:0034357	photosynthetic membrane	C	3.77115e-07	1.07897e-09	28	178	655	18417	over	Pp1s127_94V6, Pp1s75_141V6, Pp1s71_61V6, Pp1s141_8V6, Pp1s161_32V6, Pp1s206_11V6, Pp1s135_79V6, Pp1s17_382V6, Pp1s93_122V6, Pp1s41_281V6, Pp1s36_33V6, Pp1s54_165V6, Pp1s19_276V6, Pp1s41_267V6, Pp1s25_66V6, Pp1s149_77V6, Pp1s90_50V6, Pp1s77_69V6, Pp1s11_39V6, Pp1s60_65V6, Pp1s162_11V6, Pp1s54_166V6, Pp1s26_209V6, Pp1s78_205V6, Pp1s71_77V6, Pp1s52_157V6, Pp1s121_54V6, Pp1s63_71V6	Pp1s59_328V6, Pp1s249_53V6, Pp1s161_69V6, Pp1s210_69V6, Pp1s61_208V6, Pp1s27_263V6, Pp1s9_141V6, Pp1s35_78V6, Pp1s297_17V6, Pp1s120_139V6, Pp1s80_92V6, Pp1s198_147V6, Pp1s145_122V6, Pp1s137_78V6, Pp1s4_13V6, Pp1s31_225V6, Pp1s174_107V6, Pp1s28_10V6, Pp1s390_3V6, Pp1s83_150V6, Pp1s59_11V6, Pp1s5_384V6, Pp1s45_164V6, Pp1s16_358V6, Pp1s211_59V6, Pp1s30_234V6, Pp1s61_321V6, Pp1s112_169V6, Pp1s22_269V…
GO:0044436	thylakoid part	C	3.77115e-07	1.12761e-09	29	191	654	18404	over	Pp1s127_94V6, Pp1s75_141V6, Pp1s71_61V6, Pp1s141_8V6, Pp1s161_32V6, Pp1s206_11V6, Pp1s135_79V6, Pp1s17_382V6, Pp1s93_122V6, Pp1s41_281V6, Pp1s36_33V6, Pp1s54_165V6, Pp1s19_276V6, Pp1s41_267V6, Pp1s25_66V6, Pp1s149_77V6, Pp1s90_50V6, Pp1s77_69V6, Pp1s11_39V6, Pp1s60_65V6, Pp1s162_11V6, Pp1s54_166V6, Pp1s26_209V6, Pp1s78_205V6, Pp1s215_83V6, Pp1s71_77V6, Pp1s52_157V6, Pp1s121_54V6, Pp1s63_71V6	Pp1s59_328V6, Pp1s249_53V6, Pp1s161_69V6, Pp1s210_69V6, Pp1s61_208V6, Pp1s27_263V6, Pp1s9_141V6, Pp1s35_78V6, Pp1s297_17V6, Pp1s120_139V6, Pp1s80_92V6, Pp1s198_147V6, Pp1s145_122V6, Pp1s137_78V6, Pp1s4_13V6, Pp1s31_225V6, Pp1s174_107V6, Pp1s28_10V6, Pp1s390_3V6, Pp1s106_24V6, Pp1s83_150V6, Pp1s59_11V6, Pp1s5_384V6, Pp1s45_164V6, Pp1s199_127V6, Pp1s16_358V6, Pp1s211_59V6, Pp1s30_234V6, Pp1s61_321V…
GO:0044464	cell part	C	8.25966e-07	2.77321e-09	416	9172	267	9423	over	Pp1s195_41V6, Pp1s283_27V6, Pp1s60_109V6, Pp1s113_75V6, Pp1s42_193V6, Pp1s107_192V6, Pp1s180_120V6, Pp1s584_9V6, Pp1s210_15V6, Pp1s44_268V6, Pp1s127_94V6, Pp1s98_52V6, Pp1s62_194V6, Pp1s289_62V6, Pp1s135_112V6, Pp1s15_267V6, Pp1s75_141V6, Pp1s54_189V6, Pp1s196_99V6, Pp1s469_4V6, Pp1s69_69V6, Pp1s233_24V6, Pp1s6_312V6, Pp1s45_249V6, Pp1s148_40V6, Pp1s379_40V6, Pp1s5_325V6, Pp1s32_120V6, Pp1s60_313…	Pp1s327_54V6, Pp1s88_7V6, Pp1s261_53V6, Pp1s23_225V6, Pp1s88_17V6, Pp1s28_322V6, Pp1s78_79V6, Pp1s112_186V6, Pp1s62_77V6, Pp1s54_54V6, Pp1s348_31V6, Pp1s25_316V6, Pp1s134_115V6, Pp1s282_30V6, Pp1s24_48V6, Pp1s326_48V6, Pp1s2_697V6, Pp1s3_179V6, Pp1s435_12V6, Pp1s58_199V6, Pp1s16_66V6, Pp1s111_53V6, Pp1s158_153V6, Pp1s160_146V6, Pp1s268_67V6, Pp1s25_173V6, Pp1s235_138V6, Pp1s52_101V6, Pp1s214_36V6…
GO:0005623	cell	C	8.25966e-07	2.77843e-09	416	9173	267	9422	over	Pp1s195_41V6, Pp1s283_27V6, Pp1s60_109V6, Pp1s113_75V6, Pp1s42_193V6, Pp1s107_192V6, Pp1s180_120V6, Pp1s584_9V6, Pp1s210_15V6, Pp1s44_268V6, Pp1s127_94V6, Pp1s98_52V6, Pp1s62_194V6, Pp1s289_62V6, Pp1s135_112V6, Pp1s15_267V6, Pp1s75_141V6, Pp1s54_189V6, Pp1s196_99V6, Pp1s469_4V6, Pp1s69_69V6, Pp1s233_24V6, Pp1s6_312V6, Pp1s45_249V6, Pp1s148_40V6, Pp1s379_40V6, Pp1s5_325V6, Pp1s32_120V6, Pp1s60_313…	Pp1s327_54V6, Pp1s88_7V6, Pp1s261_53V6, Pp1s23_225V6, Pp1s88_17V6, Pp1s28_322V6, Pp1s78_79V6, Pp1s112_186V6, Pp1s62_77V6, Pp1s54_54V6, Pp1s348_31V6, Pp1s25_316V6, Pp1s134_115V6, Pp1s282_30V6, Pp1s24_48V6, Pp1s326_48V6, Pp1s2_697V6, Pp1s3_179V6, Pp1s435_12V6, Pp1s58_199V6, Pp1s16_66V6, Pp1s111_53V6, Pp1s158_153V6, Pp1s160_146V6, Pp1s268_67V6, Pp1s25_173V6, Pp1s235_138V6, Pp1s52_101V6, Pp1s214_36V6…
GO:0009765	photosynthesis, light harvesting	P	1.20597e-06	4.28207e-09	13	33	670	18562	over	Pp1s6_312V6, Pp1s161_32V6, Pp1s463_11V6, Pp1s155_36V6, Pp1s1_21V6, Pp1s6_313V6, Pp1s155_34V6, Pp1s247_7V6, Pp1s177_13V6, Pp1s256_10V6, Pp1s463_10V6, Pp1s52_157V6, Pp1s158_109V6	Pp1s197_123V6, Pp1s51_305V6, Pp1s284_6V6, Pp1s1_5V6, Pp1s13_200V6, Pp1s51_303V6, Pp1s241_66V6, Pp1s32_1V6, Pp1s186_26V6, Pp1s186_25V6, Pp1s76_196V6, Pp1s28_319V6, Pp1s12_390V6, Pp1s254_3V6, Pp1s628_7V6, Pp1s28_315V6, Pp1s429_33V6, Pp1s27_97V6, Pp1s99_95V6, Pp1s628_3V6, Pp1s19_13V6, Pp1s182_81V6, Pp1s8_140V6, Pp1s651_2V6, Pp1s330_39V6, Pp1s472_15V6, Pp1s472_14V6, Pp1s330_37V6, Pp1s215_109V6, Pp1s1…
GO:0009534	chloroplast thylakoid	C	5.38163e-06	2.01145e-08	21	118	662	18477	over	Pp1s127_94V6, Pp1s75_141V6, Pp1s141_8V6, Pp1s161_32V6, Pp1s17_382V6, Pp1s93_122V6, Pp1s36_33V6, Pp1s54_165V6, Pp1s19_276V6, Pp1s41_267V6, Pp1s149_77V6, Pp1s90_50V6, Pp1s77_69V6, Pp1s11_39V6, Pp1s162_11V6, Pp1s26_209V6, Pp1s78_205V6, Pp1s215_83V6, Pp1s52_157V6, Pp1s121_54V6, Pp1s63_71V6	Pp1s59_328V6, Pp1s249_53V6, Pp1s161_69V6, Pp1s210_69V6, Pp1s61_208V6, Pp1s27_263V6, Pp1s9_141V6, Pp1s35_78V6, Pp1s297_17V6, Pp1s120_139V6, Pp1s198_147V6, Pp1s145_122V6, Pp1s137_78V6, Pp1s4_13V6, Pp1s390_3V6, Pp1s83_150V6, Pp1s59_11V6, Pp1s45_164V6, Pp1s199_127V6, Pp1s16_358V6, Pp1s211_59V6, Pp1s30_234V6, Pp1s61_321V6, Pp1s112_169V6, Pp1s22_269V6, Pp1s28_161V6, Pp1s182_27V6, Pp1s241_62V6, Pp1s10_3…
GO:0031984	organelle subcompartment	C	5.56765e-06	2.28907e-08	21	119	662	18476	over	Pp1s127_94V6, Pp1s75_141V6, Pp1s141_8V6, Pp1s161_32V6, Pp1s17_382V6, Pp1s93_122V6, Pp1s36_33V6, Pp1s54_165V6, Pp1s19_276V6, Pp1s41_267V6, Pp1s149_77V6, Pp1s90_50V6, Pp1s77_69V6, Pp1s11_39V6, Pp1s162_11V6, Pp1s26_209V6, Pp1s78_205V6, Pp1s215_83V6, Pp1s52_157V6, Pp1s121_54V6, Pp1s63_71V6	Pp1s59_328V6, Pp1s249_53V6, Pp1s161_69V6, Pp1s210_69V6, Pp1s61_208V6, Pp1s27_263V6, Pp1s9_141V6, Pp1s35_78V6, Pp1s297_17V6, Pp1s120_139V6, Pp1s198_147V6, Pp1s145_122V6, Pp1s137_78V6, Pp1s4_13V6, Pp1s390_3V6, Pp1s83_150V6, Pp1s59_11V6, Pp1s45_164V6, Pp1s199_127V6, Pp1s16_358V6, Pp1s211_59V6, Pp1s30_234V6, Pp1s61_321V6, Pp1s112_169V6, Pp1s22_269V6, Pp1s28_161V6, Pp1s182_27V6, Pp1s241_62V6, Pp1s10_3…
GO:0031976	plastid thylakoid	C	5.56765e-06	2.28907e-08	21	119	662	18476	over	Pp1s127_94V6, Pp1s75_141V6, Pp1s141_8V6, Pp1s161_32V6, Pp1s17_382V6, Pp1s93_122V6, Pp1s36_33V6, Pp1s54_165V6, Pp1s19_276V6, Pp1s41_267V6, Pp1s149_77V6, Pp1s90_50V6, Pp1s77_69V6, Pp1s11_39V6, Pp1s162_11V6, Pp1s26_209V6, Pp1s78_205V6, Pp1s215_83V6, Pp1s52_157V6, Pp1s121_54V6, Pp1s63_71V6	Pp1s59_328V6, Pp1s249_53V6, Pp1s161_69V6, Pp1s210_69V6, Pp1s61_208V6, Pp1s27_263V6, Pp1s9_141V6, Pp1s35_78V6, Pp1s297_17V6, Pp1s120_139V6, Pp1s198_147V6, Pp1s145_122V6, Pp1s137_78V6, Pp1s4_13V6, Pp1s390_3V6, Pp1s83_150V6, Pp1s59_11V6, Pp1s45_164V6, Pp1s199_127V6, Pp1s16_358V6, Pp1s211_59V6, Pp1s30_234V6, Pp1s61_321V6, Pp1s112_169V6, Pp1s22_269V6, Pp1s28_161V6, Pp1s182_27V6, Pp1s241_62V6, Pp1s10_3…
GO:0006091	generation of precursor metabolites and energy	P	6.21501e-06	2.67138e-08	33	281	650	18314	over	Pp1s127_94V6, Pp1s98_52V6, Pp1s75_141V6, Pp1s6_312V6, Pp1s254_25V6, Pp1s234_74V6, Pp1s414_10V6, Pp1s161_32V6, Pp1s463_11V6, Pp1s135_29V6, Pp1s135_21V6, Pp1s155_36V6, Pp1s167_20V6, Pp1s1_21V6, Pp1s6_313V6, Pp1s25_66V6, Pp1s137_96V6, Pp1s155_34V6, Pp1s273_45V6, Pp1s11_39V6, Pp1s84_283V6, Pp1s60_65V6, Pp1s318_21V6, Pp1s266_2V6, Pp1s80_58V6, Pp1s247_7V6, Pp1s177_13V6, Pp1s256_10V6, Pp1s163_36V6, Pp1s…	Pp1s2_337V6, Pp1s211_27V6, Pp1s197_123V6, Pp1s90_133V6, Pp1s284_7V6, Pp1s223_16V6, Pp1s11_397V6, Pp1s381_46V6, Pp1s318_24V6, Pp1s51_305V6, Pp1s27_263V6, Pp1s391_32V6, Pp1s37_237V6, Pp1s284_6V6, Pp1s35_78V6, Pp1s1_5V6, Pp1s13_200V6, Pp1s51_303V6, Pp1s79_140V6, Pp1s314_55V6, Pp1s22_283V6, Pp1s225_6V6, Pp1s957_2V6, Pp1s89_161V6, Pp1s9_319V6, Pp1s225_4V6, Pp1s449_9V6, Pp1s78_143V6, Pp1s241_66V6, Pp1s…
GO:0044434	chloroplast part	C	1.78069e-05	7.98664e-08	37	358	646	18237	over	Pp1s127_94V6, Pp1s75_141V6, Pp1s141_8V6, Pp1s161_32V6, Pp1s61_72V6, Pp1s100_191V6, Pp1s17_382V6, Pp1s135_29V6, Pp1s135_21V6, Pp1s93_122V6, Pp1s156_123V6, Pp1s36_33V6, Pp1s54_165V6, Pp1s19_276V6, Pp1s41_267V6, Pp1s149_77V6, Pp1s90_50V6, Pp1s77_69V6, Pp1s11_39V6, Pp1s3_320V6, Pp1s266_2V6, Pp1s162_11V6, Pp1s16_27V6, Pp1s1_168V6, Pp1s26_209V6, Pp1s269_46V6, Pp1s78_205V6, Pp1s279_11V6, Pp1s273_43V6, P…	Pp1s112_186V6, Pp1s348_31V6, Pp1s317_19V6, Pp1s59_328V6, Pp1s249_53V6, Pp1s161_69V6, Pp1s223_16V6, Pp1s11_397V6, Pp1s210_69V6, Pp1s61_208V6, Pp1s105_118V6, Pp1s27_263V6, Pp1s23_50V6, Pp1s9_141V6, Pp1s35_78V6, Pp1s297_17V6, Pp1s65_119V6, Pp1s120_139V6, Pp1s3_177V6, Pp1s39_256V6, Pp1s198_147V6, Pp1s323_3V6, Pp1s145_122V6, Pp1s87_57V6, Pp1s137_78V6, Pp1s4_13V6, Pp1s71_230V6, Pp1s39_326V6, Pp1s17_59V…
GO:0009228	thiamin biosynthetic process	P	2.72716e-05	1.27414e-07	8	11	675	18584	over	Pp1s10_341V6, Pp1s11_262V6, Pp1s22_310V6, Pp1s10_351V6, Pp1s94_94V6, Pp1s16_179V6, Pp1s181_13V6, Pp1s29_338V6	Pp1s288_36V6, Pp1s402_42V6, Pp1s42_48V6, Pp1s88_47V6, Pp1s94_71V6, Pp1s12_73V6, Pp1s5151_1V6, Pp1s163_26V6, Pp1s7_216V6, Pp1s139_98V6, Pp1s62_41V6
GO:0009535	chloroplast thylakoid membrane	C	5.9432e-05	2.96141e-07	18	104	665	18491	over	Pp1s127_94V6, Pp1s75_141V6, Pp1s141_8V6, Pp1s161_32V6, Pp1s17_382V6, Pp1s93_122V6, Pp1s36_33V6, Pp1s54_165V6, Pp1s41_267V6, Pp1s149_77V6, Pp1s90_50V6, Pp1s77_69V6, Pp1s11_39V6, Pp1s162_11V6, Pp1s26_209V6, Pp1s78_205V6, Pp1s52_157V6, Pp1s63_71V6	Pp1s59_328V6, Pp1s249_53V6, Pp1s161_69V6, Pp1s210_69V6, Pp1s61_208V6, Pp1s27_263V6, Pp1s9_141V6, Pp1s35_78V6, Pp1s297_17V6, Pp1s120_139V6, Pp1s198_147V6, Pp1s145_122V6, Pp1s137_78V6, Pp1s4_13V6, Pp1s390_3V6, Pp1s83_150V6, Pp1s59_11V6, Pp1s45_164V6, Pp1s16_358V6, Pp1s211_59V6, Pp1s30_234V6, Pp1s61_321V6, Pp1s112_169V6, Pp1s22_269V6, Pp1s182_27V6, Pp1s241_62V6, Pp1s10_393V6, Pp1s61_236V6, Pp1s2168_…
GO:0006772	thiamin metabolic process	P	5.9432e-05	3.22094e-07	8	13	675	18582	over	Pp1s10_341V6, Pp1s11_262V6, Pp1s22_310V6, Pp1s10_351V6, Pp1s94_94V6, Pp1s16_179V6, Pp1s181_13V6, Pp1s29_338V6	Pp1s288_36V6, Pp1s402_42V6, Pp1s42_48V6, Pp1s88_47V6, Pp1s94_71V6, Pp1s12_73V6, Pp1s5151_1V6, Pp1s163_26V6, Pp1s115_131V6, Pp1s231_32V6, Pp1s7_216V6, Pp1s139_98V6, Pp1s62_41V6
GO:0042724	thiamin and derivative biosynthetic process	P	5.9432e-05	3.22094e-07	8	13	675	18582	over	Pp1s10_341V6, Pp1s11_262V6, Pp1s22_310V6, Pp1s10_351V6, Pp1s94_94V6, Pp1s16_179V6, Pp1s181_13V6, Pp1s29_338V6	Pp1s288_36V6, Pp1s402_42V6, Pp1s42_48V6, Pp1s88_47V6, Pp1s94_71V6, Pp1s12_73V6, Pp1s5151_1V6, Pp1s163_26V6, Pp1s115_131V6, Pp1s231_32V6, Pp1s7_216V6, Pp1s139_98V6, Pp1s62_41V6
GO:0042723	thiamin and derivative metabolic process	P	5.9432e-05	3.22094e-07	8	13	675	18582	over	Pp1s10_341V6, Pp1s11_262V6, Pp1s22_310V6, Pp1s10_351V6, Pp1s94_94V6, Pp1s16_179V6, Pp1s181_13V6, Pp1s29_338V6	Pp1s288_36V6, Pp1s402_42V6, Pp1s42_48V6, Pp1s88_47V6, Pp1s94_71V6, Pp1s12_73V6, Pp1s5151_1V6, Pp1s163_26V6, Pp1s115_131V6, Pp1s231_32V6, Pp1s7_216V6, Pp1s139_98V6, Pp1s62_41V6
GO:0055035	plastid thylakoid membrane	C	5.98661e-05	3.35635e-07	18	105	665	18490	over	Pp1s127_94V6, Pp1s75_141V6, Pp1s141_8V6, Pp1s161_32V6, Pp1s17_382V6, Pp1s93_122V6, Pp1s36_33V6, Pp1s54_165V6, Pp1s41_267V6, Pp1s149_77V6, Pp1s90_50V6, Pp1s77_69V6, Pp1s11_39V6, Pp1s162_11V6, Pp1s26_209V6, Pp1s78_205V6, Pp1s52_157V6, Pp1s63_71V6	Pp1s59_328V6, Pp1s249_53V6, Pp1s161_69V6, Pp1s210_69V6, Pp1s61_208V6, Pp1s27_263V6, Pp1s9_141V6, Pp1s35_78V6, Pp1s297_17V6, Pp1s120_139V6, Pp1s198_147V6, Pp1s145_122V6, Pp1s137_78V6, Pp1s4_13V6, Pp1s390_3V6, Pp1s83_150V6, Pp1s59_11V6, Pp1s45_164V6, Pp1s16_358V6, Pp1s211_59V6, Pp1s30_234V6, Pp1s61_321V6, Pp1s112_169V6, Pp1s22_269V6, Pp1s182_27V6, Pp1s241_62V6, Pp1s10_393V6, Pp1s61_236V6, Pp1s2168_…
GO:0031978	plastid thylakoid lumen	C	8.20148e-05	4.90464e-07	8	14	675	18581	over	Pp1s75_141V6, Pp1s19_276V6, Pp1s149_77V6, Pp1s90_50V6, Pp1s11_39V6, Pp1s26_209V6, Pp1s121_54V6, Pp1s63_71V6	Pp1s61_208V6, Pp1s297_17V6, Pp1s199_127V6, Pp1s211_59V6, Pp1s61_321V6, Pp1s28_161V6, Pp1s5_248V6, Pp1s80_23V6, Pp1s11_281V6, Pp1s22_279V6, Pp1s84_127V6, Pp1s85_113V6, Pp1s15_317V6, Pp1s345_25V6
GO:0009543	chloroplast thylakoid lumen	C	8.20148e-05	4.90464e-07	8	14	675	18581	over	Pp1s75_141V6, Pp1s19_276V6, Pp1s149_77V6, Pp1s90_50V6, Pp1s11_39V6, Pp1s26_209V6, Pp1s121_54V6, Pp1s63_71V6	Pp1s61_208V6, Pp1s297_17V6, Pp1s199_127V6, Pp1s211_59V6, Pp1s61_321V6, Pp1s28_161V6, Pp1s5_248V6, Pp1s80_23V6, Pp1s11_281V6, Pp1s22_279V6, Pp1s84_127V6, Pp1s85_113V6, Pp1s15_317V6, Pp1s345_25V6
GO:0044435	plastid part	C	8.6495e-05	5.33421e-07	38	402	645	18193	over	Pp1s127_94V6, Pp1s75_141V6, Pp1s141_8V6, Pp1s161_32V6, Pp1s61_72V6, Pp1s100_191V6, Pp1s17_382V6, Pp1s135_29V6, Pp1s135_21V6, Pp1s93_122V6, Pp1s156_123V6, Pp1s36_33V6, Pp1s54_165V6, Pp1s19_276V6, Pp1s41_267V6, Pp1s109_238V6, Pp1s149_77V6, Pp1s90_50V6, Pp1s77_69V6, Pp1s11_39V6, Pp1s3_320V6, Pp1s266_2V6, Pp1s162_11V6, Pp1s16_27V6, Pp1s1_168V6, Pp1s26_209V6, Pp1s269_46V6, Pp1s78_205V6, Pp1s279_11V6, …	Pp1s112_186V6, Pp1s348_31V6, Pp1s317_19V6, Pp1s241_33V6, Pp1s59_328V6, Pp1s249_53V6, Pp1s161_69V6, Pp1s223_16V6, Pp1s11_397V6, Pp1s210_69V6, Pp1s61_208V6, Pp1s105_118V6, Pp1s27_263V6, Pp1s23_50V6, Pp1s46_69V6, Pp1s9_141V6, Pp1s131_71V6, Pp1s35_78V6, Pp1s297_17V6, Pp1s65_119V6, Pp1s120_139V6, Pp1s6_183V6, Pp1s3_177V6, Pp1s39_256V6, Pp1s198_147V6, Pp1s323_3V6, Pp1s145_122V6, Pp1s87_57V6, Pp1s137_78…
GO:0042651	thylakoid membrane	C	0.000143746	9.13354e-07	19	126	664	18469	over	Pp1s127_94V6, Pp1s75_141V6, Pp1s141_8V6, Pp1s161_32V6, Pp1s17_382V6, Pp1s93_122V6, Pp1s36_33V6, Pp1s54_165V6, Pp1s41_267V6, Pp1s149_77V6, Pp1s90_50V6, Pp1s77_69V6, Pp1s11_39V6, Pp1s162_11V6, Pp1s54_166V6, Pp1s26_209V6, Pp1s78_205V6, Pp1s52_157V6, Pp1s63_71V6	Pp1s59_328V6, Pp1s249_53V6, Pp1s161_69V6, Pp1s210_69V6, Pp1s61_208V6, Pp1s27_263V6, Pp1s9_141V6, Pp1s35_78V6, Pp1s297_17V6, Pp1s120_139V6, Pp1s80_92V6, Pp1s198_147V6, Pp1s145_122V6, Pp1s137_78V6, Pp1s4_13V6, Pp1s31_225V6, Pp1s174_107V6, Pp1s28_10V6, Pp1s390_3V6, Pp1s83_150V6, Pp1s59_11V6, Pp1s45_164V6, Pp1s16_358V6, Pp1s211_59V6, Pp1s30_234V6, Pp1s61_321V6, Pp1s112_169V6, Pp1s22_269V6, Pp1s253_8V…
GO:0009654	oxygen evolving complex	C	0.000161949	1.05928e-06	8	16	675	18579	over	Pp1s75_141V6, Pp1s135_79V6, Pp1s41_281V6, Pp1s25_66V6, Pp1s11_39V6, Pp1s60_65V6, Pp1s54_166V6, Pp1s63_71V6	Pp1s61_321V6, Pp1s1_461V6, Pp1s182_26V6, Pp1s212_61V6, Pp1s311_70V6, Pp1s59_73V6, Pp1s306_84V6, Pp1s54_167V6, Pp1s15_409V6, Pp1s421_3V6, Pp1s11_281V6, Pp1s30_39V6, Pp1s80_16V6, Pp1s125_61V6, Pp1s41_264V6, Pp1s88_182V6
GO:0009522	photosystem I	C	0.000222919	1.49973e-06	9	24	674	18571	over	Pp1s161_32V6, Pp1s206_11V6, Pp1s54_165V6, Pp1s19_276V6, Pp1s41_267V6, Pp1s77_69V6, Pp1s78_205V6, Pp1s52_157V6, Pp1s121_54V6	Pp1s27_263V6, Pp1s5_384V6, Pp1s80_23V6, Pp1s101_2V6, Pp1s5_396V6, Pp1s1_788V6, Pp1s15_408V6, PhpapaCp076, PhpapaCp051, PhpapaCp049, PhpapaCp040, PhpapaCp039, PhpapaCp029, PhpapaCp017, Pp1s89_62V6, Pp1s334_17V6, Pp1s83_246V6, Pp1s74_135V6, Pp1s12_350V6, Pp1s319_36V6, Pp1s4_321V6, Pp1s345_25V6, Pp1s143_15V6, Pp1s107_188V6
GO:0003676	nucleic acid binding	F	0.000470105	3.25059e-06	36	1939	647	16656	under	Pp1s75_141V6, Pp1s469_4V6, Pp1s26_90V6, Pp1s246_44V6, Pp1s130_58V6, Pp1s42_251V6, Pp1s241_40V6, Pp1s192_59V6, Pp1s4_356V6, Pp1s251_77V6, Pp1s83_243V6, Pp1s213_35V6, Pp1s2_110V6, Pp1s124_4V6, Pp1s34_343V6, Pp1s165_109V6, Pp1s4_340V6, Pp1s28_210V6, Pp1s32_350V6, Pp1s347_23V6, Pp1s88_195V6, Pp1s44_242V6, Pp1s11_39V6, Pp1s211_122V6, Pp1s84_106V6, Pp1s112_133V6, Pp1s118_9V6, Pp1s163_69V6, Pp1s133_56V6…	Pp1s23_225V6, Pp1s134_115V6, Pp1s58_199V6, Pp1s25_173V6, Pp1s214_36V6, Pp1s206_54V6, Pp1s519_2V6, Pp1s198_149V6, Pp1s66_43V6, Pp1s36_37V6, Pp1s288_38V6, Pp1s169_50V6, Pp1s53_134V6, Pp1s238_70V6, Pp1s77_172V6, Pp1s55_99V6, Pp1s325_51V6, Pp1s168_44V6, Pp1s412_32V6, Pp1s221_62V6, Pp1s104_134V6, Pp1s81_51V6, Pp1s20_267V6, Pp1s59_208V6, Pp1s350_2V6, Pp1s54_240V6, Pp1s90_78V6, Pp1s367_2V6, Pp1s51_234V6…
GO:0031977	thylakoid lumen	C	0.000555913	3.9478e-06	8	20	675	18575	over	Pp1s75_141V6, Pp1s19_276V6, Pp1s149_77V6, Pp1s90_50V6, Pp1s11_39V6, Pp1s26_209V6, Pp1s121_54V6, Pp1s63_71V6	Pp1s61_208V6, Pp1s297_17V6, Pp1s106_24V6, Pp1s199_127V6, Pp1s211_59V6, Pp1s61_321V6, Pp1s28_161V6, Pp1s5_248V6, Pp1s80_23V6, Pp1s190_104V6, Pp1s273_2V6, Pp1s11_281V6, Pp1s22_279V6, Pp1s84_127V6, Pp1s85_113V6, Pp1s15_317V6, Pp1s396_19V6, Pp1s72_285V6, Pp1s345_25V6, Pp1s54_291V6
GO:0009523	photosystem II	C	0.000830284	6.0514e-06	11	48	672	18547	over	Pp1s75_141V6, Pp1s71_61V6, Pp1s135_79V6, Pp1s41_281V6, Pp1s25_66V6, Pp1s11_39V6, Pp1s60_65V6, Pp1s54_166V6, Pp1s71_77V6, Pp1s52_157V6, Pp1s63_71V6	Pp1s27_263V6, Pp1s61_321V6, Pp1s185_111V6, Pp1s1_461V6, Pp1s185_110V6, Pp1s101_95V6, Pp1s182_26V6, Pp1s212_61V6, Pp1s2168_2V6, Pp1s307_12V6, Pp1s221_76V6, Pp1s311_70V6, Pp1s59_73V6, Pp1s306_84V6, Pp1s54_167V6, Pp1s15_409V6, Pp1s421_3V6, Pp1s11_281V6, PhpapaCp080, PhpapaCp079, PhpapaCp077, PhpapaCp075, PhpapaCp052, PhpapaCp050, PhpapaCp049, PhpapaCp042, PhpapaCp036, PhpapaCp034, PhpapaCp023, Phpap…
GO:0009538	photosystem I reaction center	C	0.00229236	1.71359e-05	6	11	677	18584	over	Pp1s206_11V6, Pp1s54_165V6, Pp1s19_276V6, Pp1s41_267V6, Pp1s77_69V6, Pp1s121_54V6	Pp1s80_23V6, Pp1s101_2V6, Pp1s1_788V6, Pp1s15_408V6, PhpapaCp049, Pp1s89_62V6, Pp1s334_17V6, Pp1s319_36V6, Pp1s4_321V6, Pp1s345_25V6, Pp1s107_188V6
GO:0009501	amyloplast	C	0.00288851	2.21321e-05	4	2	679	18593	over	Pp1s195_41V6, Pp1s54_189V6, Pp1s64_78V6, Pp1s53_212V6	Pp1s15_181V6, Pp1s169_74V6
GO:0006767	water-soluble vitamin metabolic process	P	0.00355899	2.85996e-05	11	58	672	18537	over	Pp1s10_341V6, Pp1s11_262V6, Pp1s56_240V6, Pp1s22_310V6, Pp1s86_234V6, Pp1s10_351V6, Pp1s94_94V6, Pp1s59_71V6, Pp1s16_179V6, Pp1s181_13V6, Pp1s29_338V6	Pp1s130_292V6, Pp1s54_52V6, Pp1s288_36V6, Pp1s402_42V6, Pp1s292_51V6, Pp1s68_87V6, Pp1s42_48V6, Pp1s5_53V6, Pp1s88_47V6, Pp1s229_62V6, Pp1s130_272V6, Pp1s94_71V6, Pp1s75_250V6, Pp1s150_15V6, Pp1s523_22V6, Pp1s54_206V6, Pp1s230_64V6, Pp1s125_58V6, Pp1s12_73V6, Pp1s63_119V6, Pp1s16_385V6, Pp1s15_351V6, Pp1s79_94V6, Pp1s21_142V6, Pp1s61_8V6, Pp1s34_241V6, Pp1s175_104V6, Pp1s286_5V6, Pp1s330_22V6, Pp…
GO:0042364	water-soluble vitamin biosynthetic process	P	0.00355899	2.85996e-05	11	58	672	18537	over	Pp1s10_341V6, Pp1s11_262V6, Pp1s56_240V6, Pp1s22_310V6, Pp1s86_234V6, Pp1s10_351V6, Pp1s94_94V6, Pp1s59_71V6, Pp1s16_179V6, Pp1s181_13V6, Pp1s29_338V6	Pp1s130_292V6, Pp1s54_52V6, Pp1s288_36V6, Pp1s402_42V6, Pp1s292_51V6, Pp1s68_87V6, Pp1s42_48V6, Pp1s5_53V6, Pp1s88_47V6, Pp1s229_62V6, Pp1s130_272V6, Pp1s94_71V6, Pp1s75_250V6, Pp1s150_15V6, Pp1s523_22V6, Pp1s54_206V6, Pp1s230_64V6, Pp1s125_58V6, Pp1s12_73V6, Pp1s63_119V6, Pp1s16_385V6, Pp1s15_351V6, Pp1s79_94V6, Pp1s21_142V6, Pp1s61_8V6, Pp1s34_241V6, Pp1s175_104V6, Pp1s286_5V6, Pp1s330_22V6, Pp…
GO:0009570	chloroplast stroma	C	0.00425407	3.49802e-05	20	182	663	18413	over	Pp1s75_141V6, Pp1s161_32V6, Pp1s61_72V6, Pp1s100_191V6, Pp1s135_29V6, Pp1s135_21V6, Pp1s156_123V6, Pp1s36_33V6, Pp1s149_77V6, Pp1s90_50V6, Pp1s11_39V6, Pp1s3_320V6, Pp1s266_2V6, Pp1s162_11V6, Pp1s1_168V6, Pp1s273_43V6, Pp1s206_35V6, Pp1s144_29V6, Pp1s87_184V6, Pp1s63_71V6	Pp1s112_186V6, Pp1s317_19V6, Pp1s223_16V6, Pp1s11_397V6, Pp1s105_118V6, Pp1s23_50V6, Pp1s9_141V6, Pp1s65_119V6, Pp1s3_177V6, Pp1s39_256V6, Pp1s323_3V6, Pp1s4_13V6, Pp1s71_230V6, Pp1s39_326V6, Pp1s17_59V6, Pp1s402_42V6, Pp1s27_140V6, Pp1s227_66V6, Pp1s73_63V6, Pp1s390_3V6, Pp1s69_45V6, Pp1s354_37V6, Pp1s280_13V6, Pp1s106_24V6, Pp1s37_113V6, Pp1s59_11V6, Pp1s45_164V6, Pp1s12_368V6, Pp1s200_69V6, Pp…
GO:0019898	extrinsic to membrane	C	0.00499149	4.19767e-05	7	21	676	18574	over	Pp1s75_141V6, Pp1s135_79V6, Pp1s41_281V6, Pp1s25_66V6, Pp1s11_39V6, Pp1s60_65V6, Pp1s63_71V6	Pp1s61_321V6, Pp1s28_162V6, Pp1s1_461V6, Pp1s182_26V6, Pp1s212_61V6, Pp1s22_260V6, Pp1s21_383V6, Pp1s59_73V6, Pp1s306_84V6, Pp1s421_3V6, Pp1s11_281V6, Pp1s191_64V6, Pp1s8_56V6, Pp1s27_42V6, Pp1s22_259V6, Pp1s84_170V6, Pp1s73_224V6, Pp1s30_39V6, Pp1s125_61V6, Pp1s7_401V6, Pp1s88_182V6
GO:0006766	vitamin metabolic process	P	0.00635698	5.5836e-05	11	63	672	18532	over	Pp1s10_341V6, Pp1s11_262V6, Pp1s56_240V6, Pp1s22_310V6, Pp1s86_234V6, Pp1s10_351V6, Pp1s94_94V6, Pp1s59_71V6, Pp1s16_179V6, Pp1s181_13V6, Pp1s29_338V6	Pp1s130_292V6, Pp1s54_52V6, Pp1s288_36V6, Pp1s402_42V6, Pp1s292_51V6, Pp1s68_87V6, Pp1s42_48V6, Pp1s5_53V6, Pp1s88_47V6, Pp1s229_62V6, Pp1s130_272V6, Pp1s21_161V6, Pp1s94_71V6, Pp1s75_250V6, Pp1s150_15V6, Pp1s523_22V6, Pp1s54_206V6, Pp1s230_64V6, Pp1s125_58V6, Pp1s12_73V6, Pp1s63_119V6, Pp1s16_385V6, Pp1s15_351V6, Pp1s79_94V6, Pp1s30_260V6, Pp1s21_142V6, Pp1s61_8V6, Pp1s34_241V6, Pp1s175_104V6, P…
GO:0009110	vitamin biosynthetic process	P	0.00635698	5.5836e-05	11	63	672	18532	over	Pp1s10_341V6, Pp1s11_262V6, Pp1s56_240V6, Pp1s22_310V6, Pp1s86_234V6, Pp1s10_351V6, Pp1s94_94V6, Pp1s59_71V6, Pp1s16_179V6, Pp1s181_13V6, Pp1s29_338V6	Pp1s130_292V6, Pp1s54_52V6, Pp1s288_36V6, Pp1s402_42V6, Pp1s292_51V6, Pp1s68_87V6, Pp1s42_48V6, Pp1s5_53V6, Pp1s88_47V6, Pp1s229_62V6, Pp1s130_272V6, Pp1s21_161V6, Pp1s94_71V6, Pp1s75_250V6, Pp1s150_15V6, Pp1s523_22V6, Pp1s54_206V6, Pp1s230_64V6, Pp1s125_58V6, Pp1s12_73V6, Pp1s63_119V6, Pp1s16_385V6, Pp1s15_351V6, Pp1s79_94V6, Pp1s30_260V6, Pp1s21_142V6, Pp1s61_8V6, Pp1s34_241V6, Pp1s175_104V6, P…
GO:0016491	oxidoreductase activity	F	0.00860197	7.71621e-05	79	1354	604	17241	over	Pp1s60_109V6, Pp1s75_141V6, Pp1s102_189V6, Pp1s8_104V6, Pp1s194_198V6, Pp1s85_147V6, Pp1s152_53V6, Pp1s419_8V6, Pp1s72_301V6, Pp1s194_97V6, Pp1s108_171V6, Pp1s100_107V6, Pp1s12_317V6, Pp1s36_219V6, Pp1s11_262V6, Pp1s317_45V6, Pp1s13_396V6, Pp1s242_101V6, Pp1s135_79V6, Pp1s93_48V6, Pp1s6_467V6, Pp1s135_29V6, Pp1s135_21V6, Pp1s248_38V6, Pp1s32_349V6, Pp1s22_310V6, Pp1s97_232V6, Pp1s106_16V6, Pp1s83…	Pp1s4103_3V6, Pp1s112_186V6, Pp1s235_138V6, Pp1s22_167V6, Pp1s317_19V6, Pp1s117_163V6, Pp1s143_153V6, Pp1s56_140V6, Pp1s144_8V6, Pp1s411_26V6, Pp1s71_353V6, Pp1s154_52V6, Pp1s215_90V6, Pp1s161_69V6, Pp1s389_18V6, Pp1s23_153V6, Pp1s166_41V6, Pp1s120_101V6, Pp1s136_35V6, Pp1s259_86V6, Pp1s239_18V6, Pp1s11_397V6, Pp1s130_292V6, Pp1s143_104V6, Pp1s8_107V6, Pp1s81_184V6, Pp1s79_84V6, Pp1s319_30V6, Pp1…
GO:0004719	protein-L-isoaspartate (D-aspartate) O-methyltransferase activity	F	0.010654	9.75602e-05	4	4	679	18591	over	Pp1s55_159V6, Pp1s53_43V6, Pp1s70_173V6, Pp1s35_262V6	Pp1s429_23V6, Pp1s41_157V6, Pp1s31_85V6, Pp1s160_65V6
GO:0003755	peptidyl-prolyl cis-trans isomerase activity	F	0.0109722	0.000102525	10	56	673	18539	over	Pp1s15_267V6, Pp1s149_77V6, Pp1s90_50V6, Pp1s136_153V6, Pp1s26_209V6, Pp1s32_24V6, Pp1s4_490V6, Pp1s215_83V6, Pp1s241_58V6, Pp1s249_62V6	Pp1s131_23V6, Pp1s297_17V6, Pp1s70_57V6, Pp1s217_91V6, Pp1s46_106V6, Pp1s138_144V6, Pp1s53_251V6, Pp1s150_31V6, Pp1s37_111V6, Pp1s211_59V6, Pp1s196_68V6, Pp1s42_94V6, Pp1s224_51V6, Pp1s138_66V6, Pp1s42_264V6, Pp1s152_119V6, Pp1s219_24V6, Pp1s45_218V6, Pp1s89_262V6, Pp1s152_64V6, Pp1s170_73V6, Pp1s114_203V6, Pp1s144_81V6, Pp1s153_184V6, Pp1s347_30V6, Pp1s12_412V6, Pp1s41_63V6, Pp1s181_43V6, Pp1s17…
GO:0016859	cis-trans isomerase activity	F	0.0122487	0.000116742	10	57	673	18538	over	Pp1s15_267V6, Pp1s149_77V6, Pp1s90_50V6, Pp1s136_153V6, Pp1s26_209V6, Pp1s32_24V6, Pp1s4_490V6, Pp1s215_83V6, Pp1s241_58V6, Pp1s249_62V6	Pp1s131_23V6, Pp1s297_17V6, Pp1s70_57V6, Pp1s217_91V6, Pp1s46_106V6, Pp1s138_144V6, Pp1s355_45V6, Pp1s53_251V6, Pp1s150_31V6, Pp1s37_111V6, Pp1s211_59V6, Pp1s196_68V6, Pp1s42_94V6, Pp1s224_51V6, Pp1s138_66V6, Pp1s42_264V6, Pp1s152_119V6, Pp1s219_24V6, Pp1s45_218V6, Pp1s89_262V6, Pp1s152_64V6, Pp1s170_73V6, Pp1s114_203V6, Pp1s144_81V6, Pp1s153_184V6, Pp1s347_30V6, Pp1s12_412V6, Pp1s41_63V6, Pp1s18…
GO:0009532	plastid stroma	C	0.0139331	0.0001354	21	219	662	18376	over	Pp1s75_141V6, Pp1s161_32V6, Pp1s61_72V6, Pp1s100_191V6, Pp1s135_29V6, Pp1s135_21V6, Pp1s156_123V6, Pp1s36_33V6, Pp1s109_238V6, Pp1s149_77V6, Pp1s90_50V6, Pp1s11_39V6, Pp1s3_320V6, Pp1s266_2V6, Pp1s162_11V6, Pp1s1_168V6, Pp1s273_43V6, Pp1s206_35V6, Pp1s144_29V6, Pp1s87_184V6, Pp1s63_71V6	Pp1s112_186V6, Pp1s317_19V6, Pp1s241_33V6, Pp1s223_16V6, Pp1s11_397V6, Pp1s105_118V6, Pp1s23_50V6, Pp1s46_69V6, Pp1s9_141V6, Pp1s131_71V6, Pp1s65_119V6, Pp1s6_183V6, Pp1s3_177V6, Pp1s39_256V6, Pp1s323_3V6, Pp1s4_13V6, Pp1s71_230V6, Pp1s39_326V6, Pp1s17_59V6, Pp1s402_42V6, Pp1s27_140V6, Pp1s11_225V6, Pp1s227_66V6, Pp1s73_63V6, Pp1s390_3V6, Pp1s69_45V6, Pp1s354_37V6, Pp1s280_13V6, Pp1s106_24V6, Pp1…
GO:0043232	intracellular non-membrane-bounded organelle	C	0.014452	0.000145843	9	730	674	17865	under	Pp1s199_21V6, Pp1s52_57V6, Pp1s249_30V6, Pp1s70_210V6, Pp1s126_141V6, Pp1s4_340V6, Pp1s83_46V6, Pp1s13_317V6, Pp1s87_184V6	Pp1s112_186V6, Pp1s3_179V6, Pp1s94_93V6, Pp1s53_134V6, Pp1s174_120V6, Pp1s96_47V6, Pp1s215_90V6, Pp1s128_12V6, Pp1s280_66V6, Pp1s149_30V6, Pp1s80_110V6, Pp1s438_20V6, Pp1s424_9V6, Pp1s291_49V6, Pp1s113_202V6, Pp1s266_15V6, Pp1s222_58V6, Pp1s94_92V6, Pp1s75_223V6, Pp1s809_1V6, Pp1s33_295V6, Pp1s19_179V6, Pp1s46_69V6, Pp1s223_15V6, Pp1s213_118V6, Pp1s36_84V6, Pp1s96_94V6, Pp1s1_349V6, Pp1s6_183V6, …
GO:0043228	non-membrane-bounded organelle	C	0.014452	0.000145843	9	730	674	17865	under	Pp1s199_21V6, Pp1s52_57V6, Pp1s249_30V6, Pp1s70_210V6, Pp1s126_141V6, Pp1s4_340V6, Pp1s83_46V6, Pp1s13_317V6, Pp1s87_184V6	Pp1s112_186V6, Pp1s3_179V6, Pp1s94_93V6, Pp1s53_134V6, Pp1s174_120V6, Pp1s96_47V6, Pp1s215_90V6, Pp1s128_12V6, Pp1s280_66V6, Pp1s149_30V6, Pp1s80_110V6, Pp1s438_20V6, Pp1s424_9V6, Pp1s291_49V6, Pp1s113_202V6, Pp1s266_15V6, Pp1s222_58V6, Pp1s94_92V6, Pp1s75_223V6, Pp1s809_1V6, Pp1s33_295V6, Pp1s19_179V6, Pp1s46_69V6, Pp1s223_15V6, Pp1s213_118V6, Pp1s36_84V6, Pp1s96_94V6, Pp1s1_349V6, Pp1s6_183V6, …
GO:0030095	chloroplast photosystem II	C	0.016582	0.000172444	3	1	680	18594	over	Pp1s75_141V6, Pp1s11_39V6, Pp1s63_71V6	Pp1s61_321V6
GO:0019685	photosynthesis, dark reaction	P	0.016582	0.000173536	5	11	678	18584	over	Pp1s108_171V6, Pp1s61_72V6, Pp1s135_29V6, Pp1s135_21V6, Pp1s1_168V6	Pp1s11_397V6, Pp1s38_15V6, Pp1s264_71V6, Pp1s317_25V6, Pp1s86_156V6, PhpapaCp085, PhpapaCp084, PhpapaCp048, PhpapaCp031, Pp1s106_46V6, Pp1s264_65V6
GO:0008234	cysteine-type peptidase activity	F	0.0226957	0.00024176	10	63	673	18532	over	Pp1s52_60V6, Pp1s167_152V6, Pp1s114_17V6, Pp1s326_33V6, Pp1s16_315V6, Pp1s79_128V6, Pp1s24_84V6, Pp1s199_134V6, Pp1s326_34V6, Pp1s58_52V6	Pp1s46_31V6, Pp1s104_2V6, Pp1s193_76V6, Pp1s130_290V6, Pp1s114_106V6, Pp1s88_201V6, Pp1s2_47V6, Pp1s210_63V6, Pp1s292_39V6, Pp1s5_405V6, Pp1s24_79V6, Pp1s141_116V6, Pp1s287_23V6, Pp1s19_362V6, Pp1s165_65V6, Pp1s189_50V6, Pp1s227_48V6, Pp1s431_23V6, Pp1s222_84V6, Pp1s315_40V6, Pp1s220_31V6, Pp1s16_267V6, Pp1s74_129V6, Pp1s42_177V6, Pp1s244_53V6, Pp1s238_32V6, Pp1s202_10V6, Pp1s65_2V6, Pp1s333_42V6…
GO:0051998		N	0.0250772	0.000276501	4	6	679	18589	over	Pp1s55_159V6, Pp1s53_43V6, Pp1s70_173V6, Pp1s35_262V6	Pp1s429_23V6, Pp1s111_143V6, Pp1s41_157V6, Pp1s31_85V6, Pp1s160_65V6, Pp1s112_210V6
GO:0010340	carboxyl-O-methyltransferase activity	F	0.0250772	0.000276501	4	6	679	18589	over	Pp1s55_159V6, Pp1s53_43V6, Pp1s70_173V6, Pp1s35_262V6	Pp1s429_23V6, Pp1s111_143V6, Pp1s41_157V6, Pp1s31_85V6, Pp1s160_65V6, Pp1s112_210V6
GO:0008266	poly(U) RNA binding	F	0.0368187	0.000419723	3	2	680	18593	over	Pp1s75_141V6, Pp1s11_39V6, Pp1s63_71V6	Pp1s61_321V6, Pp1s11_281V6
GO:0008187	poly-pyrimidine tract binding	F	0.0368187	0.000419723	3	2	680	18593	over	Pp1s75_141V6, Pp1s11_39V6, Pp1s63_71V6	Pp1s61_321V6, Pp1s11_281V6
GO:0003677	DNA binding	F	0.0425547	0.000493065	22	1181	661	17414	under	Pp1s469_4V6, Pp1s26_90V6, Pp1s130_58V6, Pp1s241_40V6, Pp1s192_59V6, Pp1s251_77V6, Pp1s83_243V6, Pp1s213_35V6, Pp1s2_110V6, Pp1s34_343V6, Pp1s165_109V6, Pp1s4_340V6, Pp1s88_195V6, Pp1s44_242V6, Pp1s84_106V6, Pp1s112_133V6, Pp1s118_9V6, Pp1s163_69V6, Pp1s133_56V6, Pp1s65_236V6, Pp1s13_317V6, Pp1s163_70V6	Pp1s134_115V6, Pp1s58_199V6, Pp1s25_173V6, Pp1s206_54V6, Pp1s519_2V6, Pp1s198_149V6, Pp1s288_38V6, Pp1s53_134V6, Pp1s238_70V6, Pp1s55_99V6, Pp1s325_51V6, Pp1s221_62V6, Pp1s104_134V6, Pp1s81_51V6, Pp1s59_208V6, Pp1s46_276V6, Pp1s141_10V6, Pp1s34_425V6, Pp1s8_227V6, Pp1s10_244V6, Pp1s337_38V6, Pp1s371_13V6, Pp1s104_2V6, Pp1s257_83V6, Pp1s166_107V6, Pp1s10737_1V6, Pp1s34_82V6, Pp1s4764_1V6, Pp1s13_3…
0h vs. 24h induced
GO-ID	Term	Category	FDR	P-Value	#Test	#Ref	#notAnnotTest	#notAnnotRef	Over/Under	TestSeqs	RefSeqs
GO:0042538	hyperosmotic salinity response	P	0.000145908	2.72675e-08	6	0	1054	18218	over	Pp1s76_119V6, Pp1s20_72V6, Pp1s203_5V6, Pp1s71_227V6, Pp1s2_779V6, Pp1s442_22V6
GO:0043170	macromolecule metabolic process	P	0.000234469	8.76356e-08	139	3564	921	14654	under	Pp1s153_184V6, Pp1s309_91V6, Pp1s318_58V6, Pp1s62_116V6, Pp1s174_62V6, Pp1s233_4V6, Pp1s3_208V6, Pp1s93_152V6, Pp1s444_4V6, Pp1s176_126V6, Pp1s144_30V6, Pp1s169_108V6, Pp1s106_57V6, Pp1s7_352V6, Pp1s13_216V6, Pp1s47_49V6, Pp1s59_140V6, Pp1s88_138V6, Pp1s199_2V6, Pp1s120_13V6, Pp1s174_76V6, Pp1s341_4V6, Pp1s7_115V6, Pp1s22_38V6, Pp1s15_311V6, Pp1s302_43V6, Pp1s267_56V6, Pp1s230_53V6, Pp1s5_169V6, …	Pp1s31_220V6, Pp1s1655_2V6, Pp1s147_89V6, Pp1s98_83V6, Pp1s125_60V6, Pp1s2_239V6, Pp1s121_167V6, Pp1s794_2V6, Pp1s71_364V6, Pp1s14_35V6, Pp1s41_212V6, Pp1s134_145V6, Pp1s105_226V6, Pp1s21_387V6, Pp1s134_45V6, Pp1s150_74V6, Pp1s165_119V6, Pp1s115_154V6, Pp1s241_28V6, Pp1s444_19V6, Pp1s58_254V6, Pp1s120_47V6, Pp1s117_186V6, Pp1s196_105V6, Pp1s46_110V6, Pp1s195_13V6, Pp1s126_141V6, Pp1s19_223V6, Pp1…
GO:0044260	cellular macromolecule metabolic process	P	0.000536749	3.00925e-07	117	3064	943	15154	under	Pp1s153_184V6, Pp1s309_91V6, Pp1s318_58V6, Pp1s62_116V6, Pp1s174_62V6, Pp1s444_4V6, Pp1s176_126V6, Pp1s144_30V6, Pp1s169_108V6, Pp1s7_352V6, Pp1s13_216V6, Pp1s47_49V6, Pp1s59_140V6, Pp1s199_2V6, Pp1s120_13V6, Pp1s341_4V6, Pp1s7_115V6, Pp1s22_38V6, Pp1s15_311V6, Pp1s302_43V6, Pp1s267_56V6, Pp1s230_53V6, Pp1s5_169V6, Pp1s90_103V6, Pp1s3_465V6, Pp1s479_13V6, Pp1s5_405V6, Pp1s32_335V6, Pp1s29_45V6, P…	Pp1s31_220V6, Pp1s1655_2V6, Pp1s147_89V6, Pp1s98_83V6, Pp1s125_60V6, Pp1s2_239V6, Pp1s121_167V6, Pp1s794_2V6, Pp1s71_364V6, Pp1s14_35V6, Pp1s41_212V6, Pp1s134_145V6, Pp1s105_226V6, Pp1s21_387V6, Pp1s150_74V6, Pp1s165_119V6, Pp1s115_154V6, Pp1s58_254V6, Pp1s120_47V6, Pp1s117_186V6, Pp1s196_105V6, Pp1s46_110V6, Pp1s195_13V6, Pp1s126_141V6, Pp1s11_339V6, Pp1s31_379V6, Pp1s14_182V6, Pp1s360_12V6, Pp1…
GO:0043234	protein complex	C	0.000628118	4.70086e-07	26	1063	1034	17155	under	Pp1s53_204V6, Pp1s6_436V6, Pp1s52_141V6, Pp1s8_52V6, Pp1s59_140V6, Pp1s45_97V6, Pp1s35_224V6, Pp1s34_161V6, Pp1s91_182V6, Pp1s245_25V6, Pp1s84_221V6, Pp1s131_75V6, Pp1s17_286V6, Pp1s311_75V6, Pp1s333_26V6, Pp1s269_15V6, Pp1s14_11V6, Pp1s10_175V6, Pp1s105_84V6, Pp1s28_354V6, Pp1s80_9V6, Pp1s36_119V6, Pp1s26_271V6, Pp1s104_29V6, Pp1s183_21V6, Pp1s207_71V6	Pp1s31_220V6, Pp1s301_53V6, Pp1s150_74V6, Pp1s69_10V6, Pp1s309_15V6, Pp1s57_139V6, Pp1s92_69V6, Pp1s32_210V6, Pp1s12_77V6, Pp1s101_134V6, Pp1s8_180V6, Pp1s275_2V6, Pp1s46_63V6, Pp1s33_203V6, Pp1s116_14V6, Pp1s15_486V6, Pp1s84_258V6, Pp1s74_146V6, Pp1s252_67V6, PhpapaCp085, PhpapaCp080, PhpapaCp079, PhpapaCp077, PhpapaCp076, PhpapaCp075, Pp1s32_129V6, Pp1s47_192V6, Pp1s13_191V6, PhpapaCp056, Phpap…
GO:0006972	hyperosmotic response	P	0.000628118	6.93619e-07	6	2	1054	18216	over	Pp1s76_119V6, Pp1s20_72V6, Pp1s203_5V6, Pp1s71_227V6, Pp1s2_779V6, Pp1s442_22V6	Pp1s100_54V6, Pp1s246_61V6
GO:0009415	response to water	P	0.000628118	7.043e-07	12	27	1048	18191	over	Pp1s324_46V6, Pp1s178_11V6, Pp1s114_172V6, Pp1s25_161V6, Pp1s140_93V6, Pp1s442_22V6, Pp1s116_98V6, Pp1s218_59V6, Pp1s8_288V6, Pp1s421_9V6, Pp1s46_326V6, Pp1s113_72V6	Pp1s346_33V6, Pp1s127_49V6, Pp1s445_19V6, Pp1s164_25V6, Pp1s255_66V6, Pp1s54_230V6, Pp1s201_52V6, Pp1s148_40V6, Pp1s16_274V6, Pp1s246_3V6, Pp1s124_90V6, Pp1s49_242V6, Pp1s133_25V6, Pp1s257_12V6, Pp1s72_214V6, Pp1s211_74V6, Pp1s5_359V6, Pp1s159_132V6, Pp1s5_313V6, Pp1s104_135V6, Pp1s233_110V6, Pp1s311_57V6, Pp1s141_128V6, Pp1s240_91V6, Pp1s13_197V6, Pp1s54_314V6, Pp1s117_16V6
GO:0006259	DNA metabolic process	P	0.0011685	1.86526e-06	3	377	1057	17841	under	Pp1s101_153V6, Pp1s147_88V6, Pp1s72_320V6	Pp1s14_35V6, Pp1s120_47V6, Pp1s196_105V6, Pp1s31_379V6, Pp1s14_182V6, Pp1s88_44V6, Pp1s101_178V6, Pp1s488_10V6, Pp1s33_203V6, Pp1s1_561V6, Pp1s60_129V6, Pp1s1_67V6, Pp1s9_29V6, Pp1s230_33V6, Pp1s42_181V6, Pp1s15_370V6, Pp1s7975_1V6, Pp1s98_157V6, Pp1s201_114V6, Pp1s98_33V6, Pp1s102_56V6, Pp1s275_20V6, Pp1s107_208V6, Pp1s206_6V6, Pp1s517_8V6, Pp1s35_109V6, Pp1s120_45V6, Pp1s965_1V6, Pp1s22_17V6, P…
GO:0019538	protein metabolic process	P	0.0011685	1.95409e-06	79	2207	981	16011	under	Pp1s153_184V6, Pp1s309_91V6, Pp1s318_58V6, Pp1s62_116V6, Pp1s174_62V6, Pp1s3_208V6, Pp1s93_152V6, Pp1s176_126V6, Pp1s144_30V6, Pp1s47_49V6, Pp1s59_140V6, Pp1s88_138V6, Pp1s199_2V6, Pp1s174_76V6, Pp1s22_38V6, Pp1s230_53V6, Pp1s90_103V6, Pp1s479_13V6, Pp1s5_405V6, Pp1s60_107V6, Pp1s115_184V6, Pp1s30_306V6, Pp1s179_14V6, Pp1s91_182V6, Pp1s245_25V6, Pp1s84_221V6, Pp1s137_288V6, Pp1s114_175V6, Pp1s51_…	Pp1s31_220V6, Pp1s1655_2V6, Pp1s125_60V6, Pp1s121_167V6, Pp1s794_2V6, Pp1s134_145V6, Pp1s105_226V6, Pp1s21_387V6, Pp1s134_45V6, Pp1s150_74V6, Pp1s165_119V6, Pp1s241_28V6, Pp1s444_19V6, Pp1s117_186V6, Pp1s46_110V6, Pp1s19_223V6, Pp1s7050_1V6, Pp1s82_155V6, Pp1s360_12V6, Pp1s48_21V6, Pp1s43_5V6, Pp1s61_46V6, Pp1s14_205V6, Pp1s83_8V6, Pp1s29_192V6, Pp1s36_277V6, Pp1s146_88V6, Pp1s2119_4V6, Pp1s11_81…
GO:0051179	localization	P	0.0011685	1.96534e-06	107	1120	953	17098	over	Pp1s210_54V6, Pp1s300_43V6, Pp1s199_7V6, Pp1s33_94V6, Pp1s178_130V6, Pp1s77_315V6, Pp1s3_318V6, Pp1s62_116V6, Pp1s57_22V6, Pp1s242_64V6, Pp1s117_91V6, Pp1s246_13V6, Pp1s15_443V6, Pp1s53_204V6, Pp1s379_37V6, Pp1s6_301V6, Pp1s6_436V6, Pp1s52_141V6, Pp1s213_23V6, Pp1s288_43V6, Pp1s95_92V6, Pp1s258_30V6, Pp1s17_280V6, Pp1s2_770V6, Pp1s22_38V6, Pp1s347_9V6, Pp1s15_311V6, Pp1s235_35V6, Pp1s184_88V6, Pp…	Pp1s255_1V6, Pp1s233_41V6, Pp1s62_171V6, Pp1s285_12V6, Pp1s22_329V6, Pp1s2051_3V6, Pp1s88_88V6, Pp1s70_131V6, Pp1s157_40V6, Pp1s255_26V6, Pp1s346_33V6, Pp1s246_109V6, Pp1s14_129V6, Pp1s305_12V6, Pp1s8195_1V6, Pp1s309_15V6, Pp1s2_746V6, Pp1s13_263V6, Pp1s127_10V6, Pp1s270_13V6, Pp1s44_313V6, Pp1s125_102V6, Pp1s258_28V6, Pp1s45_14V6, Pp1s68_202V6, Pp1s240_80V6, Pp1s233_36V6, Pp1s69_239V6, Pp1s23_13…
GO:0009414	response to water deprivation	P	0.00199002	3.71897e-06	10	21	1050	18197	over	Pp1s324_46V6, Pp1s178_11V6, Pp1s114_172V6, Pp1s140_93V6, Pp1s442_22V6, Pp1s116_98V6, Pp1s218_59V6, Pp1s8_288V6, Pp1s46_326V6, Pp1s113_72V6	Pp1s346_33V6, Pp1s127_49V6, Pp1s445_19V6, Pp1s164_25V6, Pp1s54_230V6, Pp1s148_40V6, Pp1s16_274V6, Pp1s246_3V6, Pp1s124_90V6, Pp1s49_242V6, Pp1s133_25V6, Pp1s72_214V6, Pp1s211_74V6, Pp1s5_359V6, Pp1s233_110V6, Pp1s311_57V6, Pp1s141_128V6, Pp1s240_91V6, Pp1s13_197V6, Pp1s54_314V6, Pp1s117_16V6
GO:0006595	polyamine metabolic process	P	0.00312052	6.4917e-06	7	8	1053	18210	over	Pp1s29_234V6, Pp1s206_97V6, Pp1s29_226V6, Pp1s335_22V6, Pp1s206_65V6, Pp1s19_29V6, Pp1s14_213V6	Pp1s37_150V6, Pp1s41_319V6, Pp1s24_237V6, Pp1s72_148V6, Pp1s206_92V6, Pp1s34_341V6, Pp1s187_30V6, Pp1s144_139V6
GO:0009579	thylakoid	C	0.00312052	7.5031e-06	3	344	1057	17874	under	Pp1s155_80V6, Pp1s114_172V6, Pp1s99_95V6	Pp1s456_23V6, Pp1s155_34V6, Pp1s25_119V6, Pp1s343_26V6, Pp1s254_25V6, Pp1s189_18V6, Pp1s194_12V6, Pp1s199_127V6, Pp1s33_127V6, Pp1s65_267V6, PhpapaCp080, Pp1s2_598V6, PhpapaCp079, PhpapaCp077, PhpapaCp076, PhpapaCp075, PhpapaCp053, PhpapaCp052, PhpapaCp051, PhpapaCp050, Pp1s123_97V6, PhpapaCp049, PhpapaCp043, PhpapaCp042, PhpapaCp040, PhpapaCp039, PhpapaCp038, PhpapaCp036, PhpapaCp034, PhpapaCp03…
GO:0030219	megakaryocyte differentiation	P	0.00312052	9.91382e-06	6	5	1054	18213	over	Pp1s259_63V6, Pp1s197_4V6, Pp1s117_6V6, Pp1s378_30V6, Pp1s2_218V6, Pp1s279_86V6	Pp1s164_30V6, Pp1s133_103V6, Pp1s269_48V6, Pp1s83_240V6, Pp1s100_192V6
GO:0045653	negative regulation of megakaryocyte differentiation	P	0.00312052	9.91382e-06	6	5	1054	18213	over	Pp1s259_63V6, Pp1s197_4V6, Pp1s117_6V6, Pp1s378_30V6, Pp1s2_218V6, Pp1s279_86V6	Pp1s164_30V6, Pp1s133_103V6, Pp1s269_48V6, Pp1s83_240V6, Pp1s100_192V6
GO:0045652	regulation of megakaryocyte differentiation	P	0.00312052	9.91382e-06	6	5	1054	18213	over	Pp1s259_63V6, Pp1s197_4V6, Pp1s117_6V6, Pp1s378_30V6, Pp1s2_218V6, Pp1s279_86V6	Pp1s164_30V6, Pp1s133_103V6, Pp1s269_48V6, Pp1s83_240V6, Pp1s100_192V6
GO:0045638	negative regulation of myeloid cell differentiation	P	0.00312052	9.91382e-06	6	5	1054	18213	over	Pp1s259_63V6, Pp1s197_4V6, Pp1s117_6V6, Pp1s378_30V6, Pp1s2_218V6, Pp1s279_86V6	Pp1s164_30V6, Pp1s133_103V6, Pp1s269_48V6, Pp1s83_240V6, Pp1s100_192V6
GO:0045637	regulation of myeloid cell differentiation	P	0.00312052	9.91382e-06	6	5	1054	18213	over	Pp1s259_63V6, Pp1s197_4V6, Pp1s117_6V6, Pp1s378_30V6, Pp1s2_218V6, Pp1s279_86V6	Pp1s164_30V6, Pp1s133_103V6, Pp1s269_48V6, Pp1s83_240V6, Pp1s100_192V6
GO:0019932	second-messenger-mediated signaling	P	0.00360256	1.30229e-05	8	14	1052	18204	over	Pp1s259_63V6, Pp1s197_4V6, Pp1s117_6V6, Pp1s378_30V6, Pp1s145_136V6, Pp1s2_218V6, Pp1s279_86V6, Pp1s67_169V6	Pp1s164_30V6, Pp1s162_71V6, Pp1s133_103V6, Pp1s113_110V6, Pp1s233_24V6, Pp1s288_2V6, Pp1s59_88V6, Pp1s269_48V6, Pp1s83_240V6, Pp1s263_81V6, Pp1s58_188V6, Pp1s284_21V6, Pp1s100_192V6, Pp1s93_76V6
GO:0006810	transport	P	0.00360256	1.31842e-05	101	1090	959	17128	over	Pp1s210_54V6, Pp1s300_43V6, Pp1s199_7V6, Pp1s33_94V6, Pp1s77_315V6, Pp1s3_318V6, Pp1s62_116V6, Pp1s57_22V6, Pp1s242_64V6, Pp1s117_91V6, Pp1s246_13V6, Pp1s15_443V6, Pp1s53_204V6, Pp1s379_37V6, Pp1s6_301V6, Pp1s6_436V6, Pp1s52_141V6, Pp1s213_23V6, Pp1s288_43V6, Pp1s95_92V6, Pp1s258_30V6, Pp1s17_280V6, Pp1s22_38V6, Pp1s347_9V6, Pp1s15_311V6, Pp1s235_35V6, Pp1s184_88V6, Pp1s300_6V6, Pp1s1_164V6, Pp1s…	Pp1s255_1V6, Pp1s233_41V6, Pp1s62_171V6, Pp1s285_12V6, Pp1s22_329V6, Pp1s2051_3V6, Pp1s88_88V6, Pp1s70_131V6, Pp1s157_40V6, Pp1s255_26V6, Pp1s346_33V6, Pp1s246_109V6, Pp1s14_129V6, Pp1s305_12V6, Pp1s8195_1V6, Pp1s309_15V6, Pp1s2_746V6, Pp1s13_263V6, Pp1s127_10V6, Pp1s270_13V6, Pp1s44_313V6, Pp1s125_102V6, Pp1s258_28V6, Pp1s45_14V6, Pp1s68_202V6, Pp1s240_80V6, Pp1s233_36V6, Pp1s69_239V6, Pp1s23_13…
GO:0051234	establishment of localization	P	0.00360256	1.3465e-05	101	1092	959	17126	over	Pp1s210_54V6, Pp1s300_43V6, Pp1s199_7V6, Pp1s33_94V6, Pp1s77_315V6, Pp1s3_318V6, Pp1s62_116V6, Pp1s57_22V6, Pp1s242_64V6, Pp1s117_91V6, Pp1s246_13V6, Pp1s15_443V6, Pp1s53_204V6, Pp1s379_37V6, Pp1s6_301V6, Pp1s6_436V6, Pp1s52_141V6, Pp1s213_23V6, Pp1s288_43V6, Pp1s95_92V6, Pp1s258_30V6, Pp1s17_280V6, Pp1s22_38V6, Pp1s347_9V6, Pp1s15_311V6, Pp1s235_35V6, Pp1s184_88V6, Pp1s300_6V6, Pp1s1_164V6, Pp1s…	Pp1s255_1V6, Pp1s233_41V6, Pp1s62_171V6, Pp1s285_12V6, Pp1s22_329V6, Pp1s2051_3V6, Pp1s88_88V6, Pp1s70_131V6, Pp1s157_40V6, Pp1s255_26V6, Pp1s346_33V6, Pp1s246_109V6, Pp1s14_129V6, Pp1s305_12V6, Pp1s8195_1V6, Pp1s309_15V6, Pp1s2_746V6, Pp1s13_263V6, Pp1s127_10V6, Pp1s270_13V6, Pp1s44_313V6, Pp1s125_102V6, Pp1s258_28V6, Pp1s45_14V6, Pp1s68_202V6, Pp1s240_80V6, Pp1s233_36V6, Pp1s69_239V6, Pp1s23_13…
GO:0003824	catalytic activity	F	0.00416782	1.63566e-05	349	7206	711	11012	under	Pp1s353_37V6, Pp1s153_184V6, Pp1s210_54V6, Pp1s43_19V6, Pp1s309_91V6, Pp1s212_107V6, Pp1s177_107V6, Pp1s199_7V6, Pp1s303_45V6, Pp1s72_100V6, Pp1s178_130V6, Pp1s318_58V6, Pp1s80_141V6, Pp1s28_409V6, Pp1s336_57V6, Pp1s117_91V6, Pp1s47_171V6, Pp1s338_65V6, Pp1s25_336V6, Pp1s174_62V6, Pp1s2_216V6, Pp1s112_67V6, Pp1s287_32V6, Pp1s29_234V6, Pp1s475_5V6, Pp1s233_4V6, Pp1s155_102V6, Pp1s3_208V6, Pp1s444_…	Pp1s35_24V6, Pp1s31_220V6, Pp1s217_12V6, Pp1s1655_2V6, Pp1s69_244V6, Pp1s62_171V6, Pp1s72_306V6, Pp1s126_185V6, Pp1s149_275V6, Pp1s6328_2V6, Pp1s285_12V6, Pp1s12_194V6, Pp1s103_118V6, Pp1s262_17V6, Pp1s44_62V6, Pp1s25_119V6, Pp1s125_60V6, Pp1s41_136V6, Pp1s11137_1V6, Pp1s2_239V6, Pp1s121_167V6, Pp1s794_2V6, Pp1s145_92V6, Pp1s71_364V6, Pp1s70_131V6, Pp1s14_35V6, Pp1s41_212V6, Pp1s150_109V6, Pp1s13…
GO:0032991	macromolecular complex	C	0.00428232	1.76062e-05	47	1431	1013	16787	under	Pp1s145_46V6, Pp1s117_154V6, Pp1s53_204V6, Pp1s6_436V6, Pp1s52_141V6, Pp1s169_108V6, Pp1s8_52V6, Pp1s259_63V6, Pp1s59_140V6, Pp1s274_5V6, Pp1s45_97V6, Pp1s197_4V6, Pp1s35_224V6, Pp1s98_235V6, Pp1s72_86V6, Pp1s34_161V6, Pp1s117_6V6, Pp1s91_182V6, Pp1s167_149V6, Pp1s245_25V6, Pp1s505_13V6, Pp1s84_221V6, Pp1s65_268V6, Pp1s378_30V6, Pp1s131_75V6, Pp1s17_286V6, Pp1s452_4V6, Pp1s311_75V6, Pp1s340_22V6,…	Pp1s31_220V6, Pp1s433_28V6, Pp1s25_119V6, Pp1s301_53V6, Pp1s37_339V6, Pp1s150_74V6, Pp1s69_10V6, Pp1s35_164V6, Pp1s309_15V6, Pp1s130_293V6, Pp1s284_11V6, Pp1s57_139V6, Pp1s92_69V6, Pp1s32_210V6, Pp1s26_75V6, Pp1s12_77V6, Pp1s101_134V6, Pp1s8_180V6, Pp1s275_2V6, Pp1s46_63V6, Pp1s176_113V6, Pp1s33_203V6, Pp1s116_14V6, Pp1s15_486V6, Pp1s84_258V6, Pp1s74_146V6, Pp1s252_67V6, PhpapaCp085, PhpapaCp080,…
GO:0030099	myeloid cell differentiation	P	0.00439778	1.89028e-05	6	6	1054	18212	over	Pp1s259_63V6, Pp1s197_4V6, Pp1s117_6V6, Pp1s378_30V6, Pp1s2_218V6, Pp1s279_86V6	Pp1s164_30V6, Pp1s133_103V6, Pp1s26_105V6, Pp1s269_48V6, Pp1s83_240V6, Pp1s100_192V6
GO:0008152	metabolic process	P	0.00644634	2.89127e-05	307	6416	753	11802	under	Pp1s153_184V6, Pp1s210_54V6, Pp1s43_19V6, Pp1s309_91V6, Pp1s212_107V6, Pp1s12_130V6, Pp1s303_45V6, Pp1s178_130V6, Pp1s318_58V6, Pp1s62_116V6, Pp1s336_57V6, Pp1s47_171V6, Pp1s338_65V6, Pp1s25_336V6, Pp1s174_62V6, Pp1s2_216V6, Pp1s112_67V6, Pp1s29_234V6, Pp1s475_5V6, Pp1s233_4V6, Pp1s3_208V6, Pp1s93_152V6, Pp1s368_20V6, Pp1s444_4V6, Pp1s47_217V6, Pp1s28_28V6, Pp1s76_150V6, Pp1s312_21V6, Pp1s277_2V6…	Pp1s31_220V6, Pp1s1655_2V6, Pp1s147_89V6, Pp1s155_34V6, Pp1s69_244V6, Pp1s98_83V6, Pp1s62_171V6, Pp1s126_185V6, Pp1s149_275V6, Pp1s6328_2V6, Pp1s12_194V6, Pp1s103_118V6, Pp1s25_119V6, Pp1s125_60V6, Pp1s2_239V6, Pp1s121_167V6, Pp1s794_2V6, Pp1s71_364V6, Pp1s14_35V6, Pp1s41_212V6, Pp1s134_145V6, Pp1s105_226V6, Pp1s9_441V6, Pp1s21_387V6, Pp1s134_45V6, Pp1s150_74V6, Pp1s463_11V6, Pp1s45_276V6, Pp1s56…
GO:0044238	primary metabolic process	P	0.00678014	3.1677e-05	223	4875	837	13343	under	Pp1s153_184V6, Pp1s210_54V6, Pp1s43_19V6, Pp1s309_91V6, Pp1s212_107V6, Pp1s303_45V6, Pp1s318_58V6, Pp1s62_116V6, Pp1s336_57V6, Pp1s25_336V6, Pp1s174_62V6, Pp1s233_4V6, Pp1s3_208V6, Pp1s93_152V6, Pp1s368_20V6, Pp1s444_4V6, Pp1s28_28V6, Pp1s312_21V6, Pp1s176_126V6, Pp1s144_30V6, Pp1s169_108V6, Pp1s106_57V6, Pp1s21_161V6, Pp1s7_352V6, Pp1s13_216V6, Pp1s47_49V6, Pp1s18_283V6, Pp1s59_140V6, Pp1s11_63V…	Pp1s31_220V6, Pp1s1655_2V6, Pp1s147_89V6, Pp1s69_244V6, Pp1s98_83V6, Pp1s62_171V6, Pp1s149_275V6, Pp1s6328_2V6, Pp1s125_60V6, Pp1s2_239V6, Pp1s121_167V6, Pp1s794_2V6, Pp1s71_364V6, Pp1s14_35V6, Pp1s41_212V6, Pp1s134_145V6, Pp1s105_226V6, Pp1s9_441V6, Pp1s21_387V6, Pp1s134_45V6, Pp1s150_74V6, Pp1s56_222V6, Pp1s165_119V6, Pp1s115_154V6, Pp1s419_8V6, Pp1s241_28V6, Pp1s444_19V6, Pp1s58_254V6, Pp1s120…
GO:0006596	polyamine biosynthetic process	P	0.00688828	3.34695e-05	6	7	1054	18211	over	Pp1s29_234V6, Pp1s206_97V6, Pp1s29_226V6, Pp1s335_22V6, Pp1s19_29V6, Pp1s14_213V6	Pp1s37_150V6, Pp1s41_319V6, Pp1s72_148V6, Pp1s206_92V6, Pp1s34_341V6, Pp1s187_30V6, Pp1s144_139V6
GO:0035556		N	0.00750269	3.9098e-05	20	113	1040	18105	over	Pp1s117_91V6, Pp1s288_43V6, Pp1s259_63V6, Pp1s197_4V6, Pp1s15_311V6, Pp1s47_298V6, Pp1s3_465V6, Pp1s117_6V6, Pp1s70_130V6, Pp1s196_72V6, Pp1s336_8V6, Pp1s61_279V6, Pp1s378_30V6, Pp1s44_59V6, Pp1s201_41V6, Pp1s145_136V6, Pp1s2_218V6, Pp1s279_86V6, Pp1s61_292V6, Pp1s67_169V6	Pp1s70_131V6, Pp1s275_101V6, Pp1s240_80V6, Pp1s164_30V6, Pp1s348_29V6, Pp1s341_72V6, Pp1s345_31V6, Pp1s20_272V6, Pp1s257_74V6, Pp1s201_3V6, Pp1s162_71V6, Pp1s64_219V6, Pp1s24_167V6, Pp1s133_103V6, Pp1s7_133V6, Pp1s38_328V6, Pp1s271_49V6, Pp1s209_99V6, Pp1s113_110V6, Pp1s114_147V6, Pp1s91_59V6, Pp1s382_36V6, Pp1s34_431V6, Pp1s19_33V6, Pp1s126_126V6, Pp1s84_180V6, Pp1s3_102V6, Pp1s95_20V6, Pp1s233_…
GO:0005509	calcium ion binding	F	0.00750269	3.92591e-05	27	182	1033	18036	over	Pp1s309_91V6, Pp1s218_100V6, Pp1s18_255V6, Pp1s168_83V6, Pp1s258_30V6, Pp1s2_770V6, Pp1s271_36V6, Pp1s184_88V6, Pp1s107_173V6, Pp1s68_31V6, Pp1s242_98V6, Pp1s211_24V6, Pp1s144_160V6, Pp1s94_26V6, Pp1s77_88V6, Pp1s107_171V6, Pp1s37_276V6, Pp1s442_7V6, Pp1s215_85V6, Pp1s263_50V6, Pp1s1_798V6, Pp1s442_5V6, Pp1s103_21V6, Pp1s223_59V6, Pp1s263_45V6, Pp1s2_507V6, Pp1s19_310V6	Pp1s4_347V6, Pp1s218_61V6, Pp1s83_8V6, Pp1s2119_4V6, Pp1s208_121V6, Pp1s314_45V6, Pp1s133_110V6, Pp1s22_381V6, Pp1s364_58V6, Pp1s112_54V6, Pp1s10_26V6, Pp1s38_220V6, Pp1s205_14V6, Pp1s178_144V6, Pp1s447_24V6, Pp1s171_61V6, Pp1s79_158V6, Pp1s167_108V6, Pp1s27_74V6, Pp1s61_44V6, Pp1s90_113V6, Pp1s64_196V6, Pp1s364_61V6, Pp1s107_63V6, Pp1s199_57V6, Pp1s334_26V6, Pp1s75_141V6, Pp1s18_194V6, Pp1s191_9…
GO:0045596	negative regulation of cell differentiation	P	0.00772171	4.18482e-05	7	12	1053	18206	over	Pp1s259_63V6, Pp1s197_4V6, Pp1s117_6V6, Pp1s378_30V6, Pp1s167_103V6, Pp1s2_218V6, Pp1s279_86V6	Pp1s164_30V6, Pp1s40_208V6, Pp1s133_103V6, Pp1s32_130V6, Pp1s3_273V6, Pp1s55_212V6, Pp1s215_90V6, Pp1s269_48V6, Pp1s411_11V6, Pp1s83_240V6, Pp1s100_192V6, Pp1s26_28V6
GO:0016740	transferase activity	F	0.00871073	4.96901e-05	102	2532	958	15686	under	Pp1s353_37V6, Pp1s309_91V6, Pp1s212_107V6, Pp1s177_107V6, Pp1s303_45V6, Pp1s178_130V6, Pp1s318_58V6, Pp1s336_57V6, Pp1s174_62V6, Pp1s444_4V6, Pp1s28_28V6, Pp1s241_95V6, Pp1s176_126V6, Pp1s7_451V6, Pp1s144_30V6, Pp1s13_216V6, Pp1s47_49V6, Pp1s18_283V6, Pp1s302_43V6, Pp1s230_53V6, Pp1s93_98V6, Pp1s212_43V6, Pp1s251_85V6, Pp1s479_13V6, Pp1s120_66V6, Pp1s60_107V6, Pp1s229_7V6, Pp1s175_26V6, Pp1s115_1…	Pp1s217_12V6, Pp1s1655_2V6, Pp1s149_275V6, Pp1s12_194V6, Pp1s125_60V6, Pp1s121_167V6, Pp1s794_2V6, Pp1s134_145V6, Pp1s105_226V6, Pp1s150_74V6, Pp1s69_10V6, Pp1s165_119V6, Pp1s117_186V6, Pp1s46_110V6, Pp1s126_141V6, Pp1s5_222V6, Pp1s11_339V6, Pp1s66_138V6, Pp1s31_379V6, Pp1s14_182V6, Pp1s360_12V6, Pp1s48_21V6, Pp1s43_5V6, Pp1s61_46V6, Pp1s364_15V6, Pp1s14_205V6, Pp1s83_8V6, Pp1s8195_1V6, Pp1s149_5…
GO:0008295	spermidine biosynthetic process	P	0.00871073	5.20918e-05	5	4	1055	18214	over	Pp1s29_234V6, Pp1s206_97V6, Pp1s29_226V6, Pp1s335_22V6, Pp1s14_213V6	Pp1s41_319V6, Pp1s206_92V6, Pp1s187_30V6, Pp1s144_139V6
GO:0008216	spermidine metabolic process	P	0.00871073	5.20918e-05	5	4	1055	18214	over	Pp1s29_234V6, Pp1s206_97V6, Pp1s29_226V6, Pp1s335_22V6, Pp1s14_213V6	Pp1s41_319V6, Pp1s206_92V6, Pp1s187_30V6, Pp1s144_139V6
GO:0070011	peptidase activity, acting on L-amino acid peptides	F	0.00881267	5.43484e-05	9	484	1051	17734	under	Pp1s5_405V6, Pp1s114_175V6, Pp1s406_7V6, Pp1s89_176V6, Pp1s51_14V6, Pp1s90_110V6, Pp1s43_236V6, Pp1s89_174V6, Pp1s178_66V6	Pp1s134_45V6, Pp1s241_28V6, Pp1s444_19V6, Pp1s19_223V6, Pp1s7050_1V6, Pp1s82_155V6, Pp1s29_192V6, Pp1s146_88V6, Pp1s11_81V6, Pp1s60_178V6, Pp1s258_81V6, Pp1s12_77V6, Pp1s12_265V6, Pp1s43_239V6, Pp1s199_127V6, Pp1s65_2V6, Pp1s61_168V6, Pp1s619_3V6, Pp1s42_177V6, Pp1s366_16V6, Pp1s26_236V6, Pp1s249_38V6, Pp1s2_123V6, Pp1s104_115V6, Pp1s252_23V6, Pp1s17_278V6, Pp1s477_11V6, PhpapaCp013, Pp1s72_282V6…
GO:0006970	response to osmotic stress	P	0.00999036	6.34783e-05	15	71	1045	18147	over	Pp1s47_171V6, Pp1s76_119V6, Pp1s20_72V6, Pp1s203_5V6, Pp1s143_11V6, Pp1s245_25V6, Pp1s71_227V6, Pp1s2_779V6, Pp1s442_22V6, Pp1s116_98V6, Pp1s218_59V6, Pp1s8_288V6, Pp1s192_88V6, Pp1s46_326V6, Pp1s113_72V6	Pp1s346_33V6, Pp1s89_161V6, Pp1s152_31V6, Pp1s445_19V6, Pp1s120_127V6, Pp1s244_82V6, Pp1s62_236V6, Pp1s46_272V6, Pp1s100_54V6, Pp1s198_135V6, Pp1s332_33V6, Pp1s50_50V6, Pp1s49_248V6, Pp1s41_177V6, Pp1s106_216V6, Pp1s326_37V6, Pp1s131_34V6, Pp1s133_102V6, Pp1s39_246V6, Pp1s404_37V6, Pp1s131_32V6, Pp1s87_109V6, Pp1s281_90V6, Pp1s131_199V6, Pp1s72_25V6, Pp1s246_3V6, Pp1s120_164V6, Pp1s131_30V6, Pp1s…
GO:0032559	adenyl ribonucleotide binding	F	0.0101853	6.66206e-05	82	2114	978	16104	under	Pp1s353_37V6, Pp1s210_54V6, Pp1s309_91V6, Pp1s318_58V6, Pp1s174_62V6, Pp1s2_216V6, Pp1s112_67V6, Pp1s3_208V6, Pp1s12_29V6, Pp1s383_1V6, Pp1s176_126V6, Pp1s14_211V6, Pp1s144_30V6, Pp1s8_52V6, Pp1s296_11V6, Pp1s44_263V6, Pp1s347_9V6, Pp1s15_311V6, Pp1s230_53V6, Pp1s251_85V6, Pp1s479_13V6, Pp1s196_72V6, Pp1s32_335V6, Pp1s60_107V6, Pp1s63_27V6, Pp1s115_184V6, Pp1s179_14V6, Pp1s91_182V6, Pp1s12_30V6, …	Pp1s1655_2V6, Pp1s62_171V6, Pp1s72_306V6, Pp1s285_12V6, Pp1s121_167V6, Pp1s794_2V6, Pp1s71_364V6, Pp1s134_145V6, Pp1s105_226V6, Pp1s165_119V6, Pp1s117_186V6, Pp1s46_110V6, Pp1s5_222V6, Pp1s110_136V6, Pp1s360_12V6, Pp1s48_21V6, Pp1s43_5V6, Pp1s61_46V6, Pp1s88_44V6, Pp1s83_8V6, Pp1s149_51V6, Pp1s45_156V6, Pp1s36_277V6, Pp1s146_88V6, Pp1s18_345V6, Pp1s256_75V6, Pp1s30_102V6, Pp1s46_269V6, Pp1s462_10…
GO:0006508	proteolysis	P	0.0114568	7.7078e-05	14	613	1046	17605	under	Pp1s62_116V6, Pp1s88_138V6, Pp1s5_405V6, Pp1s114_175V6, Pp1s99_92V6, Pp1s406_7V6, Pp1s89_176V6, Pp1s208_176V6, Pp1s51_14V6, Pp1s90_110V6, Pp1s43_236V6, Pp1s89_174V6, Pp1s178_66V6, Pp1s61_126V6	Pp1s134_45V6, Pp1s241_28V6, Pp1s444_19V6, Pp1s19_223V6, Pp1s7050_1V6, Pp1s82_155V6, Pp1s29_192V6, Pp1s146_88V6, Pp1s2119_4V6, Pp1s11_81V6, Pp1s314_50V6, Pp1s60_178V6, Pp1s258_81V6, Pp1s12_77V6, Pp1s12_265V6, Pp1s43_239V6, Pp1s199_127V6, Pp1s65_2V6, Pp1s61_168V6, Pp1s619_3V6, Pp1s42_177V6, Pp1s366_16V6, Pp1s2_123V6, Pp1s104_115V6, Pp1s252_23V6, Pp1s28_148V6, Pp1s219_106V6, Pp1s35_67V6, Pp1s311_38V…
GO:0005524	ATP binding	F	0.0115293	8.00749e-05	82	2107	978	16111	under	Pp1s353_37V6, Pp1s210_54V6, Pp1s309_91V6, Pp1s318_58V6, Pp1s174_62V6, Pp1s2_216V6, Pp1s112_67V6, Pp1s3_208V6, Pp1s12_29V6, Pp1s383_1V6, Pp1s176_126V6, Pp1s14_211V6, Pp1s144_30V6, Pp1s8_52V6, Pp1s296_11V6, Pp1s44_263V6, Pp1s347_9V6, Pp1s15_311V6, Pp1s230_53V6, Pp1s251_85V6, Pp1s479_13V6, Pp1s196_72V6, Pp1s32_335V6, Pp1s60_107V6, Pp1s63_27V6, Pp1s115_184V6, Pp1s179_14V6, Pp1s91_182V6, Pp1s12_30V6, …	Pp1s1655_2V6, Pp1s62_171V6, Pp1s72_306V6, Pp1s285_12V6, Pp1s121_167V6, Pp1s794_2V6, Pp1s71_364V6, Pp1s134_145V6, Pp1s105_226V6, Pp1s165_119V6, Pp1s117_186V6, Pp1s46_110V6, Pp1s5_222V6, Pp1s110_136V6, Pp1s360_12V6, Pp1s48_21V6, Pp1s43_5V6, Pp1s61_46V6, Pp1s88_44V6, Pp1s83_8V6, Pp1s149_51V6, Pp1s45_156V6, Pp1s36_277V6, Pp1s146_88V6, Pp1s18_345V6, Pp1s256_75V6, Pp1s30_102V6, Pp1s46_269V6, Pp1s462_10…
GO:0044436	thylakoid part	C	0.0115293	8.18751e-05	1	219	1059	17999	under	Pp1s155_80V6	Pp1s194_12V6, Pp1s199_127V6, PhpapaCp080, Pp1s2_598V6, PhpapaCp079, PhpapaCp077, PhpapaCp076, PhpapaCp075, PhpapaCp052, PhpapaCp051, PhpapaCp050, PhpapaCp049, PhpapaCp043, PhpapaCp042, PhpapaCp040, PhpapaCp039, PhpapaCp036, PhpapaCp034, PhpapaCp029, PhpapaCp026, PhpapaCp023, PhpapaCp022, PhpapaCp021, PhpapaCp020, PhpapaCp019, PhpapaCp018, PhpapaCp017, PhpapaCp012, PhpapaCp011, PhpapaCp010, Pp1s28…
GO:0045595	regulation of cell differentiation	P	0.0120255	8.76461e-05	7	14	1053	18204	over	Pp1s259_63V6, Pp1s197_4V6, Pp1s117_6V6, Pp1s378_30V6, Pp1s167_103V6, Pp1s2_218V6, Pp1s279_86V6	Pp1s7_256V6, Pp1s164_30V6, Pp1s40_208V6, Pp1s133_103V6, Pp1s32_130V6, Pp1s3_273V6, Pp1s55_212V6, Pp1s229_38V6, Pp1s215_90V6, Pp1s269_48V6, Pp1s411_11V6, Pp1s83_240V6, Pp1s100_192V6, Pp1s26_28V6
GO:0009651	response to salt stress	P	0.0121901	9.23852e-05	14	65	1046	18153	over	Pp1s47_171V6, Pp1s76_119V6, Pp1s20_72V6, Pp1s203_5V6, Pp1s245_25V6, Pp1s71_227V6, Pp1s2_779V6, Pp1s442_22V6, Pp1s116_98V6, Pp1s218_59V6, Pp1s8_288V6, Pp1s192_88V6, Pp1s46_326V6, Pp1s113_72V6	Pp1s346_33V6, Pp1s89_161V6, Pp1s152_31V6, Pp1s445_19V6, Pp1s120_127V6, Pp1s244_82V6, Pp1s62_236V6, Pp1s46_272V6, Pp1s198_135V6, Pp1s332_33V6, Pp1s50_50V6, Pp1s49_248V6, Pp1s41_177V6, Pp1s106_216V6, Pp1s326_37V6, Pp1s131_34V6, Pp1s133_102V6, Pp1s39_246V6, Pp1s404_37V6, Pp1s131_32V6, Pp1s87_109V6, Pp1s281_90V6, Pp1s131_199V6, Pp1s72_25V6, Pp1s246_3V6, Pp1s120_164V6, Pp1s131_30V6, Pp1s124_90V6, Pp1s…
GO:0044267	cellular protein metabolic process	P	0.0121901	9.34016e-05	65	1749	995	16469	under	Pp1s153_184V6, Pp1s309_91V6, Pp1s318_58V6, Pp1s62_116V6, Pp1s174_62V6, Pp1s176_126V6, Pp1s144_30V6, Pp1s47_49V6, Pp1s59_140V6, Pp1s199_2V6, Pp1s22_38V6, Pp1s230_53V6, Pp1s90_103V6, Pp1s479_13V6, Pp1s5_405V6, Pp1s60_107V6, Pp1s115_184V6, Pp1s30_306V6, Pp1s179_14V6, Pp1s245_25V6, Pp1s84_221V6, Pp1s137_288V6, Pp1s51_212V6, Pp1s74_11V6, Pp1s112_185V6, Pp1s17_307V6, Pp1s17_286V6, Pp1s174_35V6, Pp1s90_…	Pp1s31_220V6, Pp1s1655_2V6, Pp1s125_60V6, Pp1s121_167V6, Pp1s794_2V6, Pp1s134_145V6, Pp1s105_226V6, Pp1s21_387V6, Pp1s150_74V6, Pp1s165_119V6, Pp1s117_186V6, Pp1s46_110V6, Pp1s360_12V6, Pp1s48_21V6, Pp1s43_5V6, Pp1s61_46V6, Pp1s14_205V6, Pp1s83_8V6, Pp1s36_277V6, Pp1s314_50V6, Pp1s18_345V6, Pp1s284_11V6, Pp1s57_139V6, Pp1s30_102V6, Pp1s46_269V6, Pp1s101_254V6, Pp1s462_10V6, Pp1s143_9V6, Pp1s409_7…
GO:0006576	cellular biogenic amine metabolic process	P	0.0126652	9.94088e-05	11	41	1049	18177	over	Pp1s29_234V6, Pp1s18_283V6, Pp1s206_97V6, Pp1s29_226V6, Pp1s335_22V6, Pp1s94_26V6, Pp1s206_65V6, Pp1s19_29V6, Pp1s379_8V6, Pp1s14_213V6, Pp1s19_310V6	Pp1s77_252V6, Pp1s13_142V6, Pp1s38_220V6, Pp1s37_150V6, Pp1s68_239V6, Pp1s41_319V6, Pp1s10_149V6, Pp1s289_11V6, Pp1s24_237V6, Pp1s173_123V6, Pp1s36_339V6, Pp1s89_79V6, Pp1s8_170V6, Pp1s2_353V6, Pp1s72_148V6, Pp1s154_130V6, Pp1s8410_2V6, Pp1s36_263V6, Pp1s27_256V6, Pp1s70_198V6, Pp1s206_92V6, Pp1s324_22V6, Pp1s118_154V6, Pp1s260_41V6, Pp1s5_291V6, Pp1s48_37V6, Pp1s539_10V6, Pp1s34_341V6, Pp1s12_11…
GO:0030554	adenyl nucleotide binding	F	0.0126956	0.00010202	83	2117	977	16101	under	Pp1s353_37V6, Pp1s210_54V6, Pp1s309_91V6, Pp1s318_58V6, Pp1s174_62V6, Pp1s2_216V6, Pp1s112_67V6, Pp1s3_208V6, Pp1s12_29V6, Pp1s383_1V6, Pp1s176_126V6, Pp1s14_211V6, Pp1s144_30V6, Pp1s8_52V6, Pp1s296_11V6, Pp1s44_263V6, Pp1s347_9V6, Pp1s15_311V6, Pp1s230_53V6, Pp1s251_85V6, Pp1s479_13V6, Pp1s196_72V6, Pp1s32_335V6, Pp1s60_107V6, Pp1s63_27V6, Pp1s115_184V6, Pp1s179_14V6, Pp1s91_182V6, Pp1s12_30V6, …	Pp1s1655_2V6, Pp1s62_171V6, Pp1s72_306V6, Pp1s285_12V6, Pp1s121_167V6, Pp1s794_2V6, Pp1s71_364V6, Pp1s134_145V6, Pp1s105_226V6, Pp1s165_119V6, Pp1s117_186V6, Pp1s46_110V6, Pp1s5_222V6, Pp1s110_136V6, Pp1s360_12V6, Pp1s48_21V6, Pp1s43_5V6, Pp1s61_46V6, Pp1s88_44V6, Pp1s83_8V6, Pp1s149_51V6, Pp1s45_156V6, Pp1s36_277V6, Pp1s146_88V6, Pp1s18_345V6, Pp1s256_75V6, Pp1s30_102V6, Pp1s46_269V6, Pp1s462_10…
GO:0030001	metal ion transport	P	0.0129128	0.000106538	28	204	1032	18014	over	Pp1s77_315V6, Pp1s3_318V6, Pp1s57_22V6, Pp1s6_301V6, Pp1s213_23V6, Pp1s17_280V6, Pp1s347_9V6, Pp1s300_6V6, Pp1s3_465V6, Pp1s51_217V6, Pp1s395_48V6, Pp1s57_20V6, Pp1s44_315V6, Pp1s315_43V6, Pp1s77_115V6, Pp1s274_58V6, Pp1s167_116V6, Pp1s169_140V6, Pp1s4_7V6, Pp1s8_288V6, Pp1s57_21V6, Pp1s248_28V6, Pp1s126_186V6, Pp1s37_351V6, Pp1s23_323V6, Pp1s57_24V6, Pp1s3_563V6, Pp1s24_247V6	Pp1s2051_3V6, Pp1s157_40V6, Pp1s127_10V6, Pp1s270_13V6, Pp1s69_239V6, Pp1s23_135V6, Pp1s287_13V6, Pp1s79_95V6, Pp1s14_133V6, Pp1s83_219V6, Pp1s251_25V6, Pp1s433_27V6, Pp1s123_113V6, Pp1s29_214V6, Pp1s12_220V6, Pp1s169_145V6, Pp1s74_90V6, Pp1s143_101V6, Pp1s3_156V6, Pp1s2_170V6, Pp1s41_53V6, Pp1s334_27V6, Pp1s248_84V6, Pp1s14_371V6, Pp1s33_316V6, Pp1s81_75V6, Pp1s57_10V6, Pp1s486_3V6, Pp1s441_13V6…
GO:0009737	response to abscisic acid stimulus	P	0.0129128	0.000108592	9	27	1051	18191	over	Pp1s245_25V6, Pp1s140_93V6, Pp1s442_22V6, Pp1s116_98V6, Pp1s218_59V6, Pp1s8_288V6, Pp1s46_326V6, Pp1s113_72V6, Pp1s70_228V6	Pp1s293_7V6, Pp1s244_82V6, Pp1s164_25V6, Pp1s46_272V6, Pp1s198_135V6, Pp1s49_248V6, Pp1s54_230V6, Pp1s91_16V6, Pp1s133_102V6, Pp1s21_206V6, Pp1s124_90V6, Pp1s104_215V6, Pp1s219_79V6, Pp1s5_359V6, Pp1s82_98V6, Pp1s235_138V6, Pp1s338_55V6, Pp1s228_18V6, Pp1s11_360V6, Pp1s240_91V6, Pp1s19_229V6, Pp1s13_197V6, Pp1s112_210V6, Pp1s108_25V6, Pp1s160_6V6, Pp1s143_92V6, Pp1s117_16V6
GO:0000786	nucleosome	C	0.0134369	0.000115511	13	58	1047	18160	over	Pp1s145_46V6, Pp1s117_154V6, Pp1s259_63V6, Pp1s197_4V6, Pp1s98_235V6, Pp1s72_86V6, Pp1s117_6V6, Pp1s378_30V6, Pp1s452_4V6, Pp1s1_465V6, Pp1s2_218V6, Pp1s72_85V6, Pp1s279_86V6	Pp1s35_164V6, Pp1s176_113V6, Pp1s33_295V6, Pp1s164_30V6, Pp1s72_277V6, Pp1s98_232V6, Pp1s133_103V6, Pp1s156_75V6, Pp1s275_13V6, Pp1s164_20V6, Pp1s256_64V6, Pp1s5_1V6, Pp1s47_181V6, Pp1s1_349V6, Pp1s96_114V6, Pp1s100_200V6, Pp1s47_180V6, Pp1s234_68V6, Pp1s540_5V6, Pp1s219_44V6, Pp1s114_90V6, Pp1s27_179V6, Pp1s518_9V6, Pp1s66_29V6, Pp1s282_80V6, Pp1s93_96V6, Pp1s269_48V6, Pp1s26_96V6, Pp1s201_81V6,…
GO:0006597	spermine biosynthetic process	P	0.0136172	0.000124695	4	2	1056	18216	over	Pp1s29_234V6, Pp1s206_97V6, Pp1s29_226V6, Pp1s335_22V6	Pp1s206_92V6, Pp1s187_30V6
GO:0004014	adenosylmethionine decarboxylase activity	F	0.0136172	0.000124695	4	2	1056	18216	over	Pp1s29_234V6, Pp1s206_97V6, Pp1s29_226V6, Pp1s335_22V6	Pp1s206_92V6, Pp1s187_30V6
GO:0008215	spermine metabolic process	P	0.0136172	0.000124695	4	2	1056	18216	over	Pp1s29_234V6, Pp1s206_97V6, Pp1s29_226V6, Pp1s335_22V6	Pp1s206_92V6, Pp1s187_30V6
GO:0048017	inositol lipid-mediated signaling	P	0.0139333	0.000135401	6	10	1054	18208	over	Pp1s259_63V6, Pp1s197_4V6, Pp1s117_6V6, Pp1s378_30V6, Pp1s2_218V6, Pp1s279_86V6	Pp1s164_30V6, Pp1s162_71V6, Pp1s133_103V6, Pp1s113_110V6, Pp1s269_48V6, Pp1s83_240V6, Pp1s263_81V6, Pp1s58_188V6, Pp1s100_192V6, Pp1s93_76V6
GO:0048015	phosphoinositide-mediated signaling	P	0.0139333	0.000135401	6	10	1054	18208	over	Pp1s259_63V6, Pp1s197_4V6, Pp1s117_6V6, Pp1s378_30V6, Pp1s2_218V6, Pp1s279_86V6	Pp1s164_30V6, Pp1s162_71V6, Pp1s133_103V6, Pp1s113_110V6, Pp1s269_48V6, Pp1s83_240V6, Pp1s263_81V6, Pp1s58_188V6, Pp1s100_192V6, Pp1s93_76V6
GO:0005985	sucrose metabolic process	P	0.0139333	0.000135401	6	10	1054	18208	over	Pp1s303_45V6, Pp1s93_98V6, Pp1s120_66V6, Pp1s197_67V6, Pp1s58_240V6, Pp1s223_59V6	Pp1s131_107V6, Pp1s18_326V6, Pp1s66_227V6, Pp1s162_86V6, Pp1s150_86V6, Pp1s3_370V6, Pp1s292_3V6, Pp1s54_118V6, Pp1s28_394V6, Pp1s13_335V6
GO:0002520	immune system development	P	0.0169349	0.000167735	7	16	1053	18202	over	Pp1s259_63V6, Pp1s197_4V6, Pp1s117_6V6, Pp1s147_88V6, Pp1s378_30V6, Pp1s2_218V6, Pp1s279_86V6	Pp1s164_30V6, Pp1s474_7V6, Pp1s133_103V6, Pp1s218_51V6, Pp1s26_105V6, Pp1s229_38V6, Pp1s78_227V6, Pp1s78_226V6, Pp1s269_48V6, Pp1s42_265V6, Pp1s152_6V6, Pp1s83_240V6, Pp1s332_45V6, Pp1s251_77V6, Pp1s100_192V6, Pp1s30_339V6
GO:0034357	photosynthetic membrane	C	0.0172626	0.000174206	1	205	1059	18013	under	Pp1s155_80V6	Pp1s194_12V6, PhpapaCp080, Pp1s2_598V6, PhpapaCp079, PhpapaCp077, PhpapaCp076, PhpapaCp075, PhpapaCp052, PhpapaCp051, PhpapaCp050, PhpapaCp049, PhpapaCp043, PhpapaCp042, PhpapaCp040, PhpapaCp039, PhpapaCp036, PhpapaCp034, PhpapaCp029, PhpapaCp026, PhpapaCp023, PhpapaCp022, PhpapaCp021, PhpapaCp020, PhpapaCp017, PhpapaCp012, PhpapaCp011, PhpapaCp010, Pp1s287_61V6, PhpapaCp009, PhpapaCp004, PhpapaC…
GO:0004175	endopeptidase activity	F	0.0184099	0.000189919	5	343	1055	17875	under	Pp1s114_175V6, Pp1s406_7V6, Pp1s51_14V6, Pp1s43_236V6, Pp1s178_66V6	Pp1s134_45V6, Pp1s19_223V6, Pp1s7050_1V6, Pp1s82_155V6, Pp1s146_88V6, Pp1s11_81V6, Pp1s60_178V6, Pp1s12_77V6, Pp1s12_265V6, Pp1s43_239V6, Pp1s65_2V6, Pp1s61_168V6, Pp1s619_3V6, Pp1s366_16V6, Pp1s249_38V6, Pp1s2_123V6, Pp1s252_23V6, PhpapaCp013, Pp1s72_282V6, Pp1s227_48V6, Pp1s51_127V6, Pp1s63_95V6, Pp1s236_9V6, Pp1s18_268V6, Pp1s65_271V6, Pp1s174_64V6, Pp1s213_47V6, Pp1s14_319V6, Pp1s201_11V6, Pp…
GO:0030097	hemopoiesis	P	0.0184099	0.000199547	6	11	1054	18207	over	Pp1s259_63V6, Pp1s197_4V6, Pp1s117_6V6, Pp1s378_30V6, Pp1s2_218V6, Pp1s279_86V6	Pp1s164_30V6, Pp1s133_103V6, Pp1s218_51V6, Pp1s26_105V6, Pp1s229_38V6, Pp1s78_226V6, Pp1s269_48V6, Pp1s42_265V6, Pp1s83_240V6, Pp1s332_45V6, Pp1s100_192V6
GO:0048534	hemopoietic or lymphoid organ development	P	0.0184099	0.000199547	6	11	1054	18207	over	Pp1s259_63V6, Pp1s197_4V6, Pp1s117_6V6, Pp1s378_30V6, Pp1s2_218V6, Pp1s279_86V6	Pp1s164_30V6, Pp1s133_103V6, Pp1s218_51V6, Pp1s26_105V6, Pp1s229_38V6, Pp1s78_226V6, Pp1s269_48V6, Pp1s42_265V6, Pp1s83_240V6, Pp1s332_45V6, Pp1s100_192V6
GO:0002682	regulation of immune system process	P	0.0184099	0.000199547	6	11	1054	18207	over	Pp1s259_63V6, Pp1s197_4V6, Pp1s117_6V6, Pp1s378_30V6, Pp1s2_218V6, Pp1s279_86V6	Pp1s164_30V6, Pp1s133_103V6, Pp1s229_38V6, Pp1s67_243V6, Pp1s78_33V6, Pp1s269_48V6, Pp1s12_286V6, Pp1s19_315V6, Pp1s83_240V6, Pp1s34_31V6, Pp1s100_192V6
GO:0016773	phosphotransferase activity, alcohol group as acceptor	F	0.0209812	0.000231338	35	1073	1025	17145	under	Pp1s309_91V6, Pp1s318_58V6, Pp1s174_62V6, Pp1s176_126V6, Pp1s144_30V6, Pp1s47_49V6, Pp1s230_53V6, Pp1s251_85V6, Pp1s479_13V6, Pp1s60_107V6, Pp1s115_184V6, Pp1s179_14V6, Pp1s51_212V6, Pp1s74_11V6, Pp1s112_185V6, Pp1s69_127V6, Pp1s68_9V6, Pp1s19_317V6, Pp1s328_30V6, Pp1s116_98V6, Pp1s218_59V6, Pp1s355_66V6, Pp1s3_455V6, Pp1s5_247V6, Pp1s13_276V6, Pp1s202_94V6, Pp1s118_90V6, Pp1s184_87V6, Pp1s27_218…	Pp1s1655_2V6, Pp1s125_60V6, Pp1s121_167V6, Pp1s794_2V6, Pp1s134_145V6, Pp1s105_226V6, Pp1s165_119V6, Pp1s117_186V6, Pp1s46_110V6, Pp1s360_12V6, Pp1s48_21V6, Pp1s43_5V6, Pp1s61_46V6, Pp1s83_8V6, Pp1s149_51V6, Pp1s45_156V6, Pp1s36_277V6, Pp1s18_345V6, Pp1s30_102V6, Pp1s46_269V6, Pp1s462_10V6, Pp1s143_9V6, Pp1s409_7V6, Pp1s322_37V6, Pp1s160_23V6, Pp1s12_33V6, Pp1s7_28V6, Pp1s149_106V6, Pp1s74_222V6,…
GO:0044237	cellular metabolic process	P	0.023615	0.000267034	217	4631	843	13587	under	Pp1s153_184V6, Pp1s210_54V6, Pp1s309_91V6, Pp1s212_107V6, Pp1s12_130V6, Pp1s303_45V6, Pp1s178_130V6, Pp1s318_58V6, Pp1s62_116V6, Pp1s47_171V6, Pp1s174_62V6, Pp1s29_234V6, Pp1s368_20V6, Pp1s444_4V6, Pp1s47_217V6, Pp1s28_28V6, Pp1s312_21V6, Pp1s176_126V6, Pp1s144_30V6, Pp1s169_108V6, Pp1s52_102V6, Pp1s21_161V6, Pp1s7_352V6, Pp1s13_216V6, Pp1s47_49V6, Pp1s18_283V6, Pp1s59_140V6, Pp1s20_135V6, Pp1s19…	Pp1s31_220V6, Pp1s1655_2V6, Pp1s147_89V6, Pp1s155_34V6, Pp1s69_244V6, Pp1s98_83V6, Pp1s62_171V6, Pp1s149_275V6, Pp1s125_60V6, Pp1s2_239V6, Pp1s121_167V6, Pp1s794_2V6, Pp1s71_364V6, Pp1s14_35V6, Pp1s41_212V6, Pp1s134_145V6, Pp1s105_226V6, Pp1s9_441V6, Pp1s21_387V6, Pp1s150_74V6, Pp1s463_11V6, Pp1s56_222V6, Pp1s165_119V6, Pp1s115_154V6, Pp1s58_254V6, Pp1s120_47V6, Pp1s117_186V6, Pp1s196_105V6, Pp1s…
GO:0032993	protein-DNA complex	C	0.023615	0.000269205	13	64	1047	18154	over	Pp1s145_46V6, Pp1s117_154V6, Pp1s259_63V6, Pp1s197_4V6, Pp1s98_235V6, Pp1s72_86V6, Pp1s117_6V6, Pp1s378_30V6, Pp1s452_4V6, Pp1s1_465V6, Pp1s2_218V6, Pp1s72_85V6, Pp1s279_86V6	Pp1s35_164V6, Pp1s176_113V6, Pp1s33_295V6, Pp1s164_30V6, Pp1s72_277V6, Pp1s98_232V6, Pp1s133_103V6, Pp1s156_75V6, Pp1s275_13V6, Pp1s133_35V6, Pp1s3_339V6, Pp1s164_20V6, Pp1s256_64V6, Pp1s5_1V6, Pp1s54_271V6, Pp1s47_181V6, Pp1s1_349V6, Pp1s96_114V6, Pp1s100_200V6, Pp1s47_180V6, Pp1s234_68V6, Pp1s9_156V6, Pp1s540_5V6, Pp1s434_20V6, Pp1s219_44V6, Pp1s114_90V6, Pp1s27_179V6, Pp1s518_9V6, Pp1s66_29V6,…
GO:0008233	peptidase activity	F	0.0271848	0.00031498	13	547	1047	17671	under	Pp1s88_138V6, Pp1s5_405V6, Pp1s91_182V6, Pp1s114_175V6, Pp1s406_7V6, Pp1s89_176V6, Pp1s51_14V6, Pp1s90_110V6, Pp1s43_236V6, Pp1s89_174V6, Pp1s74_198V6, Pp1s178_66V6, Pp1s56_193V6	Pp1s134_45V6, Pp1s241_28V6, Pp1s444_19V6, Pp1s19_223V6, Pp1s7050_1V6, Pp1s82_155V6, Pp1s29_192V6, Pp1s146_88V6, Pp1s2119_4V6, Pp1s11_81V6, Pp1s60_178V6, Pp1s258_81V6, Pp1s12_77V6, Pp1s12_265V6, Pp1s43_239V6, Pp1s199_127V6, Pp1s65_2V6, Pp1s61_168V6, Pp1s619_3V6, Pp1s42_177V6, Pp1s366_16V6, Pp1s26_236V6, Pp1s249_38V6, Pp1s2_123V6, Pp1s104_115V6, Pp1s252_23V6, Pp1s17_278V6, Pp1s477_11V6, PhpapaCp013…
GO:0016772	transferase activity, transferring phosphorus-containing groups	F	0.038364	0.000451678	53	1428	1007	16790	under	Pp1s353_37V6, Pp1s309_91V6, Pp1s178_130V6, Pp1s318_58V6, Pp1s174_62V6, Pp1s241_95V6, Pp1s176_126V6, Pp1s7_451V6, Pp1s144_30V6, Pp1s47_49V6, Pp1s18_283V6, Pp1s230_53V6, Pp1s212_43V6, Pp1s251_85V6, Pp1s479_13V6, Pp1s60_107V6, Pp1s175_26V6, Pp1s115_184V6, Pp1s179_14V6, Pp1s51_212V6, Pp1s74_11V6, Pp1s152_123V6, Pp1s112_185V6, Pp1s69_127V6, Pp1s243_12V6, Pp1s93_18V6, Pp1s68_9V6, Pp1s61_125V6, Pp1s19_3…	Pp1s1655_2V6, Pp1s125_60V6, Pp1s121_167V6, Pp1s794_2V6, Pp1s134_145V6, Pp1s105_226V6, Pp1s165_119V6, Pp1s117_186V6, Pp1s46_110V6, Pp1s126_141V6, Pp1s5_222V6, Pp1s14_182V6, Pp1s360_12V6, Pp1s48_21V6, Pp1s43_5V6, Pp1s61_46V6, Pp1s83_8V6, Pp1s8195_1V6, Pp1s149_51V6, Pp1s45_156V6, Pp1s36_277V6, Pp1s18_345V6, Pp1s30_102V6, Pp1s46_269V6, Pp1s462_10V6, Pp1s143_9V6, Pp1s409_7V6, Pp1s322_37V6, Pp1s160_23V…
GO:0006811	ion transport	P	0.0411521	0.000492195	37	335	1023	17883	over	Pp1s77_315V6, Pp1s3_318V6, Pp1s57_22V6, Pp1s6_301V6, Pp1s213_23V6, Pp1s95_92V6, Pp1s258_30V6, Pp1s17_280V6, Pp1s347_9V6, Pp1s184_88V6, Pp1s300_6V6, Pp1s3_465V6, Pp1s51_217V6, Pp1s395_48V6, Pp1s57_20V6, Pp1s44_315V6, Pp1s315_43V6, Pp1s77_115V6, Pp1s170_9V6, Pp1s67_7V6, Pp1s274_58V6, Pp1s167_116V6, Pp1s55_273V6, Pp1s169_140V6, Pp1s4_7V6, Pp1s8_288V6, Pp1s57_21V6, Pp1s122_153V6, Pp1s248_28V6, Pp1s12…	Pp1s22_329V6, Pp1s2051_3V6, Pp1s157_40V6, Pp1s255_26V6, Pp1s346_33V6, Pp1s246_109V6, Pp1s127_10V6, Pp1s270_13V6, Pp1s258_28V6, Pp1s45_14V6, Pp1s69_239V6, Pp1s23_135V6, Pp1s287_13V6, Pp1s79_95V6, Pp1s14_133V6, PhpapaCp053, Pp1s83_219V6, Pp1s139_48V6, PhpapaCp032, Pp1s445_19V6, Pp1s251_25V6, Pp1s433_27V6, Pp1s105_149V6, Pp1s123_113V6, Pp1s29_214V6, Pp1s49_134V6, Pp1s20_21V6, Pp1s12_220V6, Pp1s169_1…
GO:0006812	cation transport	P	0.0429585	0.000521828	30	252	1030	17966	over	Pp1s77_315V6, Pp1s3_318V6, Pp1s57_22V6, Pp1s6_301V6, Pp1s213_23V6, Pp1s95_92V6, Pp1s17_280V6, Pp1s347_9V6, Pp1s300_6V6, Pp1s3_465V6, Pp1s51_217V6, Pp1s395_48V6, Pp1s57_20V6, Pp1s44_315V6, Pp1s315_43V6, Pp1s77_115V6, Pp1s274_58V6, Pp1s167_116V6, Pp1s169_140V6, Pp1s4_7V6, Pp1s8_288V6, Pp1s57_21V6, Pp1s248_28V6, Pp1s126_186V6, Pp1s37_351V6, Pp1s23_323V6, Pp1s57_24V6, Pp1s3_563V6, Pp1s21_141V6, Pp1s2…	Pp1s2051_3V6, Pp1s157_40V6, Pp1s255_26V6, Pp1s127_10V6, Pp1s270_13V6, Pp1s69_239V6, Pp1s23_135V6, Pp1s287_13V6, Pp1s79_95V6, Pp1s14_133V6, PhpapaCp053, Pp1s83_219V6, PhpapaCp032, Pp1s251_25V6, Pp1s433_27V6, Pp1s123_113V6, Pp1s29_214V6, Pp1s12_220V6, Pp1s169_145V6, Pp1s74_90V6, Pp1s143_101V6, Pp1s3_156V6, Pp1s2_170V6, Pp1s41_53V6, Pp1s334_27V6, Pp1s248_84V6, Pp1s268_6V6, Pp1s14_371V6, Pp1s478_10V6…
GO:0042401	cellular biogenic amine biosynthetic process	P	0.0482892	0.000620033	8	28	1052	18190	over	Pp1s29_234V6, Pp1s18_283V6, Pp1s206_97V6, Pp1s29_226V6, Pp1s335_22V6, Pp1s19_29V6, Pp1s379_8V6, Pp1s14_213V6	Pp1s77_252V6, Pp1s13_142V6, Pp1s37_150V6, Pp1s68_239V6, Pp1s41_319V6, Pp1s173_123V6, Pp1s72_148V6, Pp1s154_130V6, Pp1s8410_2V6, Pp1s36_263V6, Pp1s27_256V6, Pp1s70_198V6, Pp1s206_92V6, Pp1s118_154V6, Pp1s260_41V6, Pp1s48_37V6, Pp1s539_10V6, Pp1s34_341V6, Pp1s12_116V6, Pp1s3_514V6, Pp1s122_17V6, Pp1s325_2V6, Pp1s277_77V6, Pp1s187_30V6, Pp1s67_100V6, Pp1s154_79V6, Pp1s34_443V6, Pp1s144_139V6
GO:0010098	suspensor development	P	0.0482892	0.000635901	3	1	1057	18217	over	Pp1s303_45V6, Pp1s93_98V6, Pp1s120_66V6	Pp1s28_394V6
GO:0016157	sucrose synthase activity	F	0.0482892	0.000635901	3	1	1057	18217	over	Pp1s303_45V6, Pp1s93_98V6, Pp1s120_66V6	Pp1s28_394V6
GO:0010857	calcium-dependent protein kinase activity	F	0.0482892	0.000635901	3	1	1057	18217	over	Pp1s116_98V6, Pp1s218_59V6, Pp1s113_72V6	Pp1s240_91V6
GO:0009931	calcium-dependent protein serine/threonine kinase activity	F	0.0482892	0.000635901	3	1	1057	18217	over	Pp1s116_98V6, Pp1s218_59V6, Pp1s113_72V6	Pp1s240_91V6
GO:0004674	protein serine/threonine kinase activity	F	0.0482892	0.000640728	15	576	1045	17642	under	Pp1s309_91V6, Pp1s174_62V6, Pp1s479_13V6, Pp1s60_107V6, Pp1s112_185V6, Pp1s19_317V6, Pp1s116_98V6, Pp1s218_59V6, Pp1s3_455V6, Pp1s13_276V6, Pp1s202_94V6, Pp1s118_90V6, Pp1s113_72V6, Pp1s244_27V6, Pp1s130_99V6	Pp1s1655_2V6, Pp1s121_167V6, Pp1s134_145V6, Pp1s105_226V6, Pp1s165_119V6, Pp1s46_110V6, Pp1s48_21V6, Pp1s43_5V6, Pp1s61_46V6, Pp1s83_8V6, Pp1s18_345V6, Pp1s30_102V6, Pp1s46_269V6, Pp1s462_10V6, Pp1s143_9V6, Pp1s160_23V6, Pp1s12_33V6, Pp1s7_28V6, Pp1s149_106V6, Pp1s27_27V6, Pp1s226_96V6, Pp1s61_200V6, Pp1s59_175V6, Pp1s180_101V6, Pp1s478_1V6, Pp1s114_107V6, Pp1s116_192V6, Pp1s322_41V6, Pp1s182_56V…
GO:0006334	nucleosome assembly	P	0.0483388	0.000668486	12	62	1048	18156	over	Pp1s145_46V6, Pp1s117_154V6, Pp1s259_63V6, Pp1s197_4V6, Pp1s98_235V6, Pp1s72_86V6, Pp1s117_6V6, Pp1s378_30V6, Pp1s452_4V6, Pp1s2_218V6, Pp1s72_85V6, Pp1s279_86V6	Pp1s35_164V6, Pp1s176_113V6, Pp1s33_295V6, Pp1s164_30V6, Pp1s72_277V6, Pp1s98_232V6, Pp1s1_822V6, Pp1s133_103V6, Pp1s156_75V6, Pp1s275_13V6, Pp1s164_20V6, Pp1s256_64V6, Pp1s5_1V6, Pp1s230_18V6, Pp1s47_181V6, Pp1s1_349V6, Pp1s96_114V6, Pp1s100_200V6, Pp1s47_180V6, Pp1s234_68V6, Pp1s540_5V6, Pp1s219_44V6, Pp1s3_216V6, Pp1s3_209V6, Pp1s27_179V6, Pp1s518_9V6, Pp1s66_29V6, Pp1s282_80V6, Pp1s93_96V6, P…
GO:0031497	chromatin assembly	P	0.0483388	0.000668486	12	62	1048	18156	over	Pp1s145_46V6, Pp1s117_154V6, Pp1s259_63V6, Pp1s197_4V6, Pp1s98_235V6, Pp1s72_86V6, Pp1s117_6V6, Pp1s378_30V6, Pp1s452_4V6, Pp1s2_218V6, Pp1s72_85V6, Pp1s279_86V6	Pp1s35_164V6, Pp1s176_113V6, Pp1s33_295V6, Pp1s164_30V6, Pp1s72_277V6, Pp1s98_232V6, Pp1s1_822V6, Pp1s133_103V6, Pp1s156_75V6, Pp1s275_13V6, Pp1s164_20V6, Pp1s256_64V6, Pp1s5_1V6, Pp1s230_18V6, Pp1s47_181V6, Pp1s1_349V6, Pp1s96_114V6, Pp1s100_200V6, Pp1s47_180V6, Pp1s234_68V6, Pp1s540_5V6, Pp1s219_44V6, Pp1s3_216V6, Pp1s3_209V6, Pp1s27_179V6, Pp1s518_9V6, Pp1s66_29V6, Pp1s282_80V6, Pp1s93_96V6, P…
GO:0034728	nucleosome organization	P	0.0483388	0.000668486	12	62	1048	18156	over	Pp1s145_46V6, Pp1s117_154V6, Pp1s259_63V6, Pp1s197_4V6, Pp1s98_235V6, Pp1s72_86V6, Pp1s117_6V6, Pp1s378_30V6, Pp1s452_4V6, Pp1s2_218V6, Pp1s72_85V6, Pp1s279_86V6	Pp1s35_164V6, Pp1s176_113V6, Pp1s33_295V6, Pp1s164_30V6, Pp1s72_277V6, Pp1s98_232V6, Pp1s1_822V6, Pp1s133_103V6, Pp1s156_75V6, Pp1s275_13V6, Pp1s164_20V6, Pp1s256_64V6, Pp1s5_1V6, Pp1s230_18V6, Pp1s47_181V6, Pp1s1_349V6, Pp1s96_114V6, Pp1s100_200V6, Pp1s47_180V6, Pp1s234_68V6, Pp1s540_5V6, Pp1s219_44V6, Pp1s3_216V6, Pp1s3_209V6, Pp1s27_179V6, Pp1s518_9V6, Pp1s66_29V6, Pp1s282_80V6, Pp1s93_96V6, P…
0h vs. 24h repressed
GO-ID	Term	Category	FDR	P-Value	#Test	#Ref	#notAnnotTest	#notAnnotRef	Over/Under	TestSeqs	RefSeqs
GO:0015979	photosynthesis	P	1.1366e-07	2.12409e-11	28	156	619	18475	over	Pp1s75_141V6, Pp1s66_287V6, Pp1s80_23V6, Pp1s54_167V6, Pp1s108_171V6, Pp1s161_32V6, Pp1s1_461V6, Pp1s463_11V6, Pp1s28_319V6, Pp1s135_21V6, Pp1s155_36V6, Pp1s54_165V6, Pp1s1_21V6, Pp1s472_15V6, Pp1s19_276V6, Pp1s41_267V6, Pp1s425_20V6, Pp1s77_69V6, Pp1s11_39V6, Pp1s60_65V6, Pp1s182_26V6, Pp1s247_7V6, Pp1s54_166V6, Pp1s177_13V6, Pp1s463_10V6, Pp1s8_140V6, Pp1s63_71V6, Pp1s472_14V6	Pp1s197_123V6, Pp1s239_18V6, Pp1s135_29V6, Pp1s11_397V6, Pp1s51_305V6, Pp1s27_263V6, Pp1s23_50V6, Pp1s284_6V6, Pp1s1_5V6, Pp1s13_200V6, Pp1s51_303V6, Pp1s28_10V6, Pp1s5_384V6, Pp1s241_66V6, Pp1s16_358V6, Pp1s61_321V6, Pp1s6_440V6, Pp1s24_200V6, Pp1s83_83V6, Pp1s10_393V6, Pp1s101_95V6, Pp1s32_1V6, Pp1s212_61V6, Pp1s2168_2V6, Pp1s307_12V6, Pp1s121_54V6, Pp1s38_15V6, Pp1s221_76V6, Pp1s352_62V6, Pp1s…
GO:0016211	ammonia ligase activity	F	6.12314e-07	3.43289e-10	12	21	635	18610	over	Pp1s500_4V6, Pp1s20_305V6, Pp1s43_67V6, Pp1s52_44V6, Pp1s43_79V6, Pp1s32_311V6, Pp1s345_10V6, Pp1s475_21V6, Pp1s22_3V6, Pp1s345_24V6, Pp1s43_88V6, Pp1s40_17V6	Pp1s241_33V6, Pp1s6_256V6, Pp1s36_253V6, Pp1s5_197V6, Pp1s44_5V6, Pp1s34_68V6, Pp1s100_51V6, Pp1s19_279V6, Pp1s162_143V6, Pp1s222_36V6, Pp1s357_25V6, Pp1s355_39V6, Pp1s425_11V6, Pp1s410_53V6, Pp1s152_124V6, Pp1s19_281V6, Pp1s518_2V6, Pp1s16_106V6, Pp1s494_3V6, Pp1s100_71V6, Pp1s100_70V6
GO:0016880	acid-ammonia (or amide) ligase activity	F	6.12314e-07	3.43289e-10	12	21	635	18610	over	Pp1s500_4V6, Pp1s20_305V6, Pp1s43_67V6, Pp1s52_44V6, Pp1s43_79V6, Pp1s32_311V6, Pp1s345_10V6, Pp1s475_21V6, Pp1s22_3V6, Pp1s345_24V6, Pp1s43_88V6, Pp1s40_17V6	Pp1s241_33V6, Pp1s6_256V6, Pp1s36_253V6, Pp1s5_197V6, Pp1s44_5V6, Pp1s34_68V6, Pp1s100_51V6, Pp1s19_279V6, Pp1s162_143V6, Pp1s222_36V6, Pp1s357_25V6, Pp1s355_39V6, Pp1s425_11V6, Pp1s410_53V6, Pp1s152_124V6, Pp1s19_281V6, Pp1s518_2V6, Pp1s16_106V6, Pp1s494_3V6, Pp1s100_71V6, Pp1s100_70V6
GO:0006559	L-phenylalanine catabolic process	P	5.18246e-06	3.87401e-09	8	6	639	18625	over	Pp1s500_4V6, Pp1s20_305V6, Pp1s43_67V6, Pp1s52_44V6, Pp1s43_79V6, Pp1s32_311V6, Pp1s22_3V6, Pp1s43_88V6	Pp1s36_253V6, Pp1s5_197V6, Pp1s355_45V6, Pp1s144_86V6, Pp1s518_2V6, Pp1s494_3V6
GO:0009074	aromatic amino acid family catabolic process	P	1.67386e-05	1.56407e-08	8	8	639	18623	over	Pp1s500_4V6, Pp1s20_305V6, Pp1s43_67V6, Pp1s52_44V6, Pp1s43_79V6, Pp1s32_311V6, Pp1s22_3V6, Pp1s43_88V6	Pp1s36_253V6, Pp1s5_197V6, Pp1s355_45V6, Pp1s144_86V6, Pp1s142_144V6, Pp1s518_2V6, Pp1s494_3V6, Pp1s143_159V6
GO:0016841	ammonia-lyase activity	F	2.55733e-05	2.8675e-08	8	9	639	18622	over	Pp1s500_4V6, Pp1s20_305V6, Pp1s43_67V6, Pp1s52_44V6, Pp1s43_79V6, Pp1s32_311V6, Pp1s22_3V6, Pp1s43_88V6	Pp1s36_253V6, Pp1s5_197V6, Pp1s178_144V6, Pp1s1467_1V6, Pp1s357_25V6, Pp1s370_61V6, Pp1s8619_1V6, Pp1s518_2V6, Pp1s494_3V6
GO:0019684	photosynthesis, light reaction	P	3.09108e-05	4.04365e-08	15	63	632	18568	over	Pp1s75_141V6, Pp1s161_32V6, Pp1s463_11V6, Pp1s28_319V6, Pp1s155_36V6, Pp1s1_21V6, Pp1s472_15V6, Pp1s11_39V6, Pp1s60_65V6, Pp1s247_7V6, Pp1s177_13V6, Pp1s463_10V6, Pp1s8_140V6, Pp1s63_71V6, Pp1s472_14V6	Pp1s197_123V6, Pp1s51_305V6, Pp1s27_263V6, Pp1s284_6V6, Pp1s1_5V6, Pp1s13_200V6, Pp1s51_303V6, Pp1s241_66V6, Pp1s16_358V6, Pp1s61_321V6, Pp1s24_200V6, Pp1s83_83V6, Pp1s10_393V6, Pp1s32_1V6, Pp1s2168_2V6, Pp1s186_26V6, Pp1s186_25V6, Pp1s25_66V6, Pp1s76_196V6, Pp1s306_84V6, Pp1s12_390V6, Pp1s137_86V6, Pp1s421_3V6, Pp1s254_3V6, Pp1s132_186V6, Pp1s628_7V6, Pp1s28_315V6, Pp1s429_33V6, PhpapaCp079, Php…
GO:0006558	L-phenylalanine metabolic process	P	5.61798e-05	8.39915e-08	8	11	639	18620	over	Pp1s500_4V6, Pp1s20_305V6, Pp1s43_67V6, Pp1s52_44V6, Pp1s43_79V6, Pp1s32_311V6, Pp1s22_3V6, Pp1s43_88V6	Pp1s36_253V6, Pp1s5_197V6, Pp1s355_45V6, Pp1s68_169V6, Pp1s144_86V6, Pp1s84_76V6, Pp1s17_86V6, Pp1s518_2V6, Pp1s20_358V6, Pp1s494_3V6, Pp1s28_376V6
GO:0009765	photosynthesis, light harvesting	P	0.000152115	2.55846e-07	11	35	636	18596	over	Pp1s161_32V6, Pp1s463_11V6, Pp1s28_319V6, Pp1s155_36V6, Pp1s1_21V6, Pp1s472_15V6, Pp1s247_7V6, Pp1s177_13V6, Pp1s463_10V6, Pp1s8_140V6, Pp1s472_14V6	Pp1s197_123V6, Pp1s51_305V6, Pp1s284_6V6, Pp1s1_5V6, Pp1s13_200V6, Pp1s51_303V6, Pp1s241_66V6, Pp1s32_1V6, Pp1s186_26V6, Pp1s186_25V6, Pp1s76_196V6, Pp1s12_390V6, Pp1s254_3V6, Pp1s628_7V6, Pp1s28_315V6, Pp1s429_33V6, Pp1s27_97V6, Pp1s99_95V6, Pp1s628_3V6, Pp1s19_13V6, Pp1s182_81V6, Pp1s6_313V6, Pp1s155_34V6, Pp1s6_312V6, Pp1s651_2V6, Pp1s330_39V6, Pp1s330_37V6, Pp1s256_10V6, Pp1s215_109V6, Pp1s52…
GO:0016879	ligase activity, forming carbon-nitrogen bonds	F	0.000305739	5.71368e-07	25	215	622	18416	over	Pp1s500_4V6, Pp1s20_305V6, Pp1s112_190V6, Pp1s18_14V6, Pp1s43_67V6, Pp1s210_52V6, Pp1s12_192V6, Pp1s35_97V6, Pp1s193_34V6, Pp1s52_44V6, Pp1s509_10V6, Pp1s43_79V6, Pp1s32_311V6, Pp1s345_10V6, Pp1s16_385V6, Pp1s187_58V6, Pp1s475_21V6, Pp1s33_60V6, Pp1s22_3V6, Pp1s345_24V6, Pp1s43_88V6, Pp1s193_49V6, Pp1s135_17V6, Pp1s460_7V6, Pp1s40_17V6	Pp1s160_146V6, Pp1s16_326V6, Pp1s241_33V6, Pp1s124_87V6, Pp1s70_295V6, Pp1s6_256V6, Pp1s36_253V6, Pp1s238_21V6, Pp1s9_333V6, Pp1s37_166V6, Pp1s205_47V6, Pp1s5_197V6, Pp1s268_17V6, Pp1s268_65V6, Pp1s303_66V6, Pp1s19_24V6, Pp1s45_71V6, Pp1s35_193V6, Pp1s34_302V6, Pp1s12_96V6, Pp1s210_66V6, Pp1s201_29V6, Pp1s44_5V6, Pp1s72_262V6, Pp1s12_211V6, Pp1s7387_1V6, Pp1s118_214V6, Pp1s68_87V6, Pp1s34_68V6, P…
GO:0009654	oxygen evolving complex	C	0.000342572	7.04223e-07	8	16	639	18615	over	Pp1s75_141V6, Pp1s54_167V6, Pp1s1_461V6, Pp1s11_39V6, Pp1s60_65V6, Pp1s182_26V6, Pp1s54_166V6, Pp1s63_71V6	Pp1s61_321V6, Pp1s212_61V6, Pp1s25_66V6, Pp1s311_70V6, Pp1s59_73V6, Pp1s306_84V6, Pp1s15_409V6, Pp1s421_3V6, Pp1s11_281V6, Pp1s41_281V6, Pp1s30_39V6, Pp1s80_16V6, Pp1s125_61V6, Pp1s41_264V6, Pp1s135_79V6, Pp1s88_182V6
GO:0019439	aromatic compound catabolic process	P	0.000809356	1.94431e-06	8	19	639	18612	over	Pp1s500_4V6, Pp1s20_305V6, Pp1s43_67V6, Pp1s52_44V6, Pp1s43_79V6, Pp1s32_311V6, Pp1s22_3V6, Pp1s43_88V6	Pp1s170_10V6, Pp1s36_253V6, Pp1s5_197V6, Pp1s355_45V6, Pp1s15_137V6, Pp1s15_135V6, Pp1s180_26V6, Pp1s23_135V6, Pp1s46_257V6, Pp1s144_86V6, Pp1s142_144V6, Pp1s59_42V6, Pp1s72_290V6, Pp1s160_34V6, Pp1s5633_1V6, Pp1s518_2V6, Pp1s494_3V6, Pp1s143_159V6, Pp1s77_246V6
GO:0009521	photosystem	C	0.000809356	1.96629e-06	14	77	633	18554	over	Pp1s75_141V6, Pp1s80_23V6, Pp1s54_167V6, Pp1s161_32V6, Pp1s1_461V6, Pp1s54_165V6, Pp1s19_276V6, Pp1s41_267V6, Pp1s77_69V6, Pp1s11_39V6, Pp1s60_65V6, Pp1s182_26V6, Pp1s54_166V6, Pp1s63_71V6	Pp1s27_263V6, Pp1s71_61V6, Pp1s5_384V6, Pp1s61_321V6, Pp1s185_111V6, Pp1s185_110V6, Pp1s101_95V6, Pp1s212_61V6, Pp1s2168_2V6, Pp1s307_12V6, Pp1s121_54V6, Pp1s221_76V6, Pp1s71_77V6, Pp1s25_66V6, Pp1s311_70V6, Pp1s101_2V6, Pp1s59_73V6, Pp1s306_84V6, Pp1s5_396V6, Pp1s1_788V6, Pp1s206_11V6, Pp1s15_409V6, Pp1s421_3V6, Pp1s15_408V6, Pp1s11_281V6, PhpapaCp080, PhpapaCp079, PhpapaCp077, PhpapaCp076, Phpa…
GO:0009698	phenylpropanoid metabolic process	P	0.000816156	2.13534e-06	9	27	638	18604	over	Pp1s500_4V6, Pp1s20_305V6, Pp1s43_67V6, Pp1s110_18V6, Pp1s52_44V6, Pp1s43_79V6, Pp1s32_311V6, Pp1s22_3V6, Pp1s43_88V6	Pp1s463_13V6, Pp1s36_253V6, Pp1s5_197V6, Pp1s34_31V6, Pp1s260_41V6, Pp1s304_59V6, Pp1s365_24V6, Pp1s122_17V6, Pp1s365_22V6, Pp1s292_1V6, Pp1s426_47V6, Pp1s539_10V6, Pp1s150_128V6, Pp1s1_12V6, Pp1s500_3V6, Pp1s22_4V6, Pp1s159_5V6, Pp1s518_2V6, Pp1s494_3V6, Pp1s34_443V6, Pp1s16_414V6, Pp1s303_8V6, Pp1s67_154V6, Pp1s463_8V6, Pp1s303_6V6, Pp1s77_246V6, Pp1s20_301V6
GO:0009536	plastid	C	0.00104717	2.93545e-06	186	3877	461	14754	over	Pp1s283_27V6, Pp1s180_120V6, Pp1s401_18V6, Pp1s5_83V6, Pp1s44_268V6, Pp1s289_62V6, Pp1s7_198V6, Pp1s75_141V6, Pp1s66_287V6, Pp1s12_215V6, Pp1s32_120V6, Pp1s80_23V6, Pp1s66_48V6, Pp1s118_234V6, Pp1s14_40V6, Pp1s141_8V6, Pp1s326_43V6, Pp1s450_22V6, Pp1s234_74V6, Pp1s387_49V6, Pp1s54_167V6, Pp1s419_8V6, Pp1s211_126V6, Pp1s196_122V6, Pp1s55_159V6, Pp1s3_519V6, Pp1s91_219V6, Pp1s191_84V6, Pp1s211_115V…	Pp1s88_7V6, Pp1s261_53V6, Pp1s112_186V6, Pp1s54_54V6, Pp1s348_31V6, Pp1s25_316V6, Pp1s282_30V6, Pp1s326_48V6, Pp1s111_53V6, Pp1s158_153V6, Pp1s268_67V6, Pp1s317_19V6, Pp1s73_133V6, Pp1s117_163V6, Pp1s114_157V6, Pp1s143_153V6, Pp1s74_25V6, Pp1s15_270V6, Pp1s169_50V6, Pp1s150_86V6, Pp1s84_221V6, Pp1s99_142V6, Pp1s2_337V6, Pp1s149_283V6, Pp1s118_219V6, Pp1s111_160V6, Pp1s2_194V6, Pp1s81_51V6, Pp1s18…
GO:0005737	cytoplasm	C	0.00210776	6.3024e-06	268	6105	379	12526	over	Pp1s283_27V6, Pp1s113_75V6, Pp1s107_192V6, Pp1s180_120V6, Pp1s500_4V6, Pp1s401_18V6, Pp1s5_83V6, Pp1s44_268V6, Pp1s289_62V6, Pp1s7_198V6, Pp1s75_141V6, Pp1s66_287V6, Pp1s12_215V6, Pp1s32_120V6, Pp1s80_23V6, Pp1s258_52V6, Pp1s20_305V6, Pp1s66_48V6, Pp1s118_234V6, Pp1s14_40V6, Pp1s141_8V6, Pp1s326_43V6, Pp1s450_22V6, Pp1s291_40V6, Pp1s234_74V6, Pp1s337_21V6, Pp1s43_25V6, Pp1s387_49V6, Pp1s54_167V6,…	Pp1s88_7V6, Pp1s261_53V6, Pp1s23_225V6, Pp1s88_17V6, Pp1s28_322V6, Pp1s112_186V6, Pp1s62_77V6, Pp1s54_54V6, Pp1s348_31V6, Pp1s25_316V6, Pp1s134_115V6, Pp1s282_30V6, Pp1s326_48V6, Pp1s435_12V6, Pp1s111_53V6, Pp1s158_153V6, Pp1s268_67V6, Pp1s235_138V6, Pp1s52_101V6, Pp1s214_36V6, Pp1s317_19V6, Pp1s37_43V6, Pp1s156_55V6, Pp1s73_133V6, Pp1s117_163V6, Pp1s114_157V6, Pp1s143_153V6, Pp1s74_25V6, Pp1s15_…
GO:0016840	carbon-nitrogen lyase activity	F	0.00308242	1.01755e-05	8	25	639	18606	over	Pp1s500_4V6, Pp1s20_305V6, Pp1s43_67V6, Pp1s52_44V6, Pp1s43_79V6, Pp1s32_311V6, Pp1s22_3V6, Pp1s43_88V6	Pp1s36_253V6, Pp1s5_197V6, Pp1s106_72V6, Pp1s178_144V6, Pp1s165_115V6, Pp1s3_505V6, Pp1s55_90V6, Pp1s1825_1V6, Pp1s272_13V6, Pp1s1467_1V6, Pp1s357_25V6, Pp1s370_61V6, Pp1s36_129V6, Pp1s78_3V6, Pp1s54_112V6, Pp1s149_59V6, Pp1s8619_1V6, Pp1s9537_1V6, Pp1s350_20V6, Pp1s518_2V6, Pp1s108_5V6, Pp1s494_3V6, Pp1s381_16V6, Pp1s86_201V6, Pp1s11_56V6
GO:0009072	aromatic amino acid family metabolic process	P	0.00308242	1.03688e-05	9	34	638	18597	over	Pp1s500_4V6, Pp1s20_305V6, Pp1s43_67V6, Pp1s52_44V6, Pp1s43_79V6, Pp1s32_311V6, Pp1s22_3V6, Pp1s43_88V6, Pp1s48_37V6	Pp1s36_253V6, Pp1s67_100V6, Pp1s5_197V6, Pp1s355_45V6, Pp1s68_169V6, Pp1s68_239V6, Pp1s260_41V6, Pp1s122_17V6, Pp1s144_86V6, Pp1s155_27V6, Pp1s142_144V6, Pp1s84_76V6, Pp1s17_86V6, Pp1s8_130V6, Pp1s160_1V6, Pp1s13_142V6, Pp1s539_10V6, Pp1s77_252V6, Pp1s169_158V6, Pp1s8410_2V6, Pp1s27_256V6, Pp1s3_514V6, Pp1s173_123V6, Pp1s154_79V6, Pp1s55_261V6, Pp1s70_198V6, Pp1s12_116V6, Pp1s518_2V6, Pp1s20_358V…
GO:0044444	cytoplasmic part	C	0.00388798	1.38052e-05	249	5650	398	12981	over	Pp1s283_27V6, Pp1s113_75V6, Pp1s180_120V6, Pp1s401_18V6, Pp1s5_83V6, Pp1s44_268V6, Pp1s289_62V6, Pp1s7_198V6, Pp1s75_141V6, Pp1s66_287V6, Pp1s12_215V6, Pp1s32_120V6, Pp1s80_23V6, Pp1s66_48V6, Pp1s118_234V6, Pp1s14_40V6, Pp1s141_8V6, Pp1s326_43V6, Pp1s450_22V6, Pp1s291_40V6, Pp1s234_74V6, Pp1s43_25V6, Pp1s387_49V6, Pp1s54_167V6, Pp1s419_8V6, Pp1s211_126V6, Pp1s196_122V6, Pp1s269_58V6, Pp1s55_159V6…	Pp1s88_7V6, Pp1s261_53V6, Pp1s23_225V6, Pp1s88_17V6, Pp1s28_322V6, Pp1s112_186V6, Pp1s62_77V6, Pp1s54_54V6, Pp1s348_31V6, Pp1s25_316V6, Pp1s282_30V6, Pp1s326_48V6, Pp1s435_12V6, Pp1s111_53V6, Pp1s158_153V6, Pp1s268_67V6, Pp1s52_101V6, Pp1s214_36V6, Pp1s317_19V6, Pp1s156_55V6, Pp1s73_133V6, Pp1s117_163V6, Pp1s114_157V6, Pp1s143_153V6, Pp1s74_25V6, Pp1s15_270V6, Pp1s162_117V6, Pp1s169_50V6, Pp1s101…
GO:0015696	ammonium transport	P	0.00426996	1.78681e-05	4	2	643	18629	over	Pp1s33_11V6, Pp1s33_381V6, Pp1s475_29V6, Pp1s33_385V6	Pp1s633_4V6, Pp1s33_380V6
GO:0015695	organic cation transport	P	0.00426996	1.78681e-05	4	2	643	18629	over	Pp1s33_11V6, Pp1s33_381V6, Pp1s475_29V6, Pp1s33_385V6	Pp1s633_4V6, Pp1s33_380V6
GO:0008519	ammonium transmembrane transporter activity	F	0.00426996	1.83534e-05	6	12	641	18619	over	Pp1s12_395V6, Pp1s33_11V6, Pp1s33_381V6, Pp1s475_29V6, Pp1s15_321V6, Pp1s33_385V6	Pp1s57_114V6, Pp1s633_4V6, Pp1s109_32V6, Pp1s297_9V6, Pp1s70_227V6, Pp1s240_51V6, Pp1s352_2V6, Pp1s120_140V6, Pp1s30_275V6, Pp1s36_56V6, Pp1s4_201V6, Pp1s33_380V6
GO:0015101	organic cation transmembrane transporter activity	F	0.00426996	1.83534e-05	6	12	641	18619	over	Pp1s12_395V6, Pp1s33_11V6, Pp1s33_381V6, Pp1s475_29V6, Pp1s15_321V6, Pp1s33_385V6	Pp1s57_114V6, Pp1s633_4V6, Pp1s109_32V6, Pp1s297_9V6, Pp1s70_227V6, Pp1s240_51V6, Pp1s352_2V6, Pp1s120_140V6, Pp1s30_275V6, Pp1s36_56V6, Pp1s4_201V6, Pp1s33_380V6
GO:0043231	intracellular membrane-bounded organelle	C	0.00632097	2.94633e-05	295	6959	352	11672	over	Pp1s283_27V6, Pp1s113_75V6, Pp1s180_120V6, Pp1s456_7V6, Pp1s401_18V6, Pp1s5_83V6, Pp1s44_268V6, Pp1s150_28V6, Pp1s289_62V6, Pp1s7_198V6, Pp1s75_141V6, Pp1s66_287V6, Pp1s469_4V6, Pp1s57_97V6, Pp1s12_215V6, Pp1s39_12V6, Pp1s148_40V6, Pp1s32_120V6, Pp1s80_23V6, Pp1s60_313V6, Pp1s66_48V6, Pp1s118_234V6, Pp1s14_40V6, Pp1s141_8V6, Pp1s326_43V6, Pp1s450_22V6, Pp1s291_40V6, Pp1s234_74V6, Pp1s43_25V6, Pp1…	Pp1s327_54V6, Pp1s88_7V6, Pp1s261_53V6, Pp1s28_322V6, Pp1s78_79V6, Pp1s112_186V6, Pp1s54_54V6, Pp1s348_31V6, Pp1s25_316V6, Pp1s282_30V6, Pp1s24_48V6, Pp1s326_48V6, Pp1s58_199V6, Pp1s111_53V6, Pp1s158_153V6, Pp1s268_67V6, Pp1s25_173V6, Pp1s52_101V6, Pp1s317_19V6, Pp1s37_43V6, Pp1s156_55V6, Pp1s73_133V6, Pp1s117_163V6, Pp1s519_2V6, Pp1s114_157V6, Pp1s143_153V6, Pp1s74_25V6, Pp1s198_149V6, Pp1s66_43…
GO:0043227	membrane-bounded organelle	C	0.00632097	2.95317e-05	295	6962	352	11669	over	Pp1s283_27V6, Pp1s113_75V6, Pp1s180_120V6, Pp1s456_7V6, Pp1s401_18V6, Pp1s5_83V6, Pp1s44_268V6, Pp1s150_28V6, Pp1s289_62V6, Pp1s7_198V6, Pp1s75_141V6, Pp1s66_287V6, Pp1s469_4V6, Pp1s57_97V6, Pp1s12_215V6, Pp1s39_12V6, Pp1s148_40V6, Pp1s32_120V6, Pp1s80_23V6, Pp1s60_313V6, Pp1s66_48V6, Pp1s118_234V6, Pp1s14_40V6, Pp1s141_8V6, Pp1s326_43V6, Pp1s450_22V6, Pp1s291_40V6, Pp1s234_74V6, Pp1s43_25V6, Pp1…	Pp1s327_54V6, Pp1s88_7V6, Pp1s261_53V6, Pp1s28_322V6, Pp1s78_79V6, Pp1s112_186V6, Pp1s54_54V6, Pp1s348_31V6, Pp1s25_316V6, Pp1s282_30V6, Pp1s24_48V6, Pp1s326_48V6, Pp1s58_199V6, Pp1s111_53V6, Pp1s158_153V6, Pp1s268_67V6, Pp1s25_173V6, Pp1s52_101V6, Pp1s317_19V6, Pp1s37_43V6, Pp1s156_55V6, Pp1s73_133V6, Pp1s117_163V6, Pp1s519_2V6, Pp1s114_157V6, Pp1s143_153V6, Pp1s74_25V6, Pp1s198_149V6, Pp1s66_43…
GO:0009579	thylakoid	C	0.0113091	5.49497e-05	27	320	620	18311	over	Pp1s7_198V6, Pp1s75_141V6, Pp1s80_23V6, Pp1s141_8V6, Pp1s54_167V6, Pp1s156_30V6, Pp1s56_223V6, Pp1s161_32V6, Pp1s1_461V6, Pp1s155_36V6, Pp1s54_165V6, Pp1s472_15V6, Pp1s19_276V6, Pp1s41_267V6, Pp1s134_168V6, Pp1s90_50V6, Pp1s77_69V6, Pp1s11_39V6, Pp1s60_65V6, Pp1s365_36V6, Pp1s182_26V6, Pp1s54_166V6, Pp1s390_3V6, Pp1s8_140V6, Pp1s63_71V6, Pp1s472_14V6, Pp1s404_23V6	Pp1s59_328V6, Pp1s249_53V6, Pp1s161_69V6, Pp1s223_16V6, Pp1s33_127V6, Pp1s210_69V6, Pp1s61_208V6, Pp1s41_58V6, Pp1s27_263V6, Pp1s9_141V6, Pp1s35_78V6, Pp1s297_17V6, Pp1s254_25V6, Pp1s120_139V6, Pp1s80_92V6, Pp1s198_147V6, Pp1s145_122V6, Pp1s103_67V6, Pp1s3_520V6, Pp1s137_78V6, Pp1s4_13V6, Pp1s31_225V6, Pp1s56_176V6, Pp1s71_61V6, Pp1s174_107V6, Pp1s36_33V6, Pp1s28_10V6, Pp1s15_328V6, Pp1s456_23V6,…
GO:0031978	plastid thylakoid lumen	C	0.0125689	6.57687e-05	6	16	641	18615	over	Pp1s75_141V6, Pp1s80_23V6, Pp1s19_276V6, Pp1s90_50V6, Pp1s11_39V6, Pp1s63_71V6	Pp1s61_208V6, Pp1s297_17V6, Pp1s199_127V6, Pp1s211_59V6, Pp1s61_321V6, Pp1s28_161V6, Pp1s5_248V6, Pp1s121_54V6, Pp1s149_77V6, Pp1s11_281V6, Pp1s22_279V6, Pp1s26_209V6, Pp1s84_127V6, Pp1s85_113V6, Pp1s15_317V6, Pp1s345_25V6
GO:0009543	chloroplast thylakoid lumen	C	0.0125689	6.57687e-05	6	16	641	18615	over	Pp1s75_141V6, Pp1s80_23V6, Pp1s19_276V6, Pp1s90_50V6, Pp1s11_39V6, Pp1s63_71V6	Pp1s61_208V6, Pp1s297_17V6, Pp1s199_127V6, Pp1s211_59V6, Pp1s61_321V6, Pp1s28_161V6, Pp1s5_248V6, Pp1s121_54V6, Pp1s149_77V6, Pp1s11_281V6, Pp1s22_279V6, Pp1s26_209V6, Pp1s84_127V6, Pp1s85_113V6, Pp1s15_317V6, Pp1s345_25V6
GO:0016874	ligase activity	F	0.0168948	9.15622e-05	29	366	618	18265	over	Pp1s500_4V6, Pp1s66_287V6, Pp1s20_305V6, Pp1s112_190V6, Pp1s18_14V6, Pp1s43_67V6, Pp1s210_52V6, Pp1s12_192V6, Pp1s71_170V6, Pp1s35_97V6, Pp1s193_34V6, Pp1s12_244V6, Pp1s52_44V6, Pp1s509_10V6, Pp1s43_79V6, Pp1s32_311V6, Pp1s345_10V6, Pp1s16_385V6, Pp1s187_58V6, Pp1s475_21V6, Pp1s33_60V6, Pp1s22_3V6, Pp1s345_24V6, Pp1s43_88V6, Pp1s193_49V6, Pp1s38_401V6, Pp1s135_17V6, Pp1s460_7V6, Pp1s40_17V6	Pp1s348_31V6, Pp1s160_146V6, Pp1s52_101V6, Pp1s15_270V6, Pp1s169_50V6, Pp1s16_326V6, Pp1s241_33V6, Pp1s124_87V6, Pp1s70_295V6, Pp1s6_256V6, Pp1s36_253V6, Pp1s238_21V6, Pp1s9_333V6, Pp1s37_166V6, Pp1s205_47V6, Pp1s7_313V6, Pp1s5_197V6, Pp1s268_17V6, Pp1s33_126V6, Pp1s268_65V6, Pp1s303_66V6, Pp1s19_24V6, Pp1s45_71V6, Pp1s35_193V6, Pp1s35_384V6, Pp1s96_133V6, Pp1s5_195V6, Pp1s34_302V6, Pp1s12_96V6, …
GO:0044424	intracellular part	C	0.0197033	0.000110465	338	8289	309	10342	over	Pp1s283_27V6, Pp1s113_75V6, Pp1s107_192V6, Pp1s180_120V6, Pp1s456_7V6, Pp1s500_4V6, Pp1s401_18V6, Pp1s5_83V6, Pp1s44_268V6, Pp1s150_28V6, Pp1s289_62V6, Pp1s7_198V6, Pp1s75_141V6, Pp1s66_287V6, Pp1s469_4V6, Pp1s57_97V6, Pp1s12_215V6, Pp1s252_101V6, Pp1s39_12V6, Pp1s148_40V6, Pp1s32_120V6, Pp1s80_23V6, Pp1s60_313V6, Pp1s258_52V6, Pp1s20_305V6, Pp1s66_48V6, Pp1s118_234V6, Pp1s14_40V6, Pp1s141_8V6, P…	Pp1s327_54V6, Pp1s88_7V6, Pp1s261_53V6, Pp1s23_225V6, Pp1s88_17V6, Pp1s28_322V6, Pp1s78_79V6, Pp1s112_186V6, Pp1s62_77V6, Pp1s54_54V6, Pp1s348_31V6, Pp1s25_316V6, Pp1s134_115V6, Pp1s282_30V6, Pp1s24_48V6, Pp1s326_48V6, Pp1s3_179V6, Pp1s435_12V6, Pp1s58_199V6, Pp1s111_53V6, Pp1s158_153V6, Pp1s160_146V6, Pp1s268_67V6, Pp1s25_173V6, Pp1s235_138V6, Pp1s52_101V6, Pp1s214_36V6, Pp1s317_19V6, Pp1s37_43V…
GO:0006779	porphyrin biosynthetic process	P	0.0224728	0.000130192	8	38	639	18593	over	Pp1s66_287V6, Pp1s108_171V6, Pp1s219_94V6, Pp1s425_20V6, Pp1s450_21V6, Pp1s59_71V6, Pp1s286_12V6, Pp1s5_369V6	Pp1s348_31V6, Pp1s239_18V6, Pp1s137_78V6, Pp1s28_304V6, Pp1s364_8V6, Pp1s34_60V6, Pp1s58_172V6, Pp1s54_66V6, Pp1s371_25V6, Pp1s30_262V6, Pp1s51_315V6, Pp1s256_38V6, Pp1s5_30V6, Pp1s97_248V6, Pp1s16_299V6, Pp1s381_51V6, Pp1s15_406V6, PhpapaCp085, PhpapaCp084, PhpapaCp048, Pp1s30_291V6, Pp1s39_367V6, Pp1s3_96V6, Pp1s38_333V6, Pp1s12_371V6, Pp1s15_292V6, Pp1s89_220V6, Pp1s8753_1V6, Pp1s83_72V6, Pp1s…
GO:0030095	chloroplast photosystem II	C	0.0245415	0.000146763	3	1	644	18630	over	Pp1s75_141V6, Pp1s11_39V6, Pp1s63_71V6	Pp1s61_321V6
GO:0009063	cellular amino acid catabolic process	P	0.0271726	0.000177496	8	40	639	18591	over	Pp1s500_4V6, Pp1s20_305V6, Pp1s43_67V6, Pp1s52_44V6, Pp1s43_79V6, Pp1s32_311V6, Pp1s22_3V6, Pp1s43_88V6	Pp1s36_253V6, Pp1s5_197V6, Pp1s15_499V6, Pp1s355_46V6, Pp1s41_177V6, Pp1s355_45V6, Pp1s41_319V6, Pp1s276_86V6, Pp1s102_20V6, Pp1s272_32V6, Pp1s6_180V6, Pp1s144_86V6, Pp1s14_213V6, Pp1s142_144V6, Pp1s209_35V6, Pp1s279_72V6, Pp1s91_92V6, Pp1s316_69V6, Pp1s26_228V6, Pp1s13_438V6, Pp1s74_108V6, Pp1s128_51V6, Pp1s7_268V6, Pp1s84_246V6, Pp1s242_13V6, Pp1s114_129V6, Pp1s518_2V6, Pp1s64_163V6, Pp1s53_153…
GO:0006091	generation of precursor metabolites and energy	P	0.0271726	0.000184981	24	290	623	18341	over	Pp1s75_141V6, Pp1s234_74V6, Pp1s56_223V6, Pp1s161_32V6, Pp1s463_11V6, Pp1s28_319V6, Pp1s135_21V6, Pp1s155_36V6, Pp1s1_21V6, Pp1s472_15V6, Pp1s233_102V6, Pp1s273_45V6, Pp1s11_39V6, Pp1s84_283V6, Pp1s60_65V6, Pp1s80_58V6, Pp1s247_7V6, Pp1s177_13V6, Pp1s83_55V6, Pp1s463_10V6, Pp1s83_44V6, Pp1s8_140V6, Pp1s63_71V6, Pp1s472_14V6	Pp1s2_337V6, Pp1s211_27V6, Pp1s197_123V6, Pp1s90_133V6, Pp1s284_7V6, Pp1s223_16V6, Pp1s135_29V6, Pp1s11_397V6, Pp1s381_46V6, Pp1s318_24V6, Pp1s51_305V6, Pp1s27_263V6, Pp1s391_32V6, Pp1s37_237V6, Pp1s284_6V6, Pp1s35_78V6, Pp1s254_25V6, Pp1s1_5V6, Pp1s13_200V6, Pp1s51_303V6, Pp1s79_140V6, Pp1s314_55V6, Pp1s22_283V6, Pp1s318_21V6, Pp1s225_6V6, Pp1s957_2V6, Pp1s89_161V6, Pp1s9_319V6, Pp1s225_4V6, Pp1…
GO:0009538	photosystem I reaction center	C	0.0271726	0.000185435	5	12	642	18619	over	Pp1s80_23V6, Pp1s54_165V6, Pp1s19_276V6, Pp1s41_267V6, Pp1s77_69V6	Pp1s121_54V6, Pp1s101_2V6, Pp1s1_788V6, Pp1s206_11V6, Pp1s15_408V6, PhpapaCp049, Pp1s89_62V6, Pp1s334_17V6, Pp1s319_36V6, Pp1s4_321V6, Pp1s345_25V6, Pp1s107_188V6
GO:0043229	intracellular organelle	C	0.0271726	0.000187887	298	7213	349	11418	over	Pp1s283_27V6, Pp1s113_75V6, Pp1s180_120V6, Pp1s456_7V6, Pp1s401_18V6, Pp1s5_83V6, Pp1s44_268V6, Pp1s150_28V6, Pp1s289_62V6, Pp1s7_198V6, Pp1s75_141V6, Pp1s66_287V6, Pp1s469_4V6, Pp1s57_97V6, Pp1s12_215V6, Pp1s252_101V6, Pp1s39_12V6, Pp1s148_40V6, Pp1s32_120V6, Pp1s80_23V6, Pp1s60_313V6, Pp1s66_48V6, Pp1s118_234V6, Pp1s14_40V6, Pp1s141_8V6, Pp1s326_43V6, Pp1s450_22V6, Pp1s291_40V6, Pp1s234_74V6, P…	Pp1s327_54V6, Pp1s88_7V6, Pp1s261_53V6, Pp1s28_322V6, Pp1s78_79V6, Pp1s112_186V6, Pp1s54_54V6, Pp1s348_31V6, Pp1s25_316V6, Pp1s282_30V6, Pp1s24_48V6, Pp1s326_48V6, Pp1s3_179V6, Pp1s58_199V6, Pp1s111_53V6, Pp1s158_153V6, Pp1s268_67V6, Pp1s25_173V6, Pp1s52_101V6, Pp1s317_19V6, Pp1s37_43V6, Pp1s156_55V6, Pp1s73_133V6, Pp1s117_163V6, Pp1s94_93V6, Pp1s519_2V6, Pp1s114_157V6, Pp1s143_153V6, Pp1s74_25V6…
GO:0043226	organelle	C	0.0271726	0.000187887	298	7213	349	11418	over	Pp1s283_27V6, Pp1s113_75V6, Pp1s180_120V6, Pp1s456_7V6, Pp1s401_18V6, Pp1s5_83V6, Pp1s44_268V6, Pp1s150_28V6, Pp1s289_62V6, Pp1s7_198V6, Pp1s75_141V6, Pp1s66_287V6, Pp1s469_4V6, Pp1s57_97V6, Pp1s12_215V6, Pp1s252_101V6, Pp1s39_12V6, Pp1s148_40V6, Pp1s32_120V6, Pp1s80_23V6, Pp1s60_313V6, Pp1s66_48V6, Pp1s118_234V6, Pp1s14_40V6, Pp1s141_8V6, Pp1s326_43V6, Pp1s450_22V6, Pp1s291_40V6, Pp1s234_74V6, P…	Pp1s327_54V6, Pp1s88_7V6, Pp1s261_53V6, Pp1s28_322V6, Pp1s78_79V6, Pp1s112_186V6, Pp1s54_54V6, Pp1s348_31V6, Pp1s25_316V6, Pp1s282_30V6, Pp1s24_48V6, Pp1s326_48V6, Pp1s3_179V6, Pp1s58_199V6, Pp1s111_53V6, Pp1s158_153V6, Pp1s268_67V6, Pp1s25_173V6, Pp1s52_101V6, Pp1s317_19V6, Pp1s37_43V6, Pp1s156_55V6, Pp1s73_133V6, Pp1s117_163V6, Pp1s94_93V6, Pp1s519_2V6, Pp1s114_157V6, Pp1s143_153V6, Pp1s74_25V6…
GO:0034357	photosynthetic membrane	C	0.0295387	0.000211256	18	188	629	18443	over	Pp1s75_141V6, Pp1s80_23V6, Pp1s141_8V6, Pp1s54_167V6, Pp1s161_32V6, Pp1s1_461V6, Pp1s54_165V6, Pp1s19_276V6, Pp1s41_267V6, Pp1s90_50V6, Pp1s77_69V6, Pp1s11_39V6, Pp1s60_65V6, Pp1s182_26V6, Pp1s54_166V6, Pp1s390_3V6, Pp1s8_140V6, Pp1s63_71V6	Pp1s59_328V6, Pp1s249_53V6, Pp1s161_69V6, Pp1s210_69V6, Pp1s61_208V6, Pp1s27_263V6, Pp1s9_141V6, Pp1s35_78V6, Pp1s297_17V6, Pp1s120_139V6, Pp1s80_92V6, Pp1s198_147V6, Pp1s145_122V6, Pp1s137_78V6, Pp1s4_13V6, Pp1s31_225V6, Pp1s71_61V6, Pp1s174_107V6, Pp1s36_33V6, Pp1s28_10V6, Pp1s83_150V6, Pp1s59_11V6, Pp1s5_384V6, Pp1s45_164V6, Pp1s16_358V6, Pp1s211_59V6, Pp1s30_234V6, Pp1s61_321V6, Pp1s112_169V6…
GO:0016829	lyase activity	F	0.0295387	0.000215289	26	323	621	18308	over	Pp1s500_4V6, Pp1s7_198V6, Pp1s20_305V6, Pp1s66_48V6, Pp1s30_56V6, Pp1s312_46V6, Pp1s219_94V6, Pp1s63_52V6, Pp1s43_67V6, Pp1s25_218V6, Pp1s71_187V6, Pp1s130_5V6, Pp1s52_44V6, Pp1s43_79V6, Pp1s32_311V6, Pp1s251_75V6, Pp1s341_58V6, Pp1s66_47V6, Pp1s450_21V6, Pp1s22_3V6, Pp1s73_93V6, Pp1s43_88V6, Pp1s83_55V6, Pp1s48_37V6, Pp1s5_369V6, Pp1s240_28V6	Pp1s7_123V6, Pp1s114_157V6, Pp1s221_62V6, Pp1s36_253V6, Pp1s37_309V6, Pp1s105_118V6, Pp1s29_234V6, Pp1s43_21V6, Pp1s37_237V6, Pp1s5_197V6, Pp1s28_168V6, Pp1s54_52V6, Pp1s59_326V6, Pp1s165_33V6, Pp1s123_144V6, Pp1s210_67V6, Pp1s136_203V6, Pp1s31_225V6, Pp1s35_384V6, Pp1s185_117V6, Pp1s25_361V6, Pp1s56_176V6, Pp1s41_319V6, Pp1s17_59V6, Pp1s289_40V6, Pp1s102_20V6, Pp1s185_116V6, Pp1s102_59V6, Pp1s68…
GO:0019748	secondary metabolic process	P	0.0309575	0.000231414	11	80	636	18551	over	Pp1s500_4V6, Pp1s20_305V6, Pp1s43_67V6, Pp1s110_18V6, Pp1s224_83V6, Pp1s52_44V6, Pp1s43_79V6, Pp1s32_311V6, Pp1s22_3V6, Pp1s43_88V6, Pp1s11_269V6	Pp1s166_41V6, Pp1s463_13V6, Pp1s170_10V6, Pp1s36_253V6, Pp1s5_197V6, Pp1s34_31V6, Pp1s71_230V6, Pp1s211_145V6, Pp1s15_137V6, Pp1s260_41V6, Pp1s304_59V6, Pp1s15_135V6, Pp1s62_157V6, Pp1s42_48V6, Pp1s219_79V6, Pp1s180_26V6, Pp1s365_24V6, Pp1s23_135V6, Pp1s196_120V6, Pp1s134_62V6, Pp1s122_17V6, Pp1s46_257V6, Pp1s365_22V6, Pp1s91_16V6, Pp1s369_27V6, Pp1s210_98V6, Pp1s292_1V6, Pp1s21_161V6, Pp1s55_202…
GO:0009310	amine catabolic process	P	0.0310731	0.000238086	8	42	639	18589	over	Pp1s500_4V6, Pp1s20_305V6, Pp1s43_67V6, Pp1s52_44V6, Pp1s43_79V6, Pp1s32_311V6, Pp1s22_3V6, Pp1s43_88V6	Pp1s36_253V6, Pp1s5_197V6, Pp1s15_499V6, Pp1s355_46V6, Pp1s41_177V6, Pp1s355_45V6, Pp1s41_319V6, Pp1s276_86V6, Pp1s102_20V6, Pp1s272_32V6, Pp1s6_180V6, Pp1s144_86V6, Pp1s24_237V6, Pp1s14_213V6, Pp1s142_144V6, Pp1s209_35V6, Pp1s279_72V6, Pp1s206_65V6, Pp1s91_92V6, Pp1s316_69V6, Pp1s26_228V6, Pp1s13_438V6, Pp1s74_108V6, Pp1s128_51V6, Pp1s7_268V6, Pp1s84_246V6, Pp1s242_13V6, Pp1s114_129V6, Pp1s518_2…
GO:0033014	tetrapyrrole biosynthetic process	P	0.0340178	0.000274188	8	43	639	18588	over	Pp1s66_287V6, Pp1s108_171V6, Pp1s219_94V6, Pp1s425_20V6, Pp1s450_21V6, Pp1s59_71V6, Pp1s286_12V6, Pp1s5_369V6	Pp1s348_31V6, Pp1s239_18V6, Pp1s137_78V6, Pp1s307_65V6, Pp1s28_304V6, Pp1s5_380V6, Pp1s364_8V6, Pp1s34_60V6, Pp1s58_172V6, Pp1s54_66V6, Pp1s371_25V6, Pp1s30_262V6, Pp1s51_315V6, Pp1s256_38V6, Pp1s5_30V6, Pp1s97_248V6, Pp1s16_299V6, Pp1s381_51V6, Pp1s15_406V6, PhpapaCp085, PhpapaCp084, PhpapaCp048, Pp1s30_291V6, Pp1s386_10V6, Pp1s291_39V6, Pp1s39_367V6, Pp1s3_96V6, Pp1s116_53V6, Pp1s38_333V6, Pp1s…
GO:0031977	thylakoid lumen	C	0.0340178	0.00027972	6	22	641	18609	over	Pp1s75_141V6, Pp1s80_23V6, Pp1s19_276V6, Pp1s90_50V6, Pp1s11_39V6, Pp1s63_71V6	Pp1s61_208V6, Pp1s297_17V6, Pp1s106_24V6, Pp1s199_127V6, Pp1s211_59V6, Pp1s61_321V6, Pp1s28_161V6, Pp1s5_248V6, Pp1s190_104V6, Pp1s121_54V6, Pp1s273_2V6, Pp1s149_77V6, Pp1s11_281V6, Pp1s22_279V6, Pp1s26_209V6, Pp1s84_127V6, Pp1s85_113V6, Pp1s15_317V6, Pp1s396_19V6, Pp1s72_285V6, Pp1s345_25V6, Pp1s54_291V6
GO:0019898	extrinsic to membrane	C	0.0340178	0.00027972	6	22	641	18609	over	Pp1s75_141V6, Pp1s1_461V6, Pp1s11_39V6, Pp1s60_65V6, Pp1s182_26V6, Pp1s63_71V6	Pp1s61_321V6, Pp1s28_162V6, Pp1s212_61V6, Pp1s22_260V6, Pp1s25_66V6, Pp1s21_383V6, Pp1s59_73V6, Pp1s306_84V6, Pp1s421_3V6, Pp1s11_281V6, Pp1s191_64V6, Pp1s8_56V6, Pp1s27_42V6, Pp1s41_281V6, Pp1s22_259V6, Pp1s84_170V6, Pp1s73_224V6, Pp1s30_39V6, Pp1s125_61V6, Pp1s7_401V6, Pp1s135_79V6, Pp1s88_182V6
GO:0005622	intracellular	C	0.0357177	0.000300373	344	8551	303	10080	over	Pp1s283_27V6, Pp1s113_75V6, Pp1s107_192V6, Pp1s180_120V6, Pp1s456_7V6, Pp1s500_4V6, Pp1s401_18V6, Pp1s5_83V6, Pp1s44_268V6, Pp1s150_28V6, Pp1s289_62V6, Pp1s7_198V6, Pp1s75_141V6, Pp1s66_287V6, Pp1s469_4V6, Pp1s57_97V6, Pp1s12_215V6, Pp1s252_101V6, Pp1s39_12V6, Pp1s148_40V6, Pp1s32_120V6, Pp1s80_23V6, Pp1s60_313V6, Pp1s258_52V6, Pp1s20_305V6, Pp1s66_48V6, Pp1s118_234V6, Pp1s14_40V6, Pp1s141_8V6, P…	Pp1s327_54V6, Pp1s88_7V6, Pp1s261_53V6, Pp1s23_225V6, Pp1s88_17V6, Pp1s28_322V6, Pp1s78_79V6, Pp1s112_186V6, Pp1s62_77V6, Pp1s54_54V6, Pp1s348_31V6, Pp1s25_316V6, Pp1s134_115V6, Pp1s282_30V6, Pp1s24_48V6, Pp1s326_48V6, Pp1s3_179V6, Pp1s435_12V6, Pp1s58_199V6, Pp1s111_53V6, Pp1s158_153V6, Pp1s160_146V6, Pp1s268_67V6, Pp1s25_173V6, Pp1s235_138V6, Pp1s52_101V6, Pp1s214_36V6, Pp1s317_19V6, Pp1s37_43V…
GO:0006725	cellular aromatic compound metabolic process	P	0.0371205	0.000319107	16	161	631	18470	over	Pp1s500_4V6, Pp1s20_305V6, Pp1s43_67V6, Pp1s12_192V6, Pp1s110_18V6, Pp1s52_44V6, Pp1s43_79V6, Pp1s32_311V6, Pp1s68_46V6, Pp1s149_125V6, Pp1s22_3V6, Pp1s43_88V6, Pp1s94_94V6, Pp1s48_37V6, Pp1s181_13V6, Pp1s29_338V6	Pp1s117_163V6, Pp1s463_13V6, Pp1s170_10V6, Pp1s36_253V6, Pp1s67_100V6, Pp1s52_50V6, Pp1s5_197V6, Pp1s209_59V6, Pp1s288_36V6, Pp1s355_45V6, Pp1s34_31V6, Pp1s25_361V6, Pp1s402_42V6, Pp1s15_137V6, Pp1s68_169V6, Pp1s118_214V6, Pp1s68_239V6, Pp1s260_41V6, Pp1s304_59V6, Pp1s15_135V6, Pp1s232_86V6, Pp1s280_8V6, Pp1s42_48V6, Pp1s219_79V6, Pp1s38_256V6, Pp1s294_50V6, Pp1s180_26V6, Pp1s365_24V6, Pp1s175_12…
GO:0016568	chromatin modification	P	0.0382017	0.000335541	10	70	637	18561	over	Pp1s456_7V6, Pp1s325_74V6, Pp1s523_20V6, Pp1s174_63V6, Pp1s55_32V6, Pp1s165_60V6, Pp1s206_32V6, Pp1s486_3V6, Pp1s70_211V6, Pp1s183_85V6	Pp1s215_90V6, Pp1s46_276V6, Pp1s238_21V6, Pp1s19_179V6, Pp1s374_20V6, Pp1s81_182V6, Pp1s76_183V6, Pp1s44_16V6, Pp1s351_29V6, Pp1s8_103V6, Pp1s28_356V6, Pp1s3_173V6, Pp1s523_9V6, Pp1s535_6V6, Pp1s17_392V6, Pp1s10_107V6, Pp1s32_3V6, Pp1s12_316V6, Pp1s469_7V6, Pp1s181_117V6, Pp1s196_66V6, Pp1s376_7V6, Pp1s85_154V6, Pp1s123_125V6, Pp1s169_140V6, Pp1s13_7V6, Pp1s230_18V6, Pp1s38_167V6, Pp1s101_4V6, Pp…
GO:0008266	poly(U) RNA binding	F	0.0390655	0.000357729	3	2	644	18629	over	Pp1s75_141V6, Pp1s11_39V6, Pp1s63_71V6	Pp1s61_321V6, Pp1s11_281V6
GO:0008187	poly-pyrimidine tract binding	F	0.0390655	0.000357729	3	2	644	18629	over	Pp1s75_141V6, Pp1s11_39V6, Pp1s63_71V6	Pp1s61_321V6, Pp1s11_281V6
GO:0015075	ion transmembrane transporter activity	F	0.0433947	0.000405482	26	346	621	18285	over	Pp1s100_231V6, Pp1s450_22V6, Pp1s12_395V6, Pp1s33_11V6, Pp1s54_7V6, Pp1s16_172V6, Pp1s235_147V6, Pp1s87_69V6, Pp1s22_329V6, Pp1s336_69V6, Pp1s144_110V6, Pp1s33_381V6, Pp1s132_47V6, Pp1s8_207V6, Pp1s52_156V6, Pp1s130_87V6, Pp1s475_29V6, Pp1s15_321V6, Pp1s20_21V6, Pp1s17_201V6, Pp1s17_293V6, Pp1s79_115V6, Pp1s33_385V6, Pp1s37_40V6, Pp1s118_143V6, Pp1s404_23V6	Pp1s297_67V6, Pp1s101_18V6, Pp1s2_217V6, Pp1s100_222V6, Pp1s239_18V6, Pp1s170_10V6, Pp1s15_101V6, Pp1s232_52V6, Pp1s83_53V6, Pp1s233_97V6, Pp1s109_198V6, Pp1s283_74V6, Pp1s22_44V6, Pp1s478_10V6, Pp1s3178_3V6, Pp1s12_8V6, Pp1s102_71V6, Pp1s35_78V6, Pp1s372_57V6, Pp1s22_165V6, Pp1s133_24V6, Pp1s334_27V6, Pp1s33_316V6, Pp1s57_114V6, Pp1s321_33V6, Pp1s143_101V6, Pp1s250_10V6, Pp1s633_4V6, Pp1s15_137V…
GO:0044464	cell part	C	0.0439307	0.000426526	366	9222	281	9409	over	Pp1s283_27V6, Pp1s60_109V6, Pp1s113_75V6, Pp1s107_192V6, Pp1s180_120V6, Pp1s456_7V6, Pp1s500_4V6, Pp1s210_15V6, Pp1s401_18V6, Pp1s5_83V6, Pp1s44_268V6, Pp1s150_28V6, Pp1s289_62V6, Pp1s7_198V6, Pp1s75_141V6, Pp1s66_287V6, Pp1s469_4V6, Pp1s57_97V6, Pp1s12_215V6, Pp1s252_101V6, Pp1s39_12V6, Pp1s148_40V6, Pp1s32_120V6, Pp1s80_23V6, Pp1s60_313V6, Pp1s258_52V6, Pp1s20_305V6, Pp1s66_48V6, Pp1s118_234V6,…	Pp1s327_54V6, Pp1s88_7V6, Pp1s261_53V6, Pp1s23_225V6, Pp1s88_17V6, Pp1s28_322V6, Pp1s78_79V6, Pp1s112_186V6, Pp1s62_77V6, Pp1s54_54V6, Pp1s348_31V6, Pp1s25_316V6, Pp1s134_115V6, Pp1s282_30V6, Pp1s24_48V6, Pp1s326_48V6, Pp1s2_697V6, Pp1s3_179V6, Pp1s435_12V6, Pp1s58_199V6, Pp1s16_66V6, Pp1s111_53V6, Pp1s158_153V6, Pp1s160_146V6, Pp1s268_67V6, Pp1s25_173V6, Pp1s235_138V6, Pp1s52_101V6, Pp1s214_36V6…
GO:0005623	cell	C	0.0439307	0.00042691	366	9223	281	9408	over	Pp1s283_27V6, Pp1s60_109V6, Pp1s113_75V6, Pp1s107_192V6, Pp1s180_120V6, Pp1s456_7V6, Pp1s500_4V6, Pp1s210_15V6, Pp1s401_18V6, Pp1s5_83V6, Pp1s44_268V6, Pp1s150_28V6, Pp1s289_62V6, Pp1s7_198V6, Pp1s75_141V6, Pp1s66_287V6, Pp1s469_4V6, Pp1s57_97V6, Pp1s12_215V6, Pp1s252_101V6, Pp1s39_12V6, Pp1s148_40V6, Pp1s32_120V6, Pp1s80_23V6, Pp1s60_313V6, Pp1s258_52V6, Pp1s20_305V6, Pp1s66_48V6, Pp1s118_234V6,…	Pp1s327_54V6, Pp1s88_7V6, Pp1s261_53V6, Pp1s23_225V6, Pp1s88_17V6, Pp1s28_322V6, Pp1s78_79V6, Pp1s112_186V6, Pp1s62_77V6, Pp1s54_54V6, Pp1s348_31V6, Pp1s25_316V6, Pp1s134_115V6, Pp1s282_30V6, Pp1s24_48V6, Pp1s326_48V6, Pp1s2_697V6, Pp1s3_179V6, Pp1s435_12V6, Pp1s58_199V6, Pp1s16_66V6, Pp1s111_53V6, Pp1s158_153V6, Pp1s160_146V6, Pp1s268_67V6, Pp1s25_173V6, Pp1s235_138V6, Pp1s52_101V6, Pp1s214_36V6…
GO:0044436	thylakoid part	C	0.0466882	0.00047019	18	202	629	18429	over	Pp1s75_141V6, Pp1s80_23V6, Pp1s141_8V6, Pp1s54_167V6, Pp1s161_32V6, Pp1s1_461V6, Pp1s54_165V6, Pp1s19_276V6, Pp1s41_267V6, Pp1s90_50V6, Pp1s77_69V6, Pp1s11_39V6, Pp1s60_65V6, Pp1s182_26V6, Pp1s54_166V6, Pp1s390_3V6, Pp1s8_140V6, Pp1s63_71V6	Pp1s59_328V6, Pp1s249_53V6, Pp1s161_69V6, Pp1s210_69V6, Pp1s61_208V6, Pp1s27_263V6, Pp1s9_141V6, Pp1s35_78V6, Pp1s297_17V6, Pp1s120_139V6, Pp1s80_92V6, Pp1s198_147V6, Pp1s145_122V6, Pp1s137_78V6, Pp1s4_13V6, Pp1s31_225V6, Pp1s71_61V6, Pp1s174_107V6, Pp1s36_33V6, Pp1s28_10V6, Pp1s106_24V6, Pp1s83_150V6, Pp1s59_11V6, Pp1s5_384V6, Pp1s45_164V6, Pp1s199_127V6, Pp1s16_358V6, Pp1s211_59V6, Pp1s30_234V6…
GO:0006767	water-soluble vitamin metabolic process	P	0.0466882	0.000479882	9	60	638	18571	over	Pp1s34_241V6, Pp1s86_234V6, Pp1s16_385V6, Pp1s94_94V6, Pp1s59_71V6, Pp1s181_13V6, Pp1s523_22V6, Pp1s29_338V6, Pp1s240_28V6	Pp1s130_292V6, Pp1s54_52V6, Pp1s288_36V6, Pp1s402_42V6, Pp1s292_51V6, Pp1s68_87V6, Pp1s42_48V6, Pp1s5_53V6, Pp1s88_47V6, Pp1s56_240V6, Pp1s229_62V6, Pp1s130_272V6, Pp1s94_71V6, Pp1s75_250V6, Pp1s150_15V6, Pp1s10_341V6, Pp1s54_206V6, Pp1s230_64V6, Pp1s125_58V6, Pp1s12_73V6, Pp1s63_119V6, Pp1s15_351V6, Pp1s79_94V6, Pp1s21_142V6, Pp1s61_8V6, Pp1s175_104V6, Pp1s286_5V6, Pp1s330_22V6, Pp1s16_179V6, Pp…
GO:0042364	water-soluble vitamin biosynthetic process	P	0.0466882	0.000479882	9	60	638	18571	over	Pp1s34_241V6, Pp1s86_234V6, Pp1s16_385V6, Pp1s94_94V6, Pp1s59_71V6, Pp1s181_13V6, Pp1s523_22V6, Pp1s29_338V6, Pp1s240_28V6	Pp1s130_292V6, Pp1s54_52V6, Pp1s288_36V6, Pp1s402_42V6, Pp1s292_51V6, Pp1s68_87V6, Pp1s42_48V6, Pp1s5_53V6, Pp1s88_47V6, Pp1s56_240V6, Pp1s229_62V6, Pp1s130_272V6, Pp1s94_71V6, Pp1s75_250V6, Pp1s150_15V6, Pp1s10_341V6, Pp1s54_206V6, Pp1s230_64V6, Pp1s125_58V6, Pp1s12_73V6, Pp1s63_119V6, Pp1s15_351V6, Pp1s79_94V6, Pp1s21_142V6, Pp1s61_8V6, Pp1s175_104V6, Pp1s286_5V6, Pp1s330_22V6, Pp1s16_179V6, Pp…
GO:0015103	inorganic anion transmembrane transporter activity	F	0.0482321	0.000522524	7	36	640	18595	over	Pp1s100_231V6, Pp1s22_329V6, Pp1s336_69V6, Pp1s132_47V6, Pp1s20_21V6, Pp1s17_201V6, Pp1s404_23V6	Pp1s100_222V6, Pp1s22_44V6, Pp1s258_28V6, Pp1s258_22V6, Pp1s2_677V6, Pp1s12_79V6, Pp1s31_182V6, Pp1s301_40V6, Pp1s7482_1V6, Pp1s71_364V6, Pp1s173_144V6, Pp1s53_215V6, Pp1s449_20V6, Pp1s100_198V6, Pp1s38_161V6, Pp1s197_130V6, Pp1s12_58V6, Pp1s44_263V6, Pp1s75_75V6, Pp1s426_5V6, Pp1s302_62V6, Pp1s18_59V6, Pp1s45_14V6, Pp1s53_36V6, Pp1s14_51V6, Pp1s110_81V6, Pp1s5_444V6, Pp1s34_371V6, Pp1s36_342V6, …
GO:0006778	porphyrin metabolic process	P	0.0482321	0.00052804	8	48	639	18583	over	Pp1s66_287V6, Pp1s108_171V6, Pp1s219_94V6, Pp1s425_20V6, Pp1s450_21V6, Pp1s59_71V6, Pp1s286_12V6, Pp1s5_369V6	Pp1s348_31V6, Pp1s239_18V6, Pp1s137_78V6, Pp1s9_331V6, Pp1s28_304V6, Pp1s248_26V6, Pp1s100_87V6, Pp1s364_8V6, Pp1s34_60V6, Pp1s58_172V6, Pp1s54_66V6, Pp1s371_25V6, Pp1s30_262V6, Pp1s51_315V6, Pp1s256_38V6, Pp1s5_30V6, Pp1s97_248V6, Pp1s16_299V6, Pp1s47_217V6, Pp1s381_51V6, Pp1s312_10V6, Pp1s15_406V6, PhpapaCp085, PhpapaCp084, PhpapaCp048, Pp1s30_291V6, Pp1s139_35V6, Pp1s39_367V6, Pp1s3_96V6, Pp1s…
GO:0016054	organic acid catabolic process	P	0.0482321	0.000534582	9	61	638	18570	over	Pp1s500_4V6, Pp1s20_305V6, Pp1s291_40V6, Pp1s43_67V6, Pp1s52_44V6, Pp1s43_79V6, Pp1s32_311V6, Pp1s22_3V6, Pp1s43_88V6	Pp1s36_253V6, Pp1s5_197V6, Pp1s15_499V6, Pp1s355_46V6, Pp1s41_177V6, Pp1s165_33V6, Pp1s23_342V6, Pp1s355_45V6, Pp1s41_319V6, Pp1s276_86V6, Pp1s102_20V6, Pp1s272_32V6, Pp1s6_180V6, Pp1s149_61V6, Pp1s200_18V6, Pp1s144_86V6, Pp1s14_213V6, Pp1s142_144V6, Pp1s90_55V6, Pp1s209_35V6, Pp1s279_72V6, Pp1s69_250V6, Pp1s91_92V6, Pp1s316_69V6, Pp1s26_228V6, Pp1s13_438V6, Pp1s159_20V6, Pp1s3930_2V6, Pp1s37_122…
GO:0046395	carboxylic acid catabolic process	P	0.0482321	0.000534582	9	61	638	18570	over	Pp1s500_4V6, Pp1s20_305V6, Pp1s291_40V6, Pp1s43_67V6, Pp1s52_44V6, Pp1s43_79V6, Pp1s32_311V6, Pp1s22_3V6, Pp1s43_88V6	Pp1s36_253V6, Pp1s5_197V6, Pp1s15_499V6, Pp1s355_46V6, Pp1s41_177V6, Pp1s165_33V6, Pp1s23_342V6, Pp1s355_45V6, Pp1s41_319V6, Pp1s276_86V6, Pp1s102_20V6, Pp1s272_32V6, Pp1s6_180V6, Pp1s149_61V6, Pp1s200_18V6, Pp1s144_86V6, Pp1s14_213V6, Pp1s142_144V6, Pp1s90_55V6, Pp1s209_35V6, Pp1s279_72V6, Pp1s69_250V6, Pp1s91_92V6, Pp1s316_69V6, Pp1s26_228V6, Pp1s13_438V6, Pp1s159_20V6, Pp1s3930_2V6, Pp1s37_122…
GO:0044434	chloroplast part	C	0.0482321	0.00054082	27	368	620	18263	over	Pp1s75_141V6, Pp1s80_23V6, Pp1s14_40V6, Pp1s141_8V6, Pp1s450_22V6, Pp1s211_126V6, Pp1s56_223V6, Pp1s161_32V6, Pp1s135_21V6, Pp1s54_165V6, Pp1s19_276V6, Pp1s41_267V6, Pp1s71_187V6, Pp1s134_168V6, Pp1s90_50V6, Pp1s77_69V6, Pp1s11_39V6, Pp1s365_36V6, Pp1s185_81V6, Pp1s20_332V6, Pp1s269_46V6, Pp1s279_11V6, Pp1s390_3V6, Pp1s87_184V6, Pp1s8_140V6, Pp1s63_71V6, Pp1s342_20V6	Pp1s112_186V6, Pp1s348_31V6, Pp1s317_19V6, Pp1s59_328V6, Pp1s249_53V6, Pp1s161_69V6, Pp1s223_16V6, Pp1s135_29V6, Pp1s11_397V6, Pp1s210_69V6, Pp1s61_208V6, Pp1s105_118V6, Pp1s27_263V6, Pp1s23_50V6, Pp1s9_141V6, Pp1s35_78V6, Pp1s297_17V6, Pp1s65_119V6, Pp1s120_139V6, Pp1s3_177V6, Pp1s39_256V6, Pp1s198_147V6, Pp1s323_3V6, Pp1s145_122V6, Pp1s87_57V6, Pp1s137_78V6, Pp1s4_13V6, Pp1s71_230V6, Pp1s39_326…
