# Supplementary material for: Insights from the cold transcriptome of Physcomitrella patens: global specialization pattern of conserved transcriptional regulators and identification of orphan genes involved in cold acclimation
Source: New Phytol. 2014 Sep 10;205(2):869–81. doi: 10.1111/nph.13004 (PMC4301180; doi:10.1111/nph.13004)
Supplement: Supplementary file 5 — Table S10Differentially expressed transcription-associated protein-coding genes Table S11 Transcription-associated protein-coding gene classification Table S12 Quality class annotation [file nph0205-0869-sd5.xls]

## Sheet: Table S10
Supporting Information Tables S10-S12
Table S10 The table gives an overview on the differentially expressed transcription associated protein (TAP)-coding genes in response to cold treatment of Physcomitrella patens. On the left, the gene identifiers are listed, followed by the TAP family classification (Lang et al. 2010) and the fold changes of gene expression for each time point in comparison to the control (0h). Significant (P-valu…
Lang D, Weiche B, Timmerhaus G, Richardt S, Riaño-Pachón DM , Corrêa LGG, Reski R, Mueller-Roeber B, Rensing SA. 2010. Genome-wide phylogenetic comparative analysis of plant transcriptional regulation: a timeline of loss, gain, expansion and correlation with complexity. Genome Biology and Evolution 2: 488-503.
Gene model V1.6	TAP familiy classification	0h vs. 1h fold change	0h vs. 3h fold change	0h vs. 8h fold change	0h vs. 24h fold change
Pp1s25_372V6.1	AP2/EREBP	0.971334	0.881041	0.763547	0.667366
Pp1s23_8V6.1	AP2/EREBP	1.05922	1.03575	0.754745	0.713459
Pp1s317_72V6.1	AP2/EREBP	1.00781	0.761393	0.404472	0.572982
Pp1s133_56V6.1	ARF	1.0614	0.900251	0.43572	0.508013
Pp1s273_40V6.1;Pp1s273_40V6.2	bHLH	0.699128	0.606701	0.281004	0.35139
Pp1s124_23V6.1	bHLH	1.20084	0.923387	0.685503	0.780905
Pp1s300_66V6.1;Pp1s300_66V6.2	bHLH	0.786358	0.686171	0.478909	0.780233
Pp1s83_243V6.3;Pp1s83_243V6.2	bZIP	0.892729	1.02977	0.515301	1.12809
Pp1s143_52V6.1;Pp1s143_52V6.2	C2C2_CO-like	0.837425	0.844129	0.274092	0.439275
Pp1s26_5V6.2;Pp1s26_5V6.1	C2C2_CO-like	0.519801	0.313539	0.309622	1.53238
Pp1s400_14V6.1	C2H2	0.892765	0.835094	0.669088	0.598879
Pp1s37_244V6.1;Pp1s37_244V6.2	C2H2	1.05904	0.858248	0.584862	0.439563
Pp1s38_206V6.1	C2H2	1.02166	1.1029	0.880316	2.36941
Pp1s469_4V6.2;Pp1s469_4V6.1;Pp1s469_4V6.3	DUF296 and HMG DNA-binding domain containing	1.25032	1.04019	0.471903	0.343432
Pp1s434_2V6.1	DUF547 domain containing	0.893052	0.84642	0.592831	0.466286
Pp1s21_177V6.1;Pp1s21_177V6.2;Pp1s21_177V6.3;Pp1s21_177V6.4	FHA	0.69366	0.832713	0.369869	0.93678
Pp1s85_15V6.1	GNAT	0.850309	0.693634	0.436556	0.483102
Pp1s74_186V6.1	GNAT	0.779973	0.84642	0.43162	0.537045
Pp1s130_63V6.1	GRAS	1.24906	0.977867	0.401684	0.357765
Pp1s84_112V6.1	GRAS	0.845196	0.798713	0.713438	0.51709
Pp1s130_58V6.1	GRAS	1.06593	0.679165	0.421453	0.381296
Pp1s31_35V6.1;Pp1s31_35V6.2	GRAS	1.19976	0.906687	0.607964	0.546212
Pp1s12_244V6.1	GRAS	0.98147	1.01415	0.809547	0.805663
Pp1s84_299V6.1	GRAS	1.12171	0.975276	0.566715	0.685399
Pp1s163_70V6.1;Pp1s163_69V6.1	MADS	0.78801	0.760444	0.830584	0.82845
Pp1s26_90V6.1	MADS	0.833299	0.770744	0.386928	0.802148
Pp1s64_149V6.1	mTERF	0.860167	0.871726	0.598368	0.523979
Pp1s31_149V6.1	mTERF	0.857314	0.760965	0.57362	0.671064
Pp1s173_3V6.1	PHD	0.899899	0.740729	0.557102	0.714394
Pp1s1_147V6.1	PHD	0.89193	0.6764	0.591817	0.679713
Pp1s133_60V6.1	PLATZ	1.19421	0.726814	0.236135	0.36579
Pp1s118_9V6.1	SBP	1.01838	0.992685	0.824848	0.938043
Pp1s174_63V6.2;Pp1s174_63V6.1	SET	0.988367	1.1699	0.70293	0.714882
Pp1s7_296V6.1	Sigma70-like	0.638286	0.507884	0.136994	0.272342
Pp1s126_141V6.2;Pp1s126_141V6.1	Sigma70-like	0.927443	0.973425	0.545282	0.733892
Pp1s139_105V6.1	TRAF	0.728448	0.799671	0.44733	1.26169
Pp1s65_236V6.1	WRKY	0.93871	1.01206	0.71788	0.711781
Pp1s84_106V6.1	WRKY	1.20846	0.973473	0.760682	0.678308
Pp1s165_109V6.1	zf_HD	0.956555	0.926096	0.576499	0.660828
Pp1s60_269V6.1	AP2/EREBP	1.05116	3.33658	3.112	15.1156
Pp1s373_18V6.1	AP2/EREBP	2.60684	4.37617	4.81029	10.0296
Pp1s55_256V6.1	AP2/EREBP	0.913886	1.18023	1.64767	4.16215
Pp1s38_257V6.1	AP2/EREBP	1.64875	2.81076	4.75851	3.84119
Pp1s86_33V6.1	AP2/EREBP	1.00769	1.13035	1.4847	0.446293
Pp1s29_45V6.1;Pp1s29_45V6.2;Pp1s29_45V6.3	AP2/EREBP	1.46899	2.53109	3.65635	2.74059
Pp1s7_472V6.1	AP2/EREBP	1.36474	2.59843	2.67715	3.16463
Pp1s292_5V6.1	AP2/EREBP	1.1132	1.927	2.41809	3.0378
Pp1s90_184V6.1	AP2/EREBP	1.31273	2.7617	2.36886	2.62942
Pp1s276_3V6.1	AP2/EREBP	1.01368	1.77536	1.67459	1.5703
Pp1s127_75V6.1	AP2/EREBP	1.53521	3.27019	2.57949	1.90178
Pp1s60_228V6.1	AP2/EREBP	0.883111	1.2556	1.58262	1.1749
Pp1s37_293V6.1	AP2/EREBP	0.83179	0.889423	1.48433	1.23469
Pp1s21_239V6.1	AP2/EREBP	0.899933	0.969713	2.25307	1.15423
Pp1s98_22V6.1	AP2/EREBP	1.2801	1.36752	2.3685	0.856242
Pp1s87_98V6.1	AP2/EREBP	1.40008	2.05732	2.99209	0.73717
Pp1s117_23V6.1	AP2/EREBP	0.957096	1.4022	1.78566	1.1616
Pp1s341_4V6.1;Pp1s341_4V6.2	ARF	1.233	1.26286	1.93264	2.56271
Pp1s34_227V6.1	bHLH	1.0144	1.19576	2.25615	0.896102
Pp1s87_156V6.1	bZIP	1.06794	1.29509	3.83213	4.8665
Pp1s3_150V6.2;Pp1s3_150V6.1	bZIP	1.02536	1.08106	1.88737	1.9978
Pp1s355_23V6.1;Pp1s355_22V6.1	bZIP	1.06751	1.20056	2.35674	1.02925
Pp1s97_109V6.1	C2C2_CO-like	1.0966	1.42744	1.76146	2.22003
Pp1s35_69V6.1	C2C2_CO-like	1.083	1.3381	2.06753	1.91495
Pp1s149_180V6.1	C2C2_Dof	1.26778	2.19781	5.11386	3.29183
Pp1s351_46V6.1;Pp1s351_46V6.2;Pp1s351_46V6.3	C2C2_Dof	1.121	1.98247	3.40716	2.15654
Pp1s121_33V6.1	C2C2_GATA	0.935391	1.7702	3.00312	2.16293
Pp1s13_318V6.1	C2H2	1.1004	1.13532	1.24692	1.22848
Pp1s11_120V6.1	C2H2	0.985634	1.11764	1.65745	1.51445
Pp1s7_252V6.1	C2H2	1.28862	1.32377	2.41966	1.80347
Pp1s210_60V6.1	C2H2	1.00008	0.918284	1.77168	0.951265
Pp1s33_30V6.1	C2H2	1.07489	0.98275	1.38882	1.07345
Pp1s84_297V6.1	C3H	1.25686	1.4286	2.02801	2.94277
Pp1s45_204V6.1	DUF296 and HMG DNA-binding domain containing	1.09351	0.958174	1.44412	1.16781
Pp1s37_317V6.2;Pp1s37_317V6.1	GNAT	0.963011	1.03551	1.5595	0.440563
Pp1s165_77V6.1	GRAS	1.20423	1.30295	2.73013	1.50841
Pp1s108_47V6.2;Pp1s108_47V6.1;Pp1s108_47V6.3	HD-Zip	1.13486	1.61921	4.18054	2.62929
Pp1s45_44V6.1;Pp1s45_40V6.1;Pp1s45_38V6.1;Pp1s45_37V6.1	LUG	1.02761	0.871205	1.73935	1.10335
Pp1s141_102V6.2;Pp1s141_102V6.1;Pp1s141_102V6.3	MBF1	0.92691	1.03367	2.53685	0.852972
Pp1s78_152V6.1;Pp1s78_152V6.2	MYB	1.35364	1.51927	2.75324	2.7149
Pp1s70_203V6.3;Pp1s70_203V6.2;Pp1s70_203V6.1	MYB-related	1.17546	1.4487	1.90301	1.83907
Pp1s140_93V6.1	NAC	0.926892	1.1323	2.07244	5.77743
Pp1s88_64V6.1	PHD	1.18274	1.51842	1.9208	2.75404
Pp1s141_56V6.1	PLATZ	0.879168	1.69231	2.29489	6.17624
Pp1s124_108V6.1	RB	1.02329	1.14194	1.43232	1.02167
Pp1s311_17V6.1	SET	0.991495	1.09094	1.59719	1.29525
Pp1s332_35V6.1	TCP	0.947791	1.07803	1.39167	1.12091
Pp1s442_10V6.1;Pp1s442_10V6.2	tify	1.04371	1.18116	1.92883	2.15025
Pp1s175_59V6.1;Pp1s175_59V6.2	tify	1.08496	1.10515	2.52727	2.00741
Pp1s407_20V6.1	Trihelix	0.974689	1.41047	1.23727	1.17413
Pp1s109_123V6.1	WRKY	1.07262	1.18327	1.962	0.970943
Pp1s115_10V6.1	WRKY	0.94851	1.05782	1.20035	1.07136
Pp1s138_60V6.1	Zinc finger, AN1 and A20 type	1.07951	1.17374	1.91766	2.60242
Pp1s325_77V6.1	Zinc finger, AN1 and A20 type	0.997107	1.09602	2.97165	1.58652
Pp1s415_15V6.1	Zinc finger, AN1 and A20 type	0.968769	1.10524	3.01359	1.5252
Pp1s7_115V6.1	ABI3/VP1	1.00932	1.08155	0.951098	2.612
Pp1s173_143V6.1	ABI3/VP1	0.988594	0.939382	0.83969	1.85449
Pp1s121_147V6.1;Pp1s121_146V6.1	ABI3/VP1	0.971281	0.86469	0.738211	0.561615
Pp1s8_127V6.1;Pp1s8_127V6.2	AP2/EREBP	1.02495	1.62862	1.46472	4.15177
Pp1s120_13V6.1	AP2/EREBP	0.863362	0.913531	1.35231	3.00362
Pp1s7_352V6.1	AP2/EREBP	1.01502	0.898402	1.06414	1.56659
Pp1s136_219V6.1	AP2/EREBP	0.996031	0.967815	1.19289	1.80975
Pp1s28_144V6.1	AP2/EREBP	0.931198	0.983162	1.02645	1.34234
Pp1s261_59V6.1	AP2/EREBP	1.04657	0.882655	1.09342	1.256
Pp1s296_69V6.1	AP2/EREBP	1.52926	1.60035	1.32627	0.604387
Pp1s2_410V6.1	AP2/EREBP	0.896621	0.77474	0.879229	1.12546
Pp1s243_70V6.1	AP2/EREBP	1.39344	2.0761	1.55076	0.739765
Pp1s33_238V6.1	bHLH	1.10435	1.28648	0.99639	1.74139
Pp1s211_77V6.1;Pp1s211_76V6.1;Pp1s211_76V6.2	bHLH	0.957549	1.22961	2.0038	3.4047
Pp1s13_304V6.1;Pp1s13_304V6.2	bHLH	0.978209	1.0638	1.39288	2.17355
Pp1s98_202V6.1;Pp1s98_202V6.2;Pp1s98_202V6.3;Pp1s98_202V6.4;Pp1s98_202V6.5	bHLH	1.03636	1.04356	1.12884	0.457094
Pp1s37_126V6.1	bHLH	0.955677	1.19105	1.16733	2.07076
Pp1s38_148V6.1	bHLH	0.972914	0.84435	1.09332	1.67993
Pp1s209_22V6.1;Pp1s209_22V6.2	bHLH	1.0624	1.17262	0.711575	0.642993
Pp1s185_120V6.1	bHLH	0.82079	0.840462	0.984089	1.56759
Pp1s90_171V6.1;Pp1s90_171V6.2	bHLH	1.07438	1.06611	0.700218	0.739549
Pp1s69_95V6.1	bHLH	1.02099	1.08296	0.900569	1.03948
Pp1s189_104V6.2	bZIP	0.947292	1.06694	1.05219	1.72079
Pp1s213_13V6.2	bZIP	0.989691	1.42281	1.25945	2.60728
Pp1s206_123V6.1	bZIP	1.2054	1.04305	0.835873	0.607776
Pp1s236_21V6.1	C2C2_CO-like	0.671374	0.984453	1.51106	1.53118
Pp1s410_8V6.1	C2C2_GATA	1.49628	0.991003	1.0206	0.799417
Pp1s325_74V6.1	C2H2	0.988655	0.952812	1.01198	0.501849
Pp1s63_51V6.1	C2H2	1.19795	0.931584	0.777188	0.487915
Pp1s407_13V6.1	C2H2	0.925513	0.868213	1.24748	0.854689
Pp1s154_11V6.1	C3H	0.946585	1.02407	1.1395	1.87405
Pp1s25_89V6.1;Pp1s25_89V6.2	CCAAT_Hap3	0.967994	0.906347	1.45872	2.73955
Pp1s370_63V6.2;Pp1s370_63V6.1;Pp1s370_63V6.3	CCAAT_Hap5	0.828561	1.23118	1.1217	6.17226
Pp1s409_32V6.1	CCAAT_Hap5	1.1569	1.15389	0.785296	0.617365
Pp1s9_436V6.1	CPP	1.02498	0.86575	0.986109	1.3227
Pp1s21_391V6.1	DDT	0.901881	0.874602	1.06014	1.76475
Pp1s84_217V6.1	DUF246 domain containing	0.949117	0.949503	0.872234	0.804058
Pp1s204_138V6.2;Pp1s204_138V6.1;Pp1s204_138V6.3	DUF296 and HMG DNA-binding domain containing	1.00587	0.9688	0.957068	1.29424
Pp1s15_49V6.1	DUF632 and DUF630 domain containing	1.51228	1.37419	2.14373	2.99244
Pp1s364_42V6.1	E2F/DP	0.974979	1.02565	0.820996	0.736076
Pp1s219_52V6.1	FHA	1.16977	0.909586	0.743812	0.715937
Pp1s68_248V6.2;Pp1s68_248V6.1	GARP_G2-like	0.877224	0.90167	1.3764	1.61868
Pp1s31_317V6.1	GARP_G2-like	0.965774	1.112	1.29644	0.497653
Pp1s2_312V6.1	GARP_G2-like	1.32737	0.758039	0.555057	0.586778
Pp1s20_204V6.1	GNAT	1.22895	0.835863	0.656651	0.460629
Pp1s35_92V6.1	GNAT	0.88569	0.947211	1.10396	1.45499
Pp1s45_118V6.1	GNAT	0.989501	1.16902	1.01434	0.61939
Pp1s359_34V6.1	GRAS	1.09233	1.16555	0.940198	0.806454
Pp1s31_40V6.1	GRAS	1.20554	1.01294	0.641956	0.594387
Pp1s53_4V6.1	HB	0.927078	0.98514	1.23074	8.06309
Pp1s55_99V6.1	HB	1.01014	1.11335	0.828115	0.561711
Pp1s143_73V6.1	HD-Zip	0.90872	1.07125	1.3885	2.24539
Pp1s34_327V6.1	HD-Zip	1.05646	1.06152	1.22185	1.62015
Pp1s2_357V6.1	HMG	1.00987	1.0491	0.944041	1.8237
Pp1s267_56V6.1	MADS	0.52783	0.989565	1.41442	3.83573
Pp1s8_101V6.1	MADS	1.06207	0.849126	0.930066	0.503703
Pp1s33_375V6.1	mTERF	1.14832	0.970073	1.18104	1.55009
Pp1s89_222V6.2;Pp1s89_222V6.1	mTERF	1.11238	0.897614	0.756992	0.614391
Pp1s401_18V6.1;Pp1s401_18V6.2	MYB-related	1.11859	1.08831	1.09018	0.821604
Pp1s7_190V6.1	MYB-related	1.07232	1.00162	0.818452	0.837508
Pp1s77_42V6.1	NAC	1.08187	1.04793	1.13819	2.5566
Pp1s57_97V6.2;Pp1s57_97V6.1	PcG_VEFS	1.04105	1.04224	0.740514	0.702936
Pp1s298_65V6.1	PHD	1.07449	1.02434	0.896159	0.5384
Pp1s444_5V6.1;Pp1s444_6V6.1;Pp1s444_4V6.1	PHD	1.16372	1.08303	1.00758	2.74905
Pp1s282_57V6.1	PHD	1.00635	0.965901	0.841711	0.699474
Pp1s56_182V6.1	PHD	1.169	1.0317	0.867049	0.764178
Pp1s3_596V6.1	PLATZ	1.1688	0.971306	0.833761	0.940046
Pp1s194_61V6.1	SBP	0.879208	0.933327	1.20275	2.08253
Pp1s456_7V6.1	SET	1.04713	0.910335	0.793871	0.677287
Pp1s523_20V6.1	SET	0.971749	0.822526	0.604191	0.403971
Pp1s92_33V6.1	Sigma70-like	0.828238	1.42891	1.56204	3.58463
Pp1s28_129V6.1	SNF2	0.927087	0.79473	0.652923	0.428456
Pp1s138_148V6.1	TRAF	1.20423	0.881523	0.745447	0.67358
Pp1s1_778V6.1	TRAF	1.30995	1.00537	0.637752	0.653426
Pp1s148_71V6.1	TRAF	1.1029	1.25221	1.2495	0.651622
Pp1s5_14V6.1	Trihelix	1.02422	0.958576	0.753883	0.735638
Pp1s246_89V6.1	WRKY	1.07974	1.13728	1.30931	1.57159
Pp1s153_189V6.1	zf_HD	0.88207	0.900329	1.00579	1.47266

## Sheet: Table S11
Table S11 Databasis for Biological Process Classification of Transcription Associated Protein (TAP) Families. Previously classified transcription-associated protein (TAP) families from Arabidopsis thaliana and Physcomitrella patens (Lang et al., 2010) were combined and categorized into GO biological process classes 'developmental process' (GO:0032502), 'response to stress' (GO:0006950) and 'respo…
TAP family	Class 1: developmental process	Class 2: developmental process AND response to stimulus or stress	Class 3: response to stimulus or stress	Class 1: P-value	Class 2: P-value	Class 3: P-value	Class 1: FDR – adjusted P-value	Class 2: FDR – adjusted P-value	Class 3: FDR – adjusted P-value
ABI3/VP1	2	0	0	0.178312	1	1	0.832123	1	1
AP2/EREBP	9	1	39	0.999955	0.844348	9.12693e-05	1	1	0.00170369
ARF	6	0	0	0.0054654	1	1	0.0612124	1	1
Argonaute	3	0	0	0.0749542	1	1	0.466381	1	1
AS2/LOB	1	0	1	0.667503	1	0.790647	1	1	1
Aux/IAA	1	1	1	0.808741	0.102262	0.904587	1	1	1
BBR/BPC	3	0	0	0.0749542	1	1	0.466381	1	1
BES1	0	0	1	1	1	0.54185	1	1	0.92691
bHLH	0	0	7	1	1	0.0131806	1	1	0.0922642
bZIP	0	0	16	1	1	4.38271e-05	1	1	0.00122716
C2C2_CO-like	0	0	1	1	1	0.54185	1	1	0.92691
C2C2_Dof	1	0	3	0.890164	1	0.377077	1	1	0.92691
C2H2	1	0	8	0.993308	1	0.0333406	1	1	0.186707
C3H	0	0	3	1	1	0.158197	1	1	0.632788
CAMTA	0	0	1	1	1	0.54185	1	1	0.92691
CCAAT_HAP2	0	0	1	1	1	0.54185	1	1	0.92691
CCAAT_HAP3	0	0	1	1	1	0.54185	1	1	0.92691
Coactivator p15	0	0	1	1	1	0.54185	1	1	0.92691
CSD	0	0	8	1	1	0.00704734	1	1	0.0563787
Dicer	1	0	0	0.422907	1	1	1	1	1
DUF296 domain containing	1	0	0	0.422907	1	1	1	1	1
EIL	0	0	2	1	1	0.293054	1	1	0.92691
FHA	0	0	1	1	1	0.54185	1	1	0.92691
GARP_G2-like	0	0	1	1	1	0.54185	1	1	0.92691
HB	9	0	1	0.00244043	1	0.999639	0.0455547	1	1
HB_KNOX	4	0	0	0.0314109	1	1	0.293169	1	1
HD-Zip	1	0	3	0.890164	1	0.377077	1	1	0.92691
HMG	1	0	0	0.422907	1	1	1	1	1
HSF	0	0	25	1	1	1.23346e-07	1	1	6.90738e-06
MADS	3	0	1	0.205584	1	0.95663	0.885592	1	1
MBF1	0	0	1	1	1	0.54185	1	1	0.92691
mTERF	1	0	2	0.808741	1	0.562767	1	1	0.92691
MYB	2	0	15	0.999007	1	0.0029133	1	1	0.0271908
MYB-related	0	0	3	1	1	0.158197	1	1	0.632788
NAC	87	10	1	4.15469e-27	0.000366906	1	2.32662e-25	0.0205467	1
no_family_found	22	3	49	0.99471	0.499298	0.015455	1	1	0.0961645
PcG_FIE	0	0	1	1	1	0.54185	1	1	0.92691
PcG_VEFS	0	0	1	1	1	0.54185	1	1	0.92691
PHD	2	0	0	0.178312	1	1	0.832123	1	1
Rcd1-like	6	0	0	0.0054654	1	1	0.0612124	1	1
RWP-RK	0	0	1	1	1	0.54185	1	1	0.92691
SET	2	0	0	0.178312	1	1	0.832123	1	1
SNF2	0	0	2	1	1	0.293054	1	1	0.92691
SRS	3	0	0	0.0749542	1	1	0.466381	1	1
SWI/SNF_SNF2	1	0	2	0.808741	1	0.562767	1	1	0.92691
TAZ	0	0	2	1	1	0.293054	1	1	0.92691
TCP	1	0	0	0.422907	1	1	1	1	1
tify	0	0	11	1	1	0.0010646	1	1	0.0119235
TRAF	5	0	9	0.780217	1	0.312054	1	1	0.92691
Trihelix	1	0	1	0.667503	1	0.790647	1	1	1
ULT	1	0	0	0.422907	1	1	1	1	1
Whirly	0	0	3	1	1	0.158197	1	1	0.632788
WRKY	0	0	12	1	1	0.000564741	1	1	0.00790637
zf_HD	11	0	1	0.000490197	1	0.999928	0.0137255	1	1
Zinc finger, AN1 and A20 type	0	0	3	1	1	0.158197	1	1	0.632788
Zinc finger, MIZ type	0	1	0	1	0.0352423	1	1	0.986784	1
Lang D, Weiche B, Timmerhaus G, Richardt S, Riaño-Pachón DM, Corrêa LGG, Reski R, Mueller-Roeber B, Rensing SA. 2010. Genome-wide phylogenetic comparative analysis of plant transcriptional regulation: a timeline of loss, gain, expansion and correlation with complexity. Genome Biology and Evolution 2: 488-503.

## Sheet: Table S12
Table S12 Resulting Biological Process Classification of Transcription Associated Protein (TAP) families. Previously classified transcription-associated protein (TAP) families from Arabidopsis thaliana and Physcomitrella patens (Lang et al., 2010) were combined and categorized into GO biological process classes 'developmental process' (GO:0032502), 'response to stress' (GO:0006950) and 'response …
TAP family	Process category	Quality class
HSF	response to stress or stimulus	1
bZIP	response to stress or stimulus	1
AP2/EREBP	response to stress or stimulus	1
WRKY	response to stress or stimulus	1
tify	response to stress or stimulus	1
MYB	response to stress or stimulus	1
CSD	response to stress or stimulus	2
bHLH	response to stress or stimulus	2
no_family_found	response to stress or stimulus	2
C2H2	response to stress or stimulus	2
C3H	response to stress or stimulus	3
MYB-related	response to stress or stimulus	3
Whirly	response to stress or stimulus	3
Zinc finger, AN1 and A20 type	response to stress or stimulus	3
EIL	response to stress or stimulus	3
SNF2	response to stress or stimulus	3
TAZ	response to stress or stimulus	3
TRAF	response to stress or stimulus	3
C2C2_Dof	response to stress or stimulus	3
HD-Zip	response to stress or stimulus	3
BES1	response to stress or stimulus	3
C2C2_CO-like	response to stress or stimulus	3
CAMTA	response to stress or stimulus	3
CCAAT_HAP2	response to stress or stimulus	3
CCAAT_HAP3	response to stress or stimulus	3
Coactivator p15	response to stress or stimulus	3
FHA	response to stress or stimulus	3
GARP_G2-like	response to stress or stimulus	3
MBF1	response to stress or stimulus	3
PcG_FIE	response to stress or stimulus	3
PcG_VEFS	response to stress or stimulus	3
RWP-RK	response to stress or stimulus	3
mTERF	response to stress or stimulus	3
SWI/SNF_SNF2	response to stress or stimulus	3
AS2/LOB	developmental process	3
Trihelix	developmental process	3
Aux/IAA	developmental process AND response to stress or stimulus	3
MADS	developmental process	3
HB	developmental process	3
zf_HD	developmental process	3
ABI3/VP1	developmental process	3
ARF	developmental process	3
Argonaute	developmental process	3
BBR/BPC	developmental process	3
Dicer	developmental process	3
DUF296 domain containing	developmental process	3
HB_KNOX	developmental process	3
HMG	developmental process	3
NAC	developmental process	3
PHD	developmental process	3
Rcd1-like	developmental process	3
SET	developmental process	3
SRS	developmental process	3
TCP	developmental process	3
ULT	developmental process	3
Zinc finger, MIZ type	developmental process AND response to stress or stimulus	3
Lang D, Weiche B, Timmerhaus G, Richardt S, Riaño-Pachón DM, Corrêa LGG, Reski R, Mueller-Roeber B, Rensing SA. 2010. Genome-wide phylogenetic comparative analysis of plant transcriptional regulation: a timeline of loss, gain, expansion and correlation with complexity. Genome Biology and Evolution 2: 488-503.
