# Supplementary material for: Insights from the cold transcriptome of Physcomitrella patens: global specialization pattern of conserved transcriptional regulators and identification of orphan genes involved in cold acclimation
Source: New Phytol. 2014 Sep 10;205(2):869–81. doi: 10.1111/nph.13004 (PMC4301180; doi:10.1111/nph.13004)
Supplement: Supplementary file 6 — Table S15 Orphan gene statistics [file nph0205-0869-sd6.xls]

## Sheet: orphan_induced_repressed
Supporting Information Table S15, sheets 1-3
Table S15, Sheet 1 Results of Fisher's exact tests comparing sets of induced/repressed genes between genes conserved in plants (conserved genes) and those (so far) specific to the Physcomitrella patens genome (orphan genes). Conservation status of the genes was based on the gene family definitions infered by protein similarity clustering (Zimmer et al. 2013). The colors are used to highlight the …
			Repressed		Induced		P-value
			Conserved genes	Orphan genes	Conserved genes	Orphan genes
Time point	Early	0h/1h	21	5	35	9	0.579486
		0h/3h	44	6	153	34	0.207665
	Late	0h/8h	717	97	754	113	0.268312
		0h/24h	667	108	1175	160	0.111442
			Repressed		Induced		P-value
			Conserved genes	Orphan genes	Conserved genes	Orphan genes
Time point	Early	0h/1h	21	5	35	9	0.262062
		0h/3h	44	6	153	34
	Late	0h/8h	717	97	754	113	0.351182
		0h/24h	667	108	1175	160
			Repressed		Induced		P-value
			Conserved genes	Orphan genes	Conserved genes	Orphan genes
Time point	Early	0h/1h	21	5	35	9	0.514106
		0h/3h	44	6	153	34
	Late	0h/8h	717	97	754	113
		0h/24h	667	108	1175	160
Zimmer AD, Lang D, Buchta K, Rombauts S, Nishiyama T, Hasebe M, van de Peer Y, Rensing SA, Reski R. 2013. Reannotation and extended community resources of the non-seed plant Physcomitrella patens provide insights into the evolution of plant gene structures and functions. BMC Genomics 14: 498.

## Sheet: orphan_early_late
Table S15, Sheet 2 Results of Fisher's exact tests comparing sets of early vs late differentially expressed conserved genes in plants (conserved genes) and those (so far) specific to the Physcomitrella patens genome (orphan genes). Conservation status of the genes was based on the gene family definitions infered by protein similarity clustering (Zimmer et al. 2013). The colors are used to highlig…
								early		late					early		late
	early		late					0h/1h	0h/3h	0h/8h	0h/24h				0h/1h	0h/3h	0h/8h	0h/24h
	0h/1h	0h/3h	0h/8h	0h/24h			conserved genes	14	40	210	268			conserved genes	14	40	210	268
orphan genes	14	40	210	268			orphan genes	56	197	1471	1842			orphan genes	56	197	1471	1842
conserved genes	56	197	1471	1842			p.value	0.0434155						p.value	0.0105074
p.value	0.37757
								early		late
	early		late					0h/1h	0h/3h	0h/8h	0h/24h
	0h/1h	0h/3h	0h/8h	0h/24h			conserved genes	14	40	210	268
conserved genes	14	40	210	268			orphan genes	56	197	1471	1842
orphan genes	56	197	1471	1842			p.value	0.0708525
p.value	0.0422065
	early		late
	0h/1h	0h/3h	0h/8h	0h/24h
conserved genes	14	40	210	268
orphan genes	56	197	1471	1842
p.value	0.0696743
								early		late
	early		late					0h/1h	0h/3h	0h/8h	0h/24h
	0h/1h	0h/3h	0h/8h	0h/24h			conserved genes	14	40	210	268
conserved genes	14	40	210	268			orphan genes	56	197	1471	1842
orphan genes	56	197	1471	1842			p.value		0.0452324
p.value		0.0524909
	early		late
conserved genes?	0h/1h	0h/3h	0h/8h	0h/24h
conserved genes	14	40	210	268
orphan genes	56	197	1471	1842
p.value		0.0372415
	early		late
conserved genes?	0h/1h	0h/3h	0h/8h	0h/24h
conserved genes	15	40	210	267
orphan genes	49	189	1454	1806
p.value			0.443607
Zimmer AD, Lang D, Buchta K, Rombauts S, Nishiyama T, Hasebe M, van de Peer Y, Rensing SA, Reski R. 2013. Reannotation and extended community resources of the non-seed plant Physcomitrella patens provide insights into the evolution of plant gene structures and functions. BMC Genomics 14: 498.

## Sheet: orphan_regulated_early_late
Table S15, Sheet 3 Results of Fisher's exact tests comparing sets of early vs. late differentially expressed conserved genes in plants (conserved genes) and those (so far) specific to the Physcomitrella patens genome (orphan genes). Conservation status of the genes was based on the gene family definitions infered by protein similarity clustering (Zimmer et al. 2013). The colors are used to highli…
Zimmer AD, Lang D, Buchta K, Rombauts S, Nishiyama T, Hasebe M, van de Peer Y, Rensing SA, Reski R. 2013. Reannotation and extended community resources of the non-seed plant Physcomitrella patens provide insights into the evolution of plant gene structures and functions. BMC Genomics 14: 498.
	Fisher's exact tests of early/late induced genes														Fisher's exact tests of early/late repressed genes
		Early		Intermediate	Late				Early		Intermediate	Late						Early		Intermediate	Late				Early		Late
Up/down		0h/1h	0h/3h	0h/8h	0h/24h		Up/down		0h/1h	0h/3h	0h/8h	0h/24h				Up/down		0h/1h	0h/3h	0h/8h	0h/24h		Up/down		0h/1h	0h/3h	0h/8h	0h/24h
Up	Conserved	35	153	754	1175		Up	Conserved	35	153	754	1175				Down	Conserved	21	44	717	667		Down	Conserved	21	44	717	667
Up	Orphan genes	9	34	113	160		Up	Orphan genes	9	34	113	160				Down	Orphan genes	5	6	97	108		Down	Orphan genes	5	6	97	108
	P-value	0.54938						P-value	0.18472								P-value	0.377847						P-value	0.147717
		Early		Intermediate	Late				Early		Intermediate	Late						Early		Intermediate	Late				Early		Intermediate	Late
Up/down		0h/1h	0h/3h	0h/8h	0h/24h		Up/down		0h/1h	0h/3h	0h/8h	0h/24h				Up/down		0h/1h	0h/3h	0h/8h	0h/24h		Up/down		0h/1h	0h/3h	0h/8h	0h/24h
Up	Conserved	35	153	754	1175		Up	Conserved	35	153	754	1175				Down	Conserved	21	44	717	667		Down	Conserved	21	44	717	667
Up	Orphan genes	9	34	113	160		Up	Orphan genes	9	34	113	160				Down	Orphan genes	5	6	97	108		Down	Orphan genes	5	6	97	108
	P-value	0.11368						P-value	0.118118								P-value	0.147725						P-value	0.260651
		Early		Intermediate	Late				Early		Intermediate	Late						Early		Intermediate	Late				Early		Intermediate	Late
Up/down		0h/1h	0h/3h	0h/8h	0h/24h		Up/down		0h/1h	0h/3h	0h/8h	0h/24h				Up/down		0h/1h	0h/3h	0h/8h	0h/24h		Up/down		0h/1h	0h/3h	0h/8h	0h/24h
Up	Conserved	35	153	754	1175		Up	Conserved	35	153	754	1175				Down	Conserved	21	44	717	667		Down	Conserved	21	44	717	667
Up	Orphan genes	9	34	113	160		Up	Orphan genes	9	34	113	160				Down	Orphan genes	5	6	97	108		Down	Orphan genes	5	6	97	108
	P-value	0.0658503						P-value	0.0688732								P-value	0.249943						P-value	0.260284
		Early		Intermediate	Late				Early		Intermediate	Late						Early		Intermediate	Late				Early		Intermediate	Late
Up/down	conserved?	0h/1h	0h/3h	0h/8h	0h/24h		Up/down		0h/1h	0h/3h	0h/8h	0h/24h				Up/down		0h/1h	0h/3h	0h/8h	0h/24h		Up/down		0h/1h	0h/3h	0h/8h	0h/24h
Up	Conserved	35	153	754	1175		Up	Conserved	35	153	754	1175				Down	Conserved	21	44	717	667		Down	Conserved	21	44	717	667
Up	Orphan genes	9	34	113	160		Up	Orphan genes	9	34	113	160				Down	Orphan genes	5	6	97	108		Down	Orphan genes	5	6	97	108
	P-value		0.0524083					P-value	0.00606819								P-value		0.614114					P-value	0.451388
		Early		Intermediate	Late				Early		Intermediate	Late						Early		Intermediate	Late				Early		Intermediate	Late
Up/down		0h/1h	0h/3h	0h/8h	0h/24h		Up/down		0h/1h	0h/3h	0h/8h	0h/24h				Up/down		0h/1h	0h/3h	0h/8h	0h/24h		Up/down		0h/1h	0h/3h	0h/8h	0h/24h
Up	Conserved	35	153	754	1175		Up	Conserved	35	153	754	1175				Down	Conserved	21	44	717	667		Down	Conserved	21	44	717	667
Up	Orphan genes	9	34	113	160		Up	Orphan genes	9	34	113	160				Down	Orphan genes	5	6	97	108		Down	Orphan genes	5	6	97	108
	P-value		0.0172208					P-value	0.0687213								P-value		0.449123					P-value	0.154434
		early		intermediate	late				early		intermediate	late						early		intermediate	late				early		intermediate	late
up/down		0h/1h	0h/3h	0h/8h	0h/24h		up/down		0h/1h	0h/3h	0h/8h	0h/24h				up/down		0h/1h	0h/3h	0h/8h	0h/24h		up/down		0h/1h	0h/3h	0h/8h	0h/24h
up	conserved	35	153	754	1175		up	conserved	35	153	754	1175				down	conserved	21	44	717	667		down	conserved	21	44	717	667
up	orphan genes	9	34	113	160		up	orphan genes	9	34	113	160				down	orphan genes	5	6	97	108		down	orphan genes	5	6	97	108
	p-value			0.254598				p-value		0.018952							p-value			0.130248				p-value		0.530995
